# Supplementary material for: Modularity of Zorya defense systems during phage inhibition
Source: Nat Commun. 2025 Mar 8;16:2344. doi: 10.1038/s41467-025-57397-2 (PMC11890865; doi:10.1038/s41467-025-57397-2)
Supplement: Supplementary file 3 — Supplementary Dataset 1-4 [file 41467_2025_57397_MOESM3_ESM.xlsx]

## Sheet: Supplementary Data 1
Organism	Scaffold	Start	End	Score
Escherichia coli O139:H28 str. E24377A	NC_009801.1	299411	307276	7.54
Escherichia coli TW10722	NZ_AELB01000006.1	68487	76352	7.54
Escherichia coli TW10722	NZ_CP035841.1	1214260	1222125	7.54
Escherichia coli 2018-11-3CC	NZ_AP021895.1	3582347	3590212	7.54
Escherichia coli 2017.11.01CC	NZ_AP025220.2	3705171	3713036	7.54
Escherichia coli LR-29-1	NZ_AP027515.1	3673634	3681499	7.54
Escherichia coli PSS-08-2	NZ_AP027679.1	774310	782175	7.54
Escherichia coli TBU0218_11-3CC	NZ_AP027721.1	3582347	3590212	7.54
Escherichia coli OKID205B	NZ_BLBX01000037.1	113	7978	7.54
Escherichia coli VE-F4	NZ_BSVK01000053.1	10240	18105	7.54
Escherichia coli	NZ_CAUZHK010000002.1	609759	617624	7.54
Escherichia coli	NZ_CXYM01000013.1	354	8219	7.54
Escherichia coli	ABCBWX010000067.1	716	5339	5.32
Escherichia coli	ABPSJZ010000060.1	9739	17604	7.54
Escherichia coli	ABPTID010000027.1	28466	36331	7.54
Escherichia coli	DADEAK010000030.1	916	8781	7.54
Escherichia coli	DADIGU010000022.1	82867	90732	7.54
Escherichia coli	DADSKB010000014.1	21369	29234	4.42
Escherichia coli	DAEWFE010000042.1	52	4675	5.32
Escherichia coli	DAFDMT010000029.1	38979	46844	7.54
Escherichia coli	DAFMCO010000058.1	9815	17680	7.54
Escherichia coli	DAJWSN010000045.1	15464	23329	7.54
Escherichia coli	DAPKUG010000058.1	177	8042	7.54
Escherichia coli	NZ_CAJGWN010000001.1	3609301	3617166	7.54
Escherichia coli	NZ_CASDNP010000023.1	3510017	3517882	7.54
Escherichia coli	ABLJQM010000017.1	43974	51839	7.54
Escherichia coli	DABUFO010000042.1	2492	10357	7.54
Escherichia coli	DADDNV010000029.1	27849	35714	4.42
Escherichia coli	DAKDWU010000016.1	84957	92822	4.42
Escherichia coli	DAQHZL010000019.1	150	4773	5.32
Escherichia coli	DAIVLM010000045.1	54	7919	7.54
Escherichia coli	DADVZQ010000020.1	62703	70568	7.54
Escherichia coli	ABHIGE010000060.1	11926	19791	7.54
Escherichia coli	DADCZS010000124.1	13340	21205	7.54
Escherichia coli	DABBRG010000075.1	2262	10127	7.54
Escherichia coli	DABVSO010000049.1	8376	16241	7.54
Escherichia coli	DABVJE010000021.1	49044	56909	7.54
Escherichia coli	DAKAJY010000059.1	1099	8964	7.54
Escherichia coli	DANNGD010000067.1	9868	17733	4.42
Escherichia coli	DANNGV010000032.1	16578	21201	5.32
Escherichia coli	DADFFZ010000002.1	249450	254073	5.32
Escherichia coli	DAKBUY010000013.1	58308	66173	7.54
Escherichia coli	DADCRK010000056.1	8632	16497	7.54
Escherichia coli	DAODWT010000119.1	20909	28774	7.54
Escherichia coli	DADDFW010000003.1	42887	47510	5.31
Escherichia coli	DAEAJV010000005.1	8213	16090	7.52
Escherichia coli	DANESJ010000013.1	24768	32645	7.52
Escherichia coli	DABONC010000016.1	54435	62300	7.52
Escherichia coli	DAJHWS010000005.1	34202	42067	7.52
Escherichia coli	DAKCMY010000010.1	89599	94222	5.3
Escherichia coli	DADCMU010000001.1	325431	333296	7.52
Escherichia coli	DAPKNZ010000066.1	14251	22116	7.52
Escherichia coli	NZ_FZIL01000001.1	297148	305025	7.52
Escherichia coli	ABHIIJ010000002.1	342141	350018	7.52
Escherichia coli	DAEGBC010000008.1	40843	48708	7.52
Escherichia coli	DABDYP010000027.1	13431	21302	7.51
Escherichia coli	DAJOBI010000030.1	11324	19189	7.51
Escherichia coli	NZ_CASDNL010000173.1	1075007	1082872	7.51
Escherichia coli	NZ_UIMK01000030.1	45398	53263	7.51
Escherichia coli	AAQZZD010000053.1	15635	23500	7.51
Escherichia coli	AARAJG010000045.1	13216	21081	7.51
Escherichia coli	AARAJS010000035.1	26537	34402	7.51
Escherichia coli	AARCGQ010000104.1	5038	12903	7.51
Escherichia coli	ABCBWX010000001.1	467523	475388	7.51
Escherichia coli	ABDVDT010000041.1	9562	14185	5.29
Escherichia coli	ABGPJN010000076.1	2634	7257	5.29
Escherichia coli	DABUBX010000034.1	27238	35103	7.51
Escherichia coli	DABURJ010000025.1	63864	71729	7.51
Escherichia coli	DABUSI010000038.1	30509	35132	5.29
Escherichia coli	DADJEX010000030.1	35380	40003	5.29
Escherichia coli	DADRKP010000051.1	4113	11978	7.51
Escherichia coli	DADRKQ010000001.1	290	8155	7.51
Escherichia coli	DAJNTG010000021.1	96214	104079	7.51
Escherichia coli	DALYBZ010000112.1	7645	12268	5.29
Escherichia coli	DANANB010000010.1	6051	13916	7.51
Escherichia coli	DANASL010000070.1	6069	13934	7.51
Escherichia coli	DAPHGJ010000137.1	834	8699	7.51
Escherichia coli	DAPPDO010000105.1	834	8699	7.51
Escherichia coli	DAPPUX010000153.1	701	8566	7.51
Escherichia coli	DARAXJ010000010.1	3195	11060	4.4
Escherichia coli	ABAZLP010000025.1	18211	26076	7.51
Escherichia coli	DAJPNI010000056.1	878	8743	7.51
Escherichia coli	DABZQK010000089.1	1427	9292	7.51
Escherichia coli	DADCED010000043.1	19911	24534	5.29
Escherichia coli	DADDAG010000032.1	23895	31760	7.51
Escherichia coli	DAFKXL010000047.1	18073	25944	7.51
Escherichia coli	DAFNTN010000110.1	1423	6046	5.29
Escherichia coli	DAJJEN010000028.1	40629	48494	4.4
Escherichia coli	DAJOAS010000005.1	113318	121183	7.51
Escherichia coli	DAFDLB010000027.1	15735	23600	7.51
Escherichia coli	DAFMCD010000043.1	19603	24226	5.29
Escherichia coli	DAIVCE010000060.1	2075	9940	7.51
Escherichia coli	DAFTEJ010000088.1	7627	15492	7.51
Escherichia coli	DAFKRK010000052.1	16560	24437	7.51
Escherichia coli	DAFKZU010000115.1	1050	8915	7.51
Escherichia coli	DAJIYP010000063.1	2018	9883	7.51
Escherichia coli	DAQFNQ010000080.1	9318	17183	7.51
Escherichia coli	DAJNSZ010000061.1	2996	10861	7.51
Escherichia coli	ABCPWP010000069.1	621	8486	7.51
Escherichia coli	DALXUI010000064.1	12124	19989	7.51
Escherichia coli	DADIXZ010000030.1	41014	48879	7.51
Escherichia coli	DAKLFO010000002.1	596229	604557	7.28
Escherichia coli	JAGZIV010000020.1	52650	60978	7.28
Escherichia coli	DABFSI010000007.1	70619	78947	7.28
Escherichia coli	DABFRW010000024.1	46217	54545	7.28
Escherichia coli	DAJOAU010000004.1	94461	102789	7.28
Escherichia coli	DANEWF010000002.1	62733	71061	7.28
Escherichia coli	DABECL010000015.1	110284	118612	7.28
Escherichia coli 602354	NZ_CP025847.1	2863401	2871266	7.54
Escherichia coli E308	NZ_CP030281.1	3719069	3723692	5.32
Escherichia coli D72	NZ_CP035312.1	3548971	3556836	7.54
Escherichia coli P276M	NZ_CP044293.1	3280479	3288344	7.54
Escherichia coli AL.H8	NZ_CP082349.1	3682093	3689958	7.54
Escherichia coli HZ13	NZ_CP128609.1	3681294	3689159	7.54
Escherichia coli EC190486	NZ_CP143092.1	3632438	3640303	7.54
Escherichia coli FACU 2024	NZ_CP147009.1	1685366	1693231	7.54
Escherichia coli RF14-1	NZ_JAAQFT010000045.1	26857	34722	7.54
Escherichia coli GZB8C66M	NZ_JABEYV010000116.1	35169	43034	7.54
Escherichia coli 97989	NZ_JABUVS010000057.1	17268	25133	7.54
Escherichia coli N50B	NZ_JABUXI010000059.1	307	8172	7.54
Escherichia coli 1119	NZ_JACAIF010000070.1	3139	11004	7.54
Escherichia coli 87	NZ_JACAMD010000027.1	30872	38737	7.54
Escherichia coli 86	NZ_JACAME010000024.1	68982	76847	7.54
Escherichia coli 73	NZ_JACAMO010000025.1	995	8860	7.54
Escherichia coli 71-1	NZ_JACAMQ010000071.1	8586	16451	7.54
Escherichia coli 55	NZ_JACAMZ010000025.1	68982	76847	7.54
Escherichia coli EF7-18-60	NZ_JADCMR010000046.1	26840	34705	7.54
Escherichia coli 18FS4-2	NZ_JADDNT010000030.1	11944	19809	7.54
Escherichia coli E358	NZ_JADFEY010000051.1	26769	34634	7.54
Escherichia coli 50057	NZ_JADIDI010000036.1	37110	44975	7.54
Escherichia coli 50021	NZ_JADIFG010000040.1	27305	35170	7.54
Escherichia coli AB1-1-1	NZ_JADIGE010000047.1	26953	34818	7.54
Escherichia coli AB3-1-1	NZ_JADIGH010000046.1	26953	34818	7.54
Escherichia coli AB3-1-R	NZ_JADIGI010000048.1	26850	34715	7.54
Escherichia coli NEH23	NZ_JAGHLN010000029.1	9291	17156	7.54
Escherichia coli LN81	NZ_JAGMML010000004.1	80689	88554	7.54
Escherichia coli P1-76	NZ_JAGMNB010000054.1	132	7997	7.54
Escherichia coli 11d8	NZ_JAGMSG010000042.1	54	7919	7.54
Escherichia coli UPMP 784	NZ_JAHKFD010000009.1	108362	116227	7.54
Escherichia coli 20p89tr	NZ_JAHTIL010000017.1	82435	90300	7.54
Escherichia coli 20p74tr	NZ_JAHTIW010000030.1	29194	37059	7.54
Escherichia coli 2019FS687	NZ_JAHWZW010000036.1	17332	25197	7.54
Escherichia coli F-014	NZ_JAIHIN010000036.1	20363	28228	7.54
Escherichia coli C9-3	NZ_JAINDS010000282.1	539	8404	7.54
Escherichia coli S568-2	NZ_JAINSA010000055.1	3632	11497	7.54
Escherichia coli EFF33	NZ_JAJHGI010000051.1	14189	22054	7.54
Escherichia coli EFF26	NZ_JAJHGJ010000050.1	14189	22054	7.54
Escherichia coli TPDZ2H-R56	NZ_JAKYLU010000077.1	3584	11449	7.54
Escherichia coli S-42	NZ_JAKZBI010000047.1	165	8030	7.54
Escherichia coli SE109C	NZ_JALJTJ010000041.1	131	7996	7.54
Escherichia coli PW1-4	NZ_JALMSC010000049.1	132	7997	7.54
Escherichia coli PEA-3	NZ_JALMSV010000046.1	132	7997	7.54
Escherichia coli GOA_NEH44	NZ_JANFFM010000005.1	184555	192420	7.54
Escherichia coli LP71-1	NZ_JANHKF010000034.1	26898	34763	7.54
Escherichia coli NEH-CS2Cip	NZ_JANLJY010000045.1	916	8781	7.54
Escherichia coli VPHMVCT8	NZ_JANLKA010000093.1	51	7916	7.54
Escherichia coli BZ0901	NZ_JAOEFR010000019.1	22816	30681	7.54
Escherichia coli GDH9D38M	NZ_JAOQHF010000035.1	75	7940	7.54
Escherichia coli C1P7B	NZ_JAOYSW010000060.1	14085	21950	7.54
Escherichia coli EC12	NZ_JAPZHV010000058.1	132	7997	7.54
Escherichia coli 111	NZ_JARCDG010000057.1	17252	25117	7.54
Escherichia coli T19B	NZ_JARCFU010000059.1	307	8172	7.54
Escherichia coli T22B	NZ_JARCFW010000058.1	307	8172	7.54
Escherichia coli 709	NZ_JARRAO010000014.1	55	7920	7.54
Escherichia coli B66	NZ_JARVEF010000008.1	74	7939	7.54
Escherichia coli AriE-HC,CC	NZ_JAUIZS010000053.1	994	8859	7.54
Escherichia coli ECLLAH2A	NZ_JAULDD010000072.1	182	8047	7.54
Escherichia coli KU-CB62	NZ_JAVHZF010000001.1	3863649	3871514	7.54
Escherichia coli GD22SC3180PT	NZ_JAVIAS010000087.1	3044	10909	7.54
Escherichia coli 23-M-SY-102	NZ_JAWHYS010000033.1	257	8122	7.54
Escherichia coli 23-M-JX-51	NZ_JAWICH010000040.1	159	8024	7.54
Escherichia coli 23-C-RB-75	NZ_JAWIFY010000041.1	159	8024	7.54
Escherichia coli 22a910	NZ_JAXBSB010000018.1	28958	36823	7.54
Escherichia coli 22a360	NZ_JAXBTJ010000042.1	154	8019	7.54
Escherichia coli 22a1328	NZ_JAXBTX010000008.1	67066	74931	7.54
Escherichia coli 22a1269	NZ_JAXBUF010000033.1	26658	34523	7.54
Escherichia coli 22a1213	NZ_JAXBUS010000040.1	154	8019	7.54
Escherichia coli X-146	NZ_JAYMMT010000054.1	8915	16780	7.54
Escherichia coli SG21-2	NZ_JAYMZV010000029.1	28764	36629	7.54
Escherichia coli ec-CIS1-2	NZ_JBBEYW010000132.1	13059	20924	7.54
Escherichia coli KTE60	NZ_KB732732.1	52841	60706	7.54
Escherichia coli KOEGE 3 (4a)	NZ_KE701179.1	39897	47762	7.54
Escherichia coli G222	NZ_LOOL01000028.1	74	7939	7.54
Escherichia coli ZJ258	NZ_MCCG01000026.1	26069	33934	7.54
Escherichia coli ZJ1364	NZ_MCDL01000114.1	13651	21516	7.54
Escherichia coli ZJ257	NZ_MCEC01000031.1	26069	33934	7.54
Escherichia coli VL2871	NZ_MIVN01000049.1	73	7938	7.54
Escherichia coli ICBEC7P	NZ_MJAL01000178.1	1329	9194	7.54
Escherichia coli 1.9-R7	NZ_MOZH01000007.1	40594	48459	7.54
Escherichia coli ICBEC2AM	NZ_MTKE01000335.1	1032	5655	5.32
Escherichia coli ICBEC13AM	NZ_MTKH01000012.1	991	8856	7.54
Escherichia coli MOD1-EC1838	NZ_NJYO01000047.1	132	7997	7.54
Escherichia coli MOD1-EC5930	NZ_NKUP01000030.1	2200	10065	7.54
Escherichia coli MOD1-EC5528	NZ_NLMP01000026.1	30811	38676	7.54
Escherichia coli MOD1-EC6517	NZ_NLVY01000049.1	447	8312	7.54
Escherichia coli MOD1-EC6636	NZ_NNUI01000060.1	2215	10080	7.54
Escherichia coli MOD1-EC6238	NZ_NNXY01000046.1	24335	32200	7.54
Escherichia coli MOD1-EC5146	NZ_NOGI01000035.1	118	7983	7.54
Escherichia coli A330	NZ_NRVD01000139.1	2326	10191	7.54
Escherichia coli A245	NZ_NRYG01000007.1	26903	34768	7.54
Escherichia coli A430	NZ_NSAB01000124.1	154	8019	7.54
Escherichia coli MOD1-EC6213	NZ_NTOE01000046.1	132	7997	7.54
Escherichia coli HU4	NZ_PJGY01000048.1	138	8003	7.54
Escherichia coli AH30	NZ_PJID01000090.1	2304	10169	7.54
Escherichia coli 700052	NZ_PNST01000037.1	132	7997	7.54
Escherichia coli 403625	NZ_PNTV01000064.1	594	8459	7.54
Escherichia coli 402007	NZ_PNUC01000059.1	2781	10646	7.54
Escherichia coli 302921	NZ_PNVE01000062.1	626	8491	7.54
Escherichia coli 220075	NZ_PNVK01000060.1	132	7997	7.54
Escherichia coli 203886	NZ_PNVV01000038.1	132	7997	7.54
Escherichia coli 203802	NZ_PNVX01000037.1	132	7997	7.54
Escherichia coli 203394	NZ_PNVZ01000059.1	132	7997	7.54
Escherichia coli 202942	NZ_PNWB01000038.1	132	7997	7.54
Escherichia coli 202789	NZ_PNWC01000064.1	750	8615	7.54
Escherichia coli 202709	NZ_PNWD01000060.1	750	8615	7.54
Escherichia coli 202556	NZ_PNWE01000038.1	132	7997	7.54
Escherichia coli 200065	NZ_PNWP01000037.1	132	7997	7.54
Escherichia coli 100693	NZ_PNXA01000069.1	750	8615	7.54
Escherichia coli 100211	NZ_PNXJ01000065.1	750	8615	7.54
Escherichia coli 100045	NZ_PNXK01000062.1	132	7997	7.54
Escherichia coli 100421	NZ_PNYL01000059.1	750	8615	7.54
Escherichia coli 100345	NZ_PNYM01000065.1	132	7997	7.54
Escherichia coli 100324	NZ_PNYN01000066.1	132	7997	7.54
Escherichia coli 100047	NZ_PNYO01000060.1	750	8615	7.54
Escherichia coli 721040	NZ_PNYR01000039.1	132	7997	7.54
Escherichia coli 703595	NZ_PNYT01000056.1	8800	16665	7.54
Escherichia coli 700004	NZ_PNYZ01000037.1	132	7997	7.54
Escherichia coli 503606	NZ_PNZE01000039.1	132	7997	7.54
Escherichia coli 410343	NZ_PNZG01000039.1	132	7997	7.54
Escherichia coli 403395	NZ_PNZH01000043.1	132	7997	7.54
Escherichia coli 403047	NZ_PNZI01000062.1	2782	10647	7.54
Escherichia coli 401715	NZ_PNZJ01000040.1	132	7997	7.54
Escherichia coli 401924	NZ_PNZK01000060.1	2781	10646	7.54
Escherichia coli 400834	NZ_PNZN01000042.1	132	7997	7.54
Escherichia coli 320321	NZ_PNZO01000040.1	132	7997	7.54
Escherichia coli 310003	NZ_PNZP01000064.1	750	8615	7.54
Escherichia coli 204009	NZ_PNZS01000037.1	132	7997	7.54
Escherichia coli 202733	NZ_PNZU01000038.1	132	7997	7.54
Escherichia coli 202702	NZ_PNZV01000037.1	132	7997	7.54
Escherichia coli 200434	NZ_PNZY01000039.1	132	7997	7.54
Escherichia coli 102221	NZ_POAE01000059.1	132	7997	7.54
Escherichia coli 400584	NZ_POAR01000029.1	132	7997	7.54
Escherichia coli 100563	NZ_POAV01000064.1	750	8615	7.54
Escherichia coli 274A	NZ_PQTG01000046.1	27070	34935	7.54
Escherichia coli YH17179	NZ_PTMK01000036.1	78	7943	7.54
Escherichia coli YH17154	NZ_PTNF01000058.1	7644	15509	7.54
Escherichia coli YH17140	NZ_PTNR01000035.1	26603	34468	7.54
Escherichia coli E393	NZ_QETX01000039.1	37085	44950	7.54
Escherichia coli CMHAZ35b	NZ_RDDS01000050.1	15968	23833	7.54
Escherichia coli 770	NZ_RJCG01000069.1	226	8091	7.54
Escherichia coli GBGD31	NZ_RQTX01000025.1	135	8000	7.54
Escherichia coli D008p	NZ_RYBC01000042.1	30818	38683	7.54
Escherichia coli C013p	NZ_RYBF01000040.1	15885	23750	7.54
Escherichia coli TZ34_S	NZ_SAFJ01000045.1	27480	35345	7.54
Escherichia coli EC_76	NZ_SHHM01000052.1	12257	20122	7.54
Escherichia coli RUSPBB288	NZ_SPWZ01000026.1	39523	47410	7.52
Escherichia coli VREC0544	NZ_UDGA01000052.1	11566	19431	7.54
Escherichia coli VREC0545	NZ_UDGJ01000051.1	1091	8956	7.54
Escherichia coli VREC0542	NZ_UDGQ01000051.1	11572	19437	7.54
Escherichia coli VREC0539	NZ_UEJT01000050.1	1098	8963	7.54
Escherichia coli SC104	NZ_VDJU01000006.1	308709	316574	7.54
Escherichia coli G31	NZ_VDKQ01000025.1	135	8000	7.54
Escherichia coli XN3-1	NZ_VXKX01000058.1	67391	75256	7.54
Escherichia coli 2017.12.01CC	AP027807.1	1361170	1369035	7.54
Escherichia coli CVM N17EC0656	AAAHDB010000042.1	16726	24591	7.54
Escherichia coli PSU-0655	AARZAS010000035.1	53	7918	7.54
Escherichia coli PNUSAE022138	AASDDS010000048.1	78	7943	7.54
Escherichia coli FSIS11921661	AASDHT010000057.1	13721	21586	7.54
Escherichia coli FSIS11919499	AASEPH010000003.1	18040	25905	7.54
Escherichia coli FSIS11919499	AASEPH010000003.1	231378	239243	7.51
Escherichia coli FSIS11920593	AASDUJ010000023.1	30463	38328	7.54
Escherichia coli FSIS11923351	AASKJA010000042.1	51	7916	7.54
Escherichia coli FSIS11704216	AASLKJ010000044.1	53	7918	7.54
Escherichia coli FSIS1702749	AASNEN010000047.1	54	7919	7.54
Escherichia coli CVM N19EC0456	AASVTA010000034.1	9817	17682	7.54
Escherichia coli CVM N19EC0105	AASWAS010000010.1	12854	20719	7.54
Escherichia coli CVM N19EC0639	AASWLS010000039.1	16726	24591	7.54
Escherichia coli MA_024	AASWTT010000046.1	53	7918	7.54
Escherichia coli FSIS11925964	AASWZE010000105.1	1407	9272	7.54
Escherichia coli MA_286	AASWZW010000041.1	12984	20849	4.42
Escherichia coli PSU-2602	AATKCZ010000094.1	54	7919	7.54
Escherichia coli NC_STEC158	AATQQW010000074.1	8230	16095	7.54
Escherichia coli NC_STEC189	AATQST010000071.1	8463	16328	7.54
Escherichia coli NC_CF61.1	AATQYF010000064.1	54	7919	7.54
Escherichia coli NC_CF61.2	AATQYT010000079.1	54	7919	7.54
Escherichia coli FSIS12031334	AAUHRH010000043.1	181	8046	7.54
Escherichia coli FSIS12028631	AAUNEM010000120.1	53	7918	7.54
Escherichia coli FSIS12032408	AAVLZT010000053.1	53	7918	7.54
Escherichia coli NC_STEC168	AAVQAV010000031.1	916	8781	7.54
Escherichia coli CVM 45689	AAVYYV010000033.1	916	8781	7.54
Escherichia coli CVM 45490	AAVYZN010000033.1	916	8781	7.54
Escherichia coli CVM N19EC0706	AAWIDQ010000045.1	54	7919	7.54
Escherichia coli FSIS12035183	AAXSFK010000047.1	52	4675	5.32
Escherichia coli FSIS12034946	AAYUDJ010000050.1	52	7917	4.42
Escherichia coli FSIS12034934	AAYXBD010000006.1	123851	131716	7.54
Escherichia coli FSIS12036866	AAYZDM010000097.1	54	7919	7.54
Escherichia coli 20SD12PC02-EC	AAYZED010000044.1	16726	24591	7.54
Escherichia coli 20HI02GT01UCD-EC	AAYZIM010000028.1	54	7919	7.54
Escherichia coli FSIS12035783	AAZEIO010000046.1	54	7919	7.54
Escherichia coli 21MD03CB02-EC	ABAGWL010000057.1	53	7918	7.54
Escherichia coli PSU-3759	ABAPUV010000042.1	178	8043	7.54
Escherichia coli FSIS12140042	ABASUZ010000148.1	54	7919	7.54
Escherichia coli FSIS12139925	ABATQU010000128.1	53	7918	7.54
Escherichia coli 21NC04GT02-EC	ABBELE010000014.1	3684	11549	7.54
Escherichia coli FSIS12140664	ABBLPE010000048.1	2450	10315	7.54
Escherichia coli FSIS12140667	ABBLPG010000010.1	50530	58395	7.54
Escherichia coli FSIS12140662	ABBLPK010000002.1	121595	129460	7.54
Escherichia coli FSIS12140661	ABBLPL010000036.1	16319	24184	7.54
Escherichia coli CVM N20EC0150	ABBMWG010000081.1	53	7918	7.54
Escherichia coli PNUSAE077800	ABCNTT010000034.1	9815	17680	7.54
Escherichia coli PNUSAE077800	ABCNTT010000119.1	12658	20523	7.54
Escherichia coli ECOL-20-VL-NY-NCR-12	ABDTUX010000029.1	54	4677	5.32
Escherichia coli FSIS12142882	ABEBUY010000054.1	130	7995	7.54
Escherichia coli FSIS12107151	ABEENW010000044.1	54	7919	7.54
Escherichia coli FSIS12107161	ABEEPV010000033.1	30774	38639	7.54
Escherichia coli PSU-4791	ABEFIN010000027.1	31457	36080	5.32
Escherichia coli FSIS12107457	ABEFOQ010000054.1	2569	10434	7.54
Escherichia coli FSIS12107425	ABEFRG010000056.1	53	7918	7.54
Escherichia coli PSU-5073	ABFGOA010000049.1	20681	28546	7.54
Escherichia coli PSU-5072	ABFGPB010000049.1	20818	28683	7.54
Escherichia coli FSIS12107162	ABFISC010000032.1	27760	35625	7.54
Escherichia coli FSIS12209943	ABFKGM010000113.1	52	4675	5.32
Escherichia coli FSIS12209946	ABFKGO010000053.1	53	7918	7.54
Escherichia coli PSU-4939	ABFSUB010000034.1	9815	17680	7.54
Escherichia coli 22GA01GT05-EC	ABFTMO010000019.1	9739	17604	7.54
Escherichia coli PSU-4966	ABFXGH010000035.1	9815	17680	7.54
Escherichia coli PSU-5273	ABGBKT010000020.1	50267	58132	7.54
Escherichia coli FSIS12211110	ABGCJL010000069.1	5909	13774	7.54
Escherichia coli PSU-5006	ABGCRY010000024.1	14348	22213	7.54
Escherichia coli FSIS12106086	ABGFHQ010000042.1	52	7917	7.54
Escherichia coli 22NC02PC01-EC	ABGKCC010000046.1	51	7916	4.42
Escherichia coli KSU-65E	ABGLIO010000096.1	176	8041	7.54
Escherichia coli 22SC05CB05-EC	ABGNOB010000040.1	53	7918	7.54
Escherichia coli FSIS12211987	ABGOOV010000099.1	54	7919	7.54
Escherichia coli FSIS12217177	ABJNQK010000046.1	54	7919	7.54
Escherichia coli FSIS12218254	ABKBCZ010000127.1	51	7916	7.54
Escherichia coli AG 74	ABKETY010000051.1	230	8095	7.54
Escherichia coli 21MD09PC04-EC	ABKFFX010000031.1	52	4675	5.32
Escherichia coli 22IA12GT05-EC	ABKNAQ010000047.1	53	7918	7.54
Escherichia coli 22IA12PC05-EC	ABKNAP010000046.1	16726	24591	7.54
Escherichia coli FSIS12320618	ABLEHZ010000090.1	75	7940	7.54
Escherichia coli 23SD01GT03-EC	ABLIDL010000037.1	916	8781	7.54
Escherichia coli 23SD01GT03-EC	ABLIDL010000101.1	17685	25550	7.54
Escherichia coli PNUSAE132016	ABLLJP010000089.1	2724	10589	7.54
Escherichia coli FSIS12324455	ABLSFK010000015.1	30306	38171	7.54
Escherichia coli FSIS12324610	ABLXSR010000128.1	1203	9068	7.54
Escherichia coli PS03040A	ABMGRI010000026.1	52	7917	7.54
Escherichia coli PS02875A	ABMGRB010000037.1	6088	13953	7.54
Escherichia coli FSIS12322189	ABMIOR010000067.1	54	7919	7.54
Escherichia coli FSIS12322174	ABMIPX010000046.1	54	7919	7.54
Escherichia coli FSIS12324299	ABMOOT010000107.1	54	7919	7.54
Escherichia coli FDA1229888-S009-010	ABMWAC010000056.1	914	8779	7.54
Escherichia coli 23MA06CL01-EC	ABNIPH010000034.1	6490	14355	4.42
Escherichia coli FSIS12323571	ABNLHP010000015.1	14567	19190	5.32
Escherichia coli PS02955A	ABNTVH010000087.1	2556	10421	7.54
Escherichia coli 2023HL-00460	ABNUJN010000050.1	53	7918	7.54
Escherichia coli 23WA04CH01-EC	ABOIZG010000026.1	53	7918	7.54
Escherichia coli 23MD06CL01-EC	ABOLHB010000039.1	157	8022	7.54
Escherichia coli FSIS12321674	ABOXAT010000064.1	130	7995	7.54
Escherichia coli FSIS12325973	ABPCBK010000044.1	54	7919	7.54
Escherichia coli FSIS12325973	ABPCBK010000232.1	17976	25841	7.54
Escherichia coli W2_3_ERB9	DABIIP010000026.1	52	7917	7.54
Escherichia coli W1_7_ERB4	DABIIY010000043.1	53	7918	7.54
Escherichia coli B37_1	DABPLB010000029.1	348	8213	7.54
Escherichia coli strain 69	DABUOM010000044.1	54	7919	7.54
Escherichia coli hkcpe31	DACAOW010000048.1	54	7919	7.54
Escherichia coli ETEC	DADCEE010000047.1	52	7917	7.54
Escherichia coli ETEC	DADCEE010000134.1	17685	25550	7.54
Escherichia coli ETEC	DADCAF010000003.1	241895	249760	7.54
Escherichia coli ETEC	DAIIUK010000004.1	368048	375913	7.51
Escherichia coli U16-0015	DADEML010000031.1	54	7919	7.54
Escherichia coli KIYOTAKE-097	DADHLD010000042.1	916	8781	7.54
Escherichia coli KIYOTAKE-097	DADHLD010000142.1	17685	25550	7.54
Escherichia coli EIEC	DADKLG010000015.1	34883	42748	7.54
Escherichia coli isol213	DADSAH010000022.1	9006	16871	7.54
Escherichia coli isol213	DADSAH010000204.1	32458	40323	7.54
Escherichia coli isol215	DADSAL010000022.1	9006	16871	7.54
Escherichia coli isol215	DADSAL010000239.1	32458	40323	7.54
Escherichia coli isol040	DADSEB010000022.1	9006	16871	7.54
Escherichia coli 1724	DADSMN010000071.1	522	8387	7.54
Escherichia coli 867	DADSOO010000001.1	27063	34928	7.54
Escherichia coli 877	DADSQX010000049.1	159	8024	7.54
Escherichia coli 20-MO00043-0	DADVGF010000041.1	916	8781	7.54
Escherichia coli ESBL	DAEAVS010000024.1	14349	22214	7.54
Escherichia coli 5	DAECDW010000056.1	53	7918	7.54
Escherichia coli E2030908_2015	DAEFKJ010000048.1	52	7917	7.54
Escherichia coli 401402016	DAEGCX010000042.1	53	7918	7.54
Escherichia coli DTU2018-339-PRJ1121-Escherichia-coli-ESBL3350	DAERAC010000045.1	914	8779	7.54
Escherichia coli Escherichia coli 23017	DAFSSJ010000040.1	179	8044	7.54
Escherichia coli 46	DAGZTK010000008.1	41445	49310	7.54
Escherichia coli 159933	DAJFGB010000033.1	13721	21586	7.54
Escherichia coli UCBerktjj397	DAJFVE010000021.1	54	7919	7.54
Escherichia coli UCBerkRR15	DAJGWM010000101.1	52	7917	7.54
Escherichia coli UCBerkRS1034	DAJGXH010000018.1	45143	53008	7.54
Escherichia coli UCBerkC16	DAJHDJ010000043.1	54	7919	7.54
Escherichia coli UCBerkCC10	DAJHDO010000040.1	52	7917	7.54
Escherichia coli UCBerkGG21	DAJHLS010000053.1	14348	22213	7.54
Escherichia coli HCE-046	DAJJFU010000010.1	172375	180240	7.54
Escherichia coli HCE-034	DAJJPC010000009.1	172375	180240	7.54
Escherichia coli Undetermined	DAJLRV010000042.1	916	8781	7.54
Escherichia coli 2690	DAJMED010000051.1	179	8044	7.54
Escherichia coli KUSWP012	DAJNWF010000042.1	358	8223	7.54
Escherichia coli UMNPP890	DAMZFB010000098.1	916	8781	7.54
Escherichia coli UMNPP908	DAMZHR010000110.1	916	8781	7.54
Escherichia coli E. coli B12-053	DAOCOI010000023.1	14348	22213	7.54
Escherichia coli 709_H2O_W3_2	DARMSY010000005.1	265623	273488	7.54
Escherichia coli 709_H2O_W4_2	DARMTA010000003.1	470284	478149	7.54
Escherichia coli 709_H2O_W1_2	DARMSW010000005.1	265684	273549	7.54
Escherichia coli 709_H2O_W1_1	DARMSU010000001.1	888297	896162	7.54
Escherichia coli 709_H2O_W4_3	DARMTB010000001.1	888292	896157	7.54
Escherichia coli 709_H2O_W3_1	DARMSX010000005.1	265727	273592	7.54
Escherichia coli 709_H2O_W4_4	DARMTC010000005.1	242694	250559	7.54
Escherichia coli 709_PHMB_W1	DARMTD010000005.1	265696	273561	7.54
Escherichia coli 709_TMN_W1	DARMSV010000005.1	265769	273634	7.54
Escherichia coli 709_BAC_W0	DARMST010000001.1	888297	896162	7.54
Escherichia coli 709_H2O_W4_1	DARMSZ010000001.1	888283	896148	7.54
Escherichia coli 709_H2O_1	DARMVH010000005.1	242694	250559	7.54
Escherichia coli 709_BAC_3	DARMVG010000001.1	888297	896162	7.54
Escherichia coli 709_TMN_1	DARMVI010000001.1	888297	896162	7.54
Escherichia coli 709_BAC_1	DARMVE010000005.1	244057	251922	7.54
Escherichia coli 709_BAC_2	DARMVF010000005.1	243369	251234	7.54
Escherichia coli AB_BQ_SUM18_MCR_5B_8	DARNWD010000064.1	178	8043	7.54
Escherichia coli R4880	DASMUE010000060.1	52	7917	7.54
Escherichia coli 84.0483	AASIMC020000020.1	26781	34646	7.54
Escherichia coli H9	WHOK01000017.1	2874	10739	7.54
Escherichia coli 21007859	JAASPX010000005.1	31812	39677	7.54
Escherichia coli EC00624	JAEJVT010000043.1	26903	34768	7.54
Escherichia coli H2F18W	JACGFS010000036.1	16390	24255	7.54
Escherichia coli STEC733	JACIQE010000046.1	173	8038	7.54
Escherichia coli Ec-YE1907-506	JAIZJX010000024.1	82	7947	7.54
Escherichia coli Ec-YE1907-448	JAIZLF010000048.1	15098	22963	7.54
Escherichia coli Ec-YE1907-449	JAIZLE010000044.1	26761	34626	7.54
Escherichia coli Ec-YE1907-446	JAIZLH010000023.1	66954	74819	7.54
Escherichia coli Ec-YE1907-437	JAIZLQ010000042.1	18698	26563	7.54
Escherichia coli Ec-YA1908-544	JAIZNJ010000048.1	9818	17683	7.54
Escherichia coli Ec-YA1908-547	JAIZNH010000056.1	2166	10031	7.54
Escherichia coli S-4-18h	JAKZBH010000023.1	63046	70911	7.54
Escherichia coli YNAE27	JALDDV010000031.1	26814	34679	7.54
Escherichia coli 4162	JANTJT010000070.1	182	8047	7.54
Escherichia coli 1540	JAOVHY010000048.1	131	7996	7.54
Escherichia coli 1493	JAOVIF010000047.1	131	7996	7.54
Escherichia coli 1495	JAOVIE010000048.1	131	7996	7.54
Escherichia coli 3180_1_MCA	JAPQFM010000023.1	78642	86507	7.54
Escherichia coli 3180_1_EMB	JAPQFN010000022.1	78642	86507	7.54
Escherichia coli S1103_CU0263_IS04	JAPMFI010000027.1	61494	69359	7.54
Escherichia coli HRS-90-P	JAIQLY010000046.1	8101	15966	7.54
Escherichia coli HRS-1851	JAIQNS010000061.1	2312	10177	7.54
Escherichia coli HRS-1852	JAIQNR010000022.1	30659	38524	7.54
Escherichia coli FSH-1855	JAIQPY010000008.1	59898	67763	7.54
Escherichia coli BCS-1849	JAIQTT010000044.1	5883	13748	7.54
Escherichia coli 63-2	JACAMV010000003.1	27548	35413	7.54
Escherichia coli SG101.05	JAXLDY010000083.1	163	8028	7.54
Escherichia coli Ec20200704	JAXSMH010000044.1	4525	12390	7.54
Escherichia coli ExPEC_A300	JAXRBD010000134.1	140	8005	7.54
Escherichia coli 264	JAMZPC010000017.1	8003	15868	7.54
Escherichia coli 4311	JAMRKJ010000032.1	26416	34281	7.54
Escherichia coli 4101	JAMRLE010000033.1	8240	12863	5.32
Escherichia coli 4001	JAMRLO010000005.1	40781	48646	7.54
Escherichia coli 4011	JAMRLN010000005.1	241668	249533	7.54
Escherichia coli 3771	JAMRMK010000005.1	241668	249533	7.54
Escherichia coli Gar CS 31	JAMWTT010000023.1	37973	45838	4.42
Escherichia coli Gar CS 29	JAMWTL010000012.1	67969	75834	7.54
Escherichia coli HK28	JAUPSA010000003.1	54359	62224	7.54
Escherichia coli HK152	JAUPPD010000041.1	166	8031	7.54
Escherichia coli HK49	JAUPRU010000006.1	120064	127929	7.54
Escherichia coli E038h	RYBS01000016.1	63099	70964	7.54
Escherichia coli c07-3	JABUWG010000063.1	306	4929	5.32
Escherichia coli SK1144	NZ_AP018784.1	1164152	1172017	7.54
Escherichia coli SK1144	AP018784.2	3814473	3822338	7.54
Escherichia coli NILS19:B2 /STw 131 /STp 43 / O25:H4	NZ_CAMPQS010000024.1	241916	249781	7.54
Escherichia coli EA7	NZ_CP069709.1	3589555	3597420	7.54
Escherichia coli MB22	NZ_CP073974.1	1904444	1912309	7.54
Escherichia coli PY9F09	NZ_JABUHR010000002.1	445457	453322	7.54
Escherichia coli 222A316	NZ_JACVWT010000001.1	4177065	4184930	7.54
Escherichia coli 19ZY247	NZ_JAGDGZ010000005.1	124338	132203	7.54
Escherichia coli c83502	NZ_JAGMIB010000041.1	17008	24873	7.54
Escherichia coli ZQS2-1	NZ_JAIBPL010000051.1	9574	17439	7.54
Escherichia coli S050	NZ_JAIHLM010000019.1	67051	74916	7.54
Escherichia coli X_72	NZ_JAIQBJ010000001.1	774128	781993	7.54
Escherichia coli E-T205-1	NZ_JAJTRM010000026.1	7124	14989	7.54
Escherichia coli CMB30_SCIP24	NZ_JAKJUH010000029.1	19079	26944	7.54
Escherichia coli NX7	NZ_JAKVRT010000018.1	8052	15917	7.54
Escherichia coli DR165-CIP	NZ_JALPZV010000038.1	29402	37267	7.54
Escherichia coli 43712	NZ_JANDHE010000034.1	12726	20591	7.54
Escherichia coli LJS106	NZ_JAOQCN010000020.1	34714	42579	7.54
Escherichia coli LJS018	NZ_JAOQEP010000022.1	26840	34705	7.54
Escherichia coli ECF8024	NZ_JAPJST010000039.1	3343	11208	7.54
Escherichia coli LACPHL-BACT-2023-00020	NZ_JAVDLZ010000019.1	29951	37816	7.54
Escherichia coli A77	NZ_JAVIQU010000167.1	38994	46859	7.54
Escherichia coli G49	NZ_JAVIRW010000150.1	8295	16160	7.54
Escherichia coli EC_8	NZ_JAWLUG010000012.1	102659	110524	7.54
Escherichia coli X-7	NZ_JAYMMK010000024.1	39141	47006	7.54
Escherichia coli X-145	NZ_JAYMMU010000024.1	39141	47006	7.54
Escherichia coli X-141	NZ_JAYMMY010000024.1	16033	23898	7.54
Escherichia coli X-11	NZ_JAYMNF010000024.1	16033	23898	7.54
Escherichia coli MRSN965713	NZ_JAYXGW010000018.1	54720	62585	7.54
Escherichia coli LACPHL-BACT-2024-00020	NZ_JBAKXV010000016.1	43974	51839	7.54
Escherichia coli UMEA 3899-1	NZ_KE702684.1	337493	345358	7.54
Escherichia coli 33	NZ_LIUW01000013.1	53819	61684	7.54
Escherichia coli B26	NZ_LRWC01000116.1	72793	80658	7.54
Escherichia coli B71	NZ_LRWM01000052.1	72665	80530	7.54
Escherichia coli ZJ119	NZ_MCDQ01000120.1	6699	14564	7.54
Escherichia coli 681	NZ_MOIY01000029.1	12972	20837	7.54
Escherichia coli MOD1-EC5519	NZ_NLMX01000030.1	23229	31094	7.54
Escherichia coli MOD1-EC5518	NZ_NLMY01000030.1	23229	31094	7.54
Escherichia coli MOD1-EC6555	NZ_NLUZ01000008.1	68934	76799	7.54
Escherichia coli MOD1-EC6319	NZ_NMJI01000031.1	14798	22663	7.54
Escherichia coli MOD1-EC6588	NZ_NMMH01000044.1	25796	33661	7.54
Escherichia coli MOD1-EC6456	NZ_NNVW01000022.1	36397	44262	7.54
Escherichia coli A29	NZ_NRUI01000078.1	17081	24946	7.54
Escherichia coli A138	NZ_NRVT01000060.1	51752	59617	7.54
Escherichia coli A22	NZ_NRXV01000108.1	13072	20937	7.54
Escherichia coli A313	NZ_NRYA01000011.1	9283	17148	7.54
Escherichia coli 702782	NZ_PNSJ01000026.1	34541	42406	7.54
Escherichia coli YH17145	NZ_PTNM01000010.1	101945	109810	7.54
Escherichia coli YH17150	NZ_PUDV01000036.1	13011	20876	7.54
Escherichia coli SC316	NZ_QOOK01000126.1	416	8281	7.54
Escherichia coli N039.H-6	NZ_QYND01000021.1	1821	6444	5.32
Escherichia coli C017p	NZ_RYBE01000038.1	13370	21235	7.54
Escherichia coli E49	NZ_SSIG01000027.1	14811	22676	7.54
Escherichia coli NCTC9091	NZ_UGDH01000001.1	3841761	3849626	7.54
Escherichia coli EC_22	NZ_VCZF01000051.1	8211	16076	7.54
Escherichia coli FSIS11814943	AARNZV010000003.1	110324	118189	7.54
Escherichia coli FSIS1703528	AASMEJ010000015.1	22044	29909	7.54
Escherichia coli MA_008	AASMUS010000023.1	7799	15664	7.54
Escherichia coli FSIS11926602	AASWHB010000032.1	15081	22946	7.54
Escherichia coli MA_366	AASWXF010000023.1	18026	25891	7.54
Escherichia coli 19GA08GT20	AASXLT010000003.1	119383	127248	7.54
Escherichia coli PNUSAE000580	AATICK010000020.1	14476	22341	7.54
Escherichia coli AZ-TG73211	AATJNO010000021.1	18964	26829	7.54
Escherichia coli AZ-TG73187	AATJNR010000001.1	240048	244671	5.32
Escherichia coli ECOL-19-VL-LA-PA-Ryan-0043	AATKYY010000002.1	342784	350649	7.54
Escherichia coli FSIS11812530	AATQBX010000026.1	30421	38286	7.54
Escherichia coli FSIS11812018	AATQHW010000037.1	15334	23199	7.54
Escherichia coli NYVetLIRN-227	AATRRC010000011.1	16732	24597	7.54
Escherichia coli FSIS12030894	AAUNIY010000017.1	61594	69459	7.54
Escherichia coli FSIS12034930	AAYXBC010000014.1	50943	58808	7.54
Escherichia coli FSIS12031080	AAZUAR010000041.1	2383	10248	7.54
Escherichia coli FSIS12141287	ABBLVK010000078.1	2424	10289	7.54
Escherichia coli 741052	ABBPRX010000002.1	19454	27319	7.54
Escherichia coli 617629	ABBSTD010000002.1	27109	34974	7.54
Escherichia coli 580440	ABBUYV010000001.1	27059	34924	7.54
Escherichia coli PSU-4164	ABBWMD010000028.1	30169	38034	7.54
Escherichia coli PNUSAE077801	ABCNTB010000016.1	23915	31780	7.54
Escherichia coli NC_P08-20	ABDBKF010000049.1	16011	23876	7.54
Escherichia coli FSIS12107435	ABEFPK010000093.1	2297	10162	7.54
Escherichia coli 22IA01CB02-EC	ABFPDO010000034.1	13292	21157	7.54
Escherichia coli PNUSAE106330	ABGZLY010000041.1	21332	29197	7.54
Escherichia coli FSIS12213809	ABHPHK010000013.1	7940	15805	7.54
Escherichia coli FSIS12214967	ABIKTU010000034.1	34881	42746	7.54
Escherichia coli PNUSAE124958	ABKEUO010000017.1	43974	51839	7.54
Escherichia coli 2023HL-00060	ABKOGA010000016.1	43974	51839	7.54
Escherichia coli 220037484	ABLEFL010000020.1	8011	15876	7.54
Escherichia coli FSIS12320504	ABLEIS010000096.1	2166	10031	7.54
Escherichia coli 23CT02CB01-EC	ABLFGK010000044.1	8087	12710	5.32
Escherichia coli :H10	ABHWCE020000017.1	43974	51839	7.54
Escherichia coli Escherichia_coli_2022CK-00432	ABHLJR020000016.1	43974	51839	7.54
Escherichia coli Escherichia_coli_2023CK-00655	ABMIVN010000017.1	43974	51839	7.54
Escherichia coli Escherichia_coli_2023CK-00694	ABMIVM010000017.1	43974	51839	7.54
Escherichia coli FSIS12323972	ABMWSQ010000022.1	50296	58161	7.54
Escherichia coli PNUSAE143473	ABNKZO010000003.1	241838	249703	7.54
Escherichia coli PS02859A	ABNUVY010000033.1	20840	28705	7.54
Escherichia coli 2023XX-00001	ABOIYL010000016.1	43974	51839	7.54
Escherichia coli 2023HL-00876	ABOOQM010000016.1	43974	51839	7.54
Escherichia coli 2023GN-00333	ABOTDV010000016.1	43974	51839	7.54
Escherichia coli 2023EP-00264	ABPBZS010000019.1	43974	51839	7.54
Escherichia coli 2023HL-01078	ABPPZP010000016.1	43974	51839	7.54
Escherichia coli 2024HL-00025	ABPTNV010000019.1	43974	51839	7.54
Escherichia coli BCW_4134	DABDUG010000002.1	27246	35111	7.54
Escherichia coli NILS 19	DABRBA010000006.1	241838	249703	7.54
Escherichia coli 001-001	DABZUZ010000001.1	264665	272530	7.54
Escherichia coli JJ2016	DADFXM010000020.1	8210	16075	7.54
Escherichia coli isol112	DADSCI010000019.1	47637	55502	7.54
Escherichia coli 341004012	DAEFQV010000027.1	30372	38237	7.54
Escherichia coli 402902010	DAEFZU010000089.1	2278	10143	7.54
Escherichia coli 401402012	DAEGDJ010000042.1	7976	15841	7.54
Escherichia coli 180525_0859_S21_L001	DAEGDS010000021.1	47735	55600	7.54
Escherichia coli 203904007	DAEGFB010000017.1	84965	92830	7.54
Escherichia coli DTU2018-306-PRJ1121-Escherichia-coli-AmpC6501TS16	DAEQYT010000009.1	99293	107158	7.54
Escherichia coli 20879	DAFNGV010000001.1	241838	249703	7.54
Escherichia coli Escherichia coli 22083	DAFSVP010000012.1	63453	71318	7.54
Escherichia coli 48	DAJLTJ010000017.1	68456	76321	7.54
Escherichia coli 48	NZ_JAIZVM010000043.1	677	8542	7.51
Escherichia coli N502	DAJXQG010000023.1	42536	50401	7.54
Escherichia coli UMNRS1186	DAMZFV010000024.1	19653	27518	4.42
Escherichia coli 6CP1	DAPTBA010000070.1	2904	10769	7.54
Escherichia coli BO1	DAQDXP010000018.1	43974	51839	7.54
Escherichia coli AB_FA16_SB_3.3	DARNOO010000008.1	37183	45048	7.54
Escherichia coli AB_BQ_SUM18_DD_2C_4	DARNRY010000049.1	2329	10194	7.54
Escherichia coli 79.0455	AATKIQ020000024.1	30225	38090	7.54
Escherichia coli 78.0011	AATJVU020000027.1	23229	31094	7.54
Escherichia coli 78.0010	AATNBN020000024.1	30227	38092	7.54
Escherichia coli 2022EL-00109	ABFNON020000036.1	26877	34742	7.54
Escherichia coli 772731	JAKXGA010000043.1	72586	80451	7.54
Escherichia coli 772425	JAMFGL010000014.1	241816	249681	7.54
Escherichia coli 793595	JAKYEB010000008.1	241804	249669	7.54
Escherichia coli 806708	JAKYJI010000044.1	25241	33106	7.54
Escherichia coli 2022EL-00493	ABGIJZ020000020.1	44102	51967	7.54
Escherichia coli 1089	JAOVKO010000032.1	28204	36069	7.54
Escherichia coli 1083	JAOVKP010000031.1	14386	22251	7.54
Escherichia coli 1079	JAOVKR010000030.1	14386	22251	7.54
Escherichia coli 714	JAOVLQ010000031.1	34820	42685	7.54
Escherichia coli 2022EL-00962	ABJAKU020000021.1	44102	51967	7.54
Escherichia coli 2022EL-00821	ABJAKW020000021.1	39191	47056	7.54
Escherichia coli 2022EL-00790	ABIKOK020000017.1	44102	51967	7.54
Escherichia coli HRS-1858	JAIQNO010000024.1	30092	34715	5.32
Escherichia coli NRZ-39963	JANAOS010000031.1	9244	17109	7.54
Escherichia coli NRZ-38164	JANAPE010000032.1	9244	17109	7.54
Escherichia coli 2023EL-00030	ABLCUK020000018.1	39191	47056	7.54
Escherichia coli ExPEC_A219	JAXREQ010000091.1	26811	34676	7.54
Escherichia coli 2023EL-01243	JAYGIT010000021.1	39191	47056	7.54
Escherichia coli IN102	JALLIE010000005.1	26626	34491	7.54
Escherichia coli HK104	JAUPRS010000010.1	8327	16192	7.54
Escherichia coli 2023EL-01251	ABPVRT020000020.1	39191	47056	7.54
Escherichia coli 2023EL-01253	ABPVQW020000022.1	39191	47056	7.54
Escherichia coli CVM N17EC0136	RNQJ01000029.1	7876	15741	7.54
Escherichia coli B029ch	RYEL01000038.1	13370	21235	7.54
Escherichia coli BIOML-A11	WXOD01000005.1	72902	80767	4.42
Escherichia coli BIOML-A13	WXOB01000001.1	1254739	1262604	4.42
Escherichia coli BIOML-A10	WXOE01000002.1	72902	80767	4.42
Escherichia coli BIOML-A12	WXOC01000004.1	72902	80767	4.42
Escherichia coli BIOML-A2	WXOM01000004.1	72823	80688	4.42
Escherichia coli BIOML-A9	WXOF01000004.1	72902	80767	4.42
Escherichia coli BIOML-A8	WXOG01000001.1	1254966	1262831	4.42
Escherichia coli BIOML-A1	WXON01000004.1	75962	83827	4.42
Escherichia coli BIOML-A5	WXOJ01000001.1	72902	80767	4.42
Escherichia coli BIOML-A4	WXOK01000019.1	72664	80529	4.42
Escherichia coli BIOML-A3	WXOL01000004.1	72902	80767	4.42
Escherichia coli BIOML-A14	WXOA01000004.1	72902	80767	4.42
Escherichia coli EC-V-CB002-30MAR15-0070J	JAAULW010000046.1	13913	21778	7.54
Escherichia coli E-T207	CP090277.1	2721815	2729680	7.54
Escherichia coli EC_33	NZ_VCZQ01000050.1	19330	27195	7.54
Escherichia coli 99075	NZ_JABUVV010000060.1	18498	26363	7.54
Escherichia coli C06	NZ_JABBJO010000095.1	26759	34624	7.54
Escherichia coli 19ZY271	NZ_JAGDHW010000024.1	58656	66521	7.54
Escherichia coli MOD1-EC6000	NZ_NMFL01000020.1	45104	52969	7.54
Escherichia coli MOD1-EC6001	NZ_NNZA01000022.1	45104	52969	7.54
Escherichia coli B78	NZ_NRVO01000070.1	26907	34772	7.54
Escherichia coli 19SC09GT10-EC	ABCWZA010000009.1	99311	107176	7.54
Escherichia coli CVM N19EC0517	ABEQYU010000011.1	99310	107175	7.54
Escherichia coli UCBerkLL8	DAJGUD010000037.1	29731	37596	7.54
Escherichia coli UCBerkM19	DAJGUM010000022.1	29731	37596	7.54
Escherichia coli AB_BQ_SUM18_MCR_4A_3	DARNVK010000037.1	12684	20549	7.54
Escherichia coli HS13-1	NZ_JADIGT010000019.1	12004	19869	7.54
Escherichia coli E036p	NZ_RYAZ01000013.1	98497	106362	7.54
Escherichia coli 2FT38-2	NZ_SSWJ01000001.1	4057704	4065569	7.54
Escherichia coli FSIS11918715	AASATL010000063.1	11926	19791	7.54
Escherichia coli FSIS11919941	AASEEK010000067.1	11928	19793	7.54
Escherichia coli FSIS1702750	AASNEU010000064.1	11926	19791	7.54
Escherichia coli FSIS11927038	AASWEQ010000038.1	19355	27220	7.54
Escherichia coli 19SD12PC02-EC	AASZHK010000053.1	11926	19791	7.54
Escherichia coli FSIS12139276	ABAGLD010000098.1	2571	10436	7.54
Escherichia coli FSIS12211786	ABGKVJ010000068.1	3759	11624	7.54
Escherichia coli 2017.15.02CC	NZ_AP027818.1	3721209	3729074	7.54
Escherichia coli 16-AB01455	NZ_JAOQIU010000023.1	14714	22579	7.54
Escherichia coli UMEA 3151-1	NZ_KE701683.1	1404483	1412348	7.54
Escherichia coli PN57	NZ_RKKZ01000129.1	1389	9254	7.54
Escherichia coli PN51	NZ_RKLA01000069.1	1391	9256	7.54
Escherichia coli AZ-TG73631	AATJKJ010000039.1	8376	16241	7.54
Escherichia coli 22OH04PC08-EC	ABICRS010000074.1	2262	10127	7.54
Escherichia coli 22OH04GT01-EC	ABIVPN010000075.1	2262	10127	7.54
Escherichia coli 402703008	DAEFYT010000097.1	2574	10439	7.54
Escherichia coli HCE577	DAJJGC010000050.1	15004	22869	7.54
Escherichia coli APJ-71	DAJKFS010000038.1	8376	16241	7.54
Escherichia coli Broiler04	SZEQ01000071.1	3923	11788	7.54
Escherichia coli SurreyAPEC003	SZIG01000041.1	8481	16346	7.54
Escherichia coli SAP1980	SZJD01000040.1	8490	16355	7.54
Escherichia coli SAP0639	SZMJ01000041.1	31008	38873	7.54
Escherichia coli SAP0628	SZMR01000039.1	8490	16355	7.54
Escherichia coli SAP0627	SZMS01000035.1	31008	38873	7.54
Escherichia coli SAP0626	SZMT01000040.1	31008	38873	7.54
Escherichia coli SAP0625	SZMU01000039.1	31008	38873	7.54
Escherichia coli PLATE2_H8	NZ_CAJGWG010000028.1	164	8029	7.54
Escherichia coli LH09-a	NZ_CP100544.1	3627511	3635376	7.54
Escherichia coli 101EVA	NZ_CP138393.1	3604335	3612200	7.54
Escherichia coli 401709_aEPEC	NZ_CYCR01000027.1	14418	22283	7.54
Escherichia coli 402798	NZ_CYEA01000029.1	14377	22242	7.54
Escherichia coli 402767	NZ_CYET01000020.1	70489	78354	7.54
Escherichia coli ZH142R-C	NZ_JAAFAR010000017.1	26844	34709	7.54
Escherichia coli NEF18E	NZ_JAGITO010000005.1	297361	305226	7.54
Escherichia coli Ins.168	NZ_JAIVCF010000012.1	94333	102198	7.54
Escherichia coli EC14	NZ_JAVSRT010000019.1	77918	85783	7.54
Escherichia coli ESBL33	NZ_JAZEVF010000011.1	78040	85905	7.54
Escherichia coli ESBL31	NZ_JAZEVH010000012.1	68843	76708	7.54
Escherichia coli ESBL24	NZ_JAZEVM010000012.1	68843	76708	7.54
Escherichia coli EC20	NZ_JBAJZM010000033.1	16581	24446	7.54
Escherichia coli EC19	NZ_JBAJZN010000032.1	28368	36233	7.54
Escherichia coli 3-105-05_S1_C2	NZ_JNSA01000028.1	17464	25329	7.54
Escherichia coli 14.3-R4	NZ_MQAH01000404.1	2670	10535	7.54
Escherichia coli MOD1-EC6365	NZ_NLZA01000017.1	50251	58116	7.54
Escherichia coli 11c5	NZ_PGKO01000023.1	65156	73021	7.54
Escherichia coli RXD115	NZ_SQRD01000019.1	21236	29101	7.54
Escherichia coli G9	NZ_VDLR01000018.1	28834	36699	7.54
Escherichia coli HH17CH	NZ_VNYJ01000038.1	12411	20276	7.54
Escherichia coli E11V1A	NZ_WEQI01000032.1	32607	40472	7.54
Escherichia coli CVM N17EC1134	AAROHA010000030.1	10935	18800	7.54
Escherichia coli FSIS11922078	AASCZZ010000026.1	10936	18801	7.54
Escherichia coli FSIS11921900	AASDAA010000031.1	30504	38369	7.54
Escherichia coli CVM N18EC1368	AASGBA010000013.1	40311	48176	7.54
Escherichia coli PNUSAE002243	AASUQY010000018.1	77912	85777	7.54
Escherichia coli PNUSAE016971	AATPZG010000032.1	32459	40324	7.54
Escherichia coli 442910	AAVUPQ010000027.1	15401	23266	7.54
Escherichia coli FSIS12033074	AAVYHB010000029.1	13400	21265	4.42
Escherichia coli 21SD02CB02-EC	AAZZFA010000015.1	14234	22099	7.54
Escherichia coli FSIS12137621	ABAAPM010000014.1	40804	48669	7.54
Escherichia coli 20KS03CB06EC	ABABQJ010000012.1	40311	48176	7.54
Escherichia coli CVM N19EC1096	ABACRD010000014.1	26585	34450	7.54
Escherichia coli PSU-3820	ABAHJS010000051.1	13826	18449	5.32
Escherichia coli 21HI01CB01UCD-EC	ABAKDA010000026.1	10935	18800	7.54
Escherichia coli PNUSAE028048	ABAKHV010000040.1	9868	17733	7.54
Escherichia coli PNUSAE076575	ABBIGS010000026.1	32841	40706	7.54
Escherichia coli LB_5191	ABCWUL010000017.1	40311	48176	7.54
Escherichia coli LB_5200	ABCWWE010000011.1	40311	48176	7.54
Escherichia coli 22OH04GT05-EC	ABICQG010000021.1	40804	45427	5.32
Escherichia coli FSIS12216707	ABJCRV010000056.1	18981	26846	4.42
Escherichia coli LB_5163	ABKEPS010000001.1	958660	966525	7.54
Escherichia coli 23NC01CH01-EC	ABKLPA010000012.1	40311	48176	7.54
Escherichia coli PNUSAE129875	ABLBXN010000033.1	10936	18801	7.54
Escherichia coli 23HI01CB01UCD-EC	ABLCMY010000030.1	10935	18800	7.54
Escherichia coli PS02763A	ABMGQZ010000026.1	10935	18800	7.54
Escherichia coli AG109	ABNFHK010000017.1	77912	85777	7.54
Escherichia coli T15	ABNFHN010000018.1	78090	85955	7.54
Escherichia coli US26	ABNFHY010000016.1	78090	85955	7.54
Escherichia coli 23NC04CH01-EC	ABNKHK010000012.1	40311	48176	7.54
Escherichia coli 23SD07CB02-EC	ABNSHF010000039.1	24378	32243	7.54
Escherichia coli LB_5221	ABNVFT010000024.1	14177	22042	7.54
Escherichia coli LB_5193	ABNVFQ010000024.1	13868	21733	7.54
Escherichia coli LB_5207	ABNVGP010000019.1	40312	48177	7.54
Escherichia coli 22NC11GT05-EC	ABOCPQ010000017.1	40804	48669	7.54
Escherichia coli 23PA05GT01-EC	ABOQRU010000011.1	77931	85796	7.54
Escherichia coli LB_5174	ABOXWP010000010.1	40311	48176	7.54
Escherichia coli LB_5187	ABOXWV010000017.1	40311	48176	7.54
Escherichia coli LB_5190	ABOXWZ010000011.1	40312	48177	7.54
Escherichia coli LB_5181	ABOXWS010000011.1	40311	48176	7.54
Escherichia coli LB_5188	ABOXWW010000010.1	40311	48176	7.54
Escherichia coli LB_5180	ABOXWR010000010.1	40311	48176	7.54
Escherichia coli LB_5184	ABOXWT010000019.1	40312	48177	7.54
Escherichia coli PNUSAE167208	ABQDCX010000017.1	37666	45531	7.54
Escherichia coli Zam_UTH_18	BNFM01000001.1	4369933	4377798	7.54
Escherichia coli 66-ESBLB	DAAZFL010000017.1	77912	85777	7.54
Escherichia coli 59 HS-C	DAAZLO010000016.1	77912	85777	7.54
Escherichia coli W2_4_ERB12	DABIIK010000002.1	461166	469031	7.54
Escherichia coli 2016CRE_18	DACZWN010000047.1	8266	16131	7.54
Escherichia coli E180	DADILS010000048.1	8267	16132	7.54
Escherichia coli VREC0335	DADKNR010000036.1	10935	18800	7.54
Escherichia coli isol206	DADSAJ010000029.1	21071	28936	7.54
Escherichia coli 883	DADSOB010000050.1	640	8505	7.54
Escherichia coli JKHS016	DADWCY010000014.1	37227	45092	7.54
Escherichia coli R3-EC656	DAECGU010000051.1	8266	16131	7.54
Escherichia coli R3-EC654	DAECHE010000051.1	8266	16131	7.54
Escherichia coli R3-EC689	DAECHN010000050.1	8266	16131	7.54
Escherichia coli UCBerkY10	DAJGIO010000017.1	27084	34949	7.54
Escherichia coli 8587	DAJMDI010000041.1	10936	18801	7.54
Escherichia coli AMP__EFF13	DAJSJW010000018.1	77912	85777	7.54
Escherichia coli Extraintestinal pathogenic Escherichia coli	DAKDOC010000017.1	77912	85777	7.54
Escherichia coli Extraintestinal pathogenic Escherichia coli	DAKDGH010000002.1	342150	350027	7.52
Escherichia coli E. coli	DALSNB010000019.1	40804	48669	7.54
Escherichia coli E. coli	DADGRG010000063.1	9620	17491	7.51
Escherichia coli UMNRS2754	DAMZGI010000008.1	35570	43435	7.54
Escherichia coli UMNRS2766	DAMZGV010000044.1	8856	16721	7.54
Escherichia coli Escherichia coli L11	DANJDB010000017.1	77912	85777	7.54
Escherichia coli JBCIAAH-19-0287	DAOYNF010000017.1	77911	85776	7.54
Escherichia coli GT24-0012	DAPMXW010000016.1	78646	86511	7.54
Escherichia coli GT24-0043	DAPNJD010000012.1	40311	48176	7.54
Escherichia coli DKB0733	DAPYNN010000001.1	77912	85777	7.54
Escherichia coli B2	DAPZAQ010000017.1	77913	85778	7.54
Escherichia coli US13	JAAMGC010000006.1	13835	21700	7.54
Escherichia coli NC_LB-5172	ABFMQT020000017.1	79412	87277	7.54
Escherichia coli NC_LB-5146	ABFJHW020000004.1	43873	51738	7.54
Escherichia coli 35.75	JAOSRS010000025.1	24961	32826	7.54
Escherichia coli EC_A_9413_2H1_D_CuP_CeP	JAPXEO010000001.1	3721059	3728924	7.54
Escherichia coli EC_A_9413_2S2_D_CuP_CeP	JAPXAA010000001.1	890699	898564	7.54
Escherichia coli EC_E13L_3_E	JAPWYT010000001.1	3372822	3380687	7.54
Escherichia coli EC_G_9413_1S2_D_CuP_CeP	JAPWXJ010000013.1	79393	87258	7.54
Escherichia coli 252	JAMZPI010000011.1	78039	85904	7.54
Escherichia coli FSIS11815323	RWEC01000020.1	40311	48176	7.54
Escherichia coli GU679	NZ_CAJGEJ010000023.1	19395	27260	7.54
Escherichia coli GU733	NZ_CAJGEO010000018.1	49211	57076	7.54
Escherichia coli H3	NZ_CP028732.1	1040085	1047950	7.54
Escherichia coli 17-2	NZ_JACEFV010000001.1	1324472	1332337	7.54
Escherichia coli OLC1259	NZ_NEOB01000028.1	46785	54650	7.54
Escherichia coli NCTC9003	NZ_UGCQ01000002.1	3789592	3797457	7.54
Escherichia coli PNUSAE020556	AAADOM010000025.1	24588	32453	7.54
Escherichia coli PNUSAE020621	AARMTH010000040.1	13334	21199	7.54
Escherichia coli PNUSAE020450	AARMXF010000026.1	24524	32389	7.54
Escherichia coli PNUSAE019085	AARPBK010000023.1	24565	32430	7.54
Escherichia coli PNUSAE021297	AARVHC010000025.1	24560	32425	7.54
Escherichia coli PNUSAE024813	AASDNT010000024.1	15078	22943	7.54
Escherichia coli 2016C-3113	AASOVQ010000028.1	2605	10470	7.54
Escherichia coli 316295	AASPJV010000031.1	2608	10473	7.54
Escherichia coli 209969	AASPKA010000043.1	2605	10470	7.54
Escherichia coli 862441	AASVMV010000017.1	58309	66174	7.54
Escherichia coli 205710	AATEXN010000013.1	58308	66173	7.54
Escherichia coli PNUSAE029527	ABAMTI010000058.1	15192	23057	7.54
Escherichia coli 580445	ABBUZT010000015.1	58309	66174	7.54
Escherichia coli 427618	ABBWOL010000019.1	58309	66174	7.54
Escherichia coli 1705698	ABIHWR010000017.1	58309	66174	7.54
Escherichia coli 1796510	ABJZFR010000014.1	58310	66175	7.54
Escherichia coli 1799252	ABKDOS010000016.1	58308	66173	7.54
Escherichia coli PNUSAE153310	ABNDJB010000018.1	58308	66173	7.54
Escherichia coli PNUSAE134930	ABOWED010000017.1	58308	66173	7.54
Escherichia coli PNUSAE161459	ABPHPL010000019.1	58308	66173	7.54
Escherichia coli BCW_4056	DABDRE010000017.1	58310	66175	7.54
Escherichia coli UMB10160	JASODF010000016.1	46735	54600	7.54
Escherichia coli 21FS11-2	NZ_JADDNA010000066.1	12255	20120	7.54
Escherichia coli 20FS19	NZ_JADDNC010000066.1	12255	20120	7.54
Escherichia coli HH194M	NZ_CP101513.1	3628623	3636488	7.54
Escherichia coli E218-2	NZ_JADFEP010000031.1	38999	46864	7.54
Escherichia coli LN141	NZ_JAGMKJ010000032.1	6640	14505	7.54
Escherichia coli 6020	NZ_JAJGPJ010000042.1	6563	14428	7.54
Escherichia coli GXR2	NZ_JALPOF010000051.1	10822	18687	7.54
Escherichia coli GP58	NZ_JALPPK010000051.1	3477	11342	7.54
Escherichia coli GZ11	NZ_PJHV01000086.1	3907	11772	7.54
Escherichia coli G041p	NZ_RYAK01000030.1	38999	46864	7.54
Escherichia coli PK411	NZ_VHJJ01000056.1	6580	14445	7.54
Escherichia coli MA_197	AASXJH010000033.1	6560	14425	7.54
Escherichia coli KLO00034	JAEJXM010000041.1	6563	14428	7.54
Escherichia coli ExPEC_A386	JAXQXN010000144.1	42200	46823	5.32
Escherichia coli ExPEC_A499	JAXQSW010000148.1	7619	12242	5.32
Escherichia coli NX-P199	NZ_JABCVH010000046.1	1042	8907	7.54
Escherichia coli NX-P163	NZ_JABCVS010000056.1	9032	16897	7.54
Escherichia coli NX-P157	NZ_JABCVV010000047.1	1024	8889	7.54
Escherichia coli SAX-C15	NZ_JABCVW010000057.1	9096	16961	7.54
Escherichia coli SAX-C99	NZ_JABCWM010000047.1	1018	8883	7.54
Escherichia coli SAX-C89	NZ_JABCWU010000046.1	1018	8883	7.54
Escherichia coli SAX-P69	NZ_JABCXG010000045.1	1018	8883	7.54
Escherichia coli SAX-P67	NZ_JABCXH010000045.1	1024	8889	7.54
Escherichia coli SAX-C50	NZ_JABCXN010000054.1	9096	16961	7.54
Escherichia coli SAX-C49	NZ_JABCXO010000056.1	1023	8888	7.54
Escherichia coli NX-P165	NZ_JABCYB010000057.1	9032	16897	7.54
Escherichia coli SY_EC07	NZ_JALMLX010000003.1	60570	68435	7.54
Escherichia coli ECCTRSRTH05	NZ_NQCO02000001.1	3904497	3912362	7.54
Escherichia coli 661124	ABBSNT010000048.1	916	8781	7.54
Escherichia coli 664884	ABBSRO010000046.1	916	8781	7.54
Escherichia coli AH62	DAFLYL010000045.1	916	8781	7.54
Escherichia coli AH62	DAFLYL010000115.1	13654	21519	7.54
Escherichia coli ECLSZ21-05	JALMBA010000050.1	994	8859	7.54
Escherichia coli JML138	NZ_BFQT01000028.1	16415	24280	7.54
Escherichia coli 358	NZ_JADMNA010000033.1	20590	28455	7.54
Escherichia coli AUSMDU00007867	DABGTQ010000021.1	20526	28391	7.54
Escherichia coli 21ZN23dc	NZ_JAZHSG010000017.1	47476	55341	7.54
Escherichia coli EC225K	NZ_JAMJPE010000126.1	2466	10307	7.54
Escherichia coli X14-3	NZ_CP084055.1	3861334	3869199	7.52
Escherichia coli 19ZY266	NZ_JAGDHR010000047.1	2815	10692	7.52
Escherichia coli IH10c	NZ_WSXM01000039.1	38484	46361	7.52
Escherichia coli MOD1-EC3440	AASUWH010000004.1	9010	16887	7.52
Escherichia coli 23NC08CH01-EC	ABNLTO010000076.1	156	8033	7.52
Escherichia coli strain 103	DABUOB010000008.1	1293	9170	7.52
Escherichia coli RKI6295	DADRVF010000007.1	8068	15945	7.52
Escherichia coli 73186	DAGJLU010000001.1	85572	93449	7.52
Escherichia coli 32B19CPO006	DAJAEX010000005.1	39417	44040	5.31
Escherichia coli P0299917.10	NZ_APYK01000102.1	33687	41552	7.52
Escherichia coli P0299917.10	APYK01000102.1	33687	41552	4.41
Escherichia coli P0299917.2	NZ_APYL01000006.1	27210	35075	7.52
Escherichia coli P0299917.2	APYL01000006.1	27210	35075	4.41
Escherichia coli P0299917.4	NZ_APYN01000006.1	27019	34884	7.52
Escherichia coli P0299917.4	APYN01000006.1	27019	34884	4.41
Escherichia coli P0299917.5	NZ_APYO01000007.1	26938	34803	7.52
Escherichia coli P0299917.5	APYO01000007.1	26938	34803	4.41
Escherichia coli P0299917.6	NZ_APYP01000006.1	26971	34836	7.52
Escherichia coli P0299917.6	APYP01000006.1	26971	34836	4.41
Escherichia coli P0299917.7	NZ_APYQ01000007.1	27152	35017	7.52
Escherichia coli P0299917.7	APYQ01000007.1	27152	35017	4.41
Escherichia coli P0299917.8	NZ_APYR01000109.1	27210	35075	7.52
Escherichia coli P0299917.8	APYR01000109.1	27210	35075	4.41
Escherichia coli P0299917.9	NZ_APYS01000112.1	27618	35483	7.52
Escherichia coli P0299917.9	APYS01000112.1	27618	35483	4.41
Escherichia coli G27	NZ_LOOY01000001.1	50548	58413	7.52
Escherichia coli G28	NZ_LOOZ01000025.1	238974	246839	7.52
Escherichia coli MOD1-EC162	NZ_NJNE01000004.1	46356	54221	7.52
Escherichia coli GZxs84	NZ_VDJB01000037.1	13302	21167	7.52
Escherichia coli FSIS11927034	AASWEL010000003.1	113229	121094	7.52
Escherichia coli CFSAN010966	AATFNC010000070.1	15507	23372	7.52
Escherichia coli 1184-68	AATIEV010000003.1	46276	54141	7.52
Escherichia coli AZ-TG56439	AATJPD010000024.1	50980	55603	5.3
Escherichia coli AZ-TG56455	AATJPJ010000014.1	50980	55603	5.3
Escherichia coli AZ-TG56423	AATJPK010000021.1	50980	55603	5.3
Escherichia coli NCCPS_78	AAWLZD010000006.1	238215	246080	7.52
Escherichia coli NCCPS_75	AAWLZL010000005.1	235913	243778	7.52
Escherichia coli NCCPS_76	AAWLZM010000005.1	238215	246080	7.52
Escherichia coli NCCPS_77	AAWLZP010000006.1	238215	246080	7.52
Escherichia coli NCCPS_63	AAWMAF010000006.1	298787	306652	7.52
Escherichia coli NCCPS_64	AAWMAH010000005.1	238219	246084	7.52
Escherichia coli M2354	DAEAPE010000002.1	46277	54142	7.52
Escherichia coli DTU2018-145-PRJ1121-Escherichia-coli-GB16-000410_R1_001.trim.fq.gz	DAERBO010000026.1	29874	37739	7.52
Escherichia coli 837896	JAMETJ010000010.1	27150	35015	7.52
Escherichia coli 7837_MCA	JAPQHW010000015.1	28584	36449	7.52
Escherichia coli C9S9_CMC13	NZ_JAIZPM010000088.1	293802	301667	7.52
Escherichia coli PS02760A	ABNUWJ010000012.1	78026	85891	7.52
Escherichia coli NCTC9056	NZ_UFYL01000003.1	4675193	4683058	7.52
Escherichia coli 854901	AASVPA010000012.1	62075	69940	7.52
Escherichia coli Su 3684-41	AATILS010000011.1	64910	72775	7.52
Escherichia coli 786614	ABBQOG010000014.1	62073	69938	7.52
Escherichia coli 637685	ABBTBO010000011.1	62119	69984	7.52
Escherichia coli UTA-62A	CP141656.1	4188807	4193430	5.3
Escherichia coli FT130-1	NZ_JAIBOU010000002.1	325348	333213	7.52
Escherichia coli 520892	NZ_PNTD01000016.1	26988	34853	7.52
Escherichia coli CM14	NZ_BFGR01000049.1	14268	22133	7.52
Escherichia coli Microbial	DAHKMJ010000003.1	360543	368408	7.52
Escherichia coli 108	NZ_JAIZUT010000003.1	127985	135850	7.51
Escherichia coli VREC0598	NZ_UEKC01000004.1	306161	314026	7.51
Escherichia coli TzEc067	NZ_WSGM01000004.1	32726	40591	7.51
Escherichia coli TzEc065	NZ_WSGO01000003.1	193628	201493	7.51
Escherichia coli TzEc064	NZ_WSGP01000010.1	20476	28341	7.51
Escherichia coli TzEc063	NZ_WSGQ01000001.1	362984	370849	7.51
Escherichia coli 10433wD12	NZ_WTOC01000007.1	362984	370849	7.51
Escherichia coli 10433wC12	NZ_WTOD01000004.1	362984	370849	7.51
Escherichia coli 10433wB12	NZ_WTOE01000003.1	362984	370849	7.51
Escherichia coli 10433wA12	NZ_WTOF01000001.1	362984	370849	7.51
Escherichia coli 10433wH11	NZ_WTOG01000005.1	362984	370849	7.51
Escherichia coli 10433wH8	NZ_WTPD01000010.1	20476	28341	7.51
Escherichia coli 2015C-5176	AASOWS010000007.1	146988	154853	7.51
Escherichia coli 21TX01GT08-EC	ABAOVA010000007.1	146988	154853	7.51
Escherichia coli 21CO05GT04-EC	ABBKZN010000008.1	80125	87990	7.51
Escherichia coli 21NC11GT08-EC	ABEENA010000007.1	146988	154853	7.51
Escherichia coli 2023HL-00243	ABLDVQ030000039.1	16494	24359	7.51
Escherichia coli G756	DABNDP010000011.1	146988	154853	7.51
Escherichia coli E2062_21	DABZGT010000064.1	5676	13541	7.51
Escherichia coli VREC0228	DADKQU010000011.1	20455	28320	7.51
Escherichia coli 231060	DAJFJT010000007.1	4529	12394	7.51
Escherichia coli JBEHAAB-19-0110	DAOZCU010000023.1	11893	19758	7.51
Escherichia coli MVAST0045	JAAMIQ010000028.1	21248	29113	7.51
Escherichia coli 2022EL-01021	JAPRBS010000006.1	80253	88118	7.51
Escherichia coli HUST172	NZ_BFLO01000025.1	102257	110134	7.52
Escherichia coli HUST174	NZ_BFLQ01000027.1	345139	353016	7.52
Escherichia coli ROAR-425 / O23:H4 / fimH123 / 1882 (ST Warwick)	NZ_CANUGV010000004.1	85987	93864	7.52
Escherichia coli ST2747	NZ_CP007392.1	488626	496503	7.52
Escherichia coli KE55	NZ_CP141061.1	4195686	4203563	7.52
Escherichia coli UMB2000_07	NZ_JAAJTR010000001.1	4224338	4232215	7.52
Escherichia coli pb4	NZ_JACFYD010000001.1	382529	390406	7.52
Escherichia coli sc12-74	NZ_JAGMOU010000003.1	194689	202566	7.52
Escherichia coli PIECS3	NZ_JAHVNM010000012.1	153224	161101	7.52
Escherichia coli PIECS4	NZ_JAHVNN010000007.1	162718	170595	7.52
Escherichia coli 12-1308-4P	NZ_JAIUUJ010000003.1	245553	253430	7.52
Escherichia coli ECO134	NZ_JAJPAD010000004.1	115692	123569	7.52
Escherichia coli FUA10038	NZ_JARJIW010000013.1	115778	123655	7.52
Escherichia coli KTE9	NZ_KB732995.1	586258	594135	7.52
Escherichia coli KOEGE 118 (317a)	NZ_KE701414.1	653798	661675	7.52
Escherichia coli GN02606	NZ_LQUQ01000101.1	16305	24182	7.52
Escherichia coli MOD1-EC5483	NZ_NLOF01000004.1	77723	85600	7.52
Escherichia coli MOD1-EC6231	NZ_NMJQ01000030.1	21580	29457	7.52
Escherichia coli MOD1-EC6232	NZ_NNYB01000013.1	68277	76154	7.52
Escherichia coli BX1S23	NZ_SRNB01000006.1	116136	124013	7.52
Escherichia coli ECOL-18-VL-OH-IN-0018	AARVCF010000001.1	7731	15608	7.52
Escherichia coli PNUSAE021913	AASBAJ010000001.1	341940	349817	7.52
Escherichia coli PNUSAE010263	AASIKR010000001.1	342140	350017	7.52
Escherichia coli PNUSAE042498	AASRKY010000002.1	342150	350027	7.52
Escherichia coli ECOL-19-VL-LA-PA-Ryan-0004	AASXBP010000001.1	6878	14755	7.52
Escherichia coli 2020GO-00026	AAWREC010000006.1	21670	29547	7.52
Escherichia coli PNUSAE072608	ABANAQ010000037.1	7782	15659	7.52
Escherichia coli Human_AH_F1	ABBDGM010000001.1	340797	348674	7.52
Escherichia coli ECOL-20-VL-NY-MS-0020	ABBGCZ010000005.1	7781	15658	7.52
Escherichia coli FSIS12141992	ABCIXJ010000040.1	6738	14615	7.52
Escherichia coli MOD1-EC3492	ABDBYP010000001.1	341578	349455	7.52
Escherichia coli 21TX08CB04-EC	ABETYV010000002.1	341814	349691	7.52
Escherichia coli 22NM10PC08-EC	ABJDFT010000001.1	344963	352840	7.52
Escherichia coli FSIS12319159	ABKJRX010000029.1	6722	14599	7.52
Escherichia coli PNUSAE131134	ABLGXB010000001.1	345303	353180	7.52
Escherichia coli PNUSAE145781	ABMTBW010000001.1	345302	353179	7.52
Escherichia coli 23IA05CH01-EC	ABOFXM010000019.1	6736	14613	7.52
Escherichia coli EuSCAPE_ES012	DABHVV010000001.1	7781	15658	7.52
Escherichia coli ST131-NUH-ECO-029	DABTRI010000041.1	5204	13081	7.52
Escherichia coli KIYOTAKE-075	DADHLO010000002.1	347837	355714	7.52
Escherichia coli VREC0138	DADKSD010000005.1	7781	15658	7.52
Escherichia coli VREC0143	DADKSH010000003.1	77634	85511	7.52
Escherichia coli VREC0140	DADKSJ010000003.1	77634	85511	7.52
Escherichia coli VREC0136	DADKVH010000005.1	77634	85511	7.52
Escherichia coli VREC0139	DADKVN010000003.1	77634	85511	7.52
Escherichia coli VREC0137	DADLAE010000003.1	77634	85511	7.52
Escherichia coli VUTI360	DAQCWO010000005.1	7781	15658	7.52
Escherichia coli MVAST0113	JAAMIJ010000001.1	12803	20680	7.52
Escherichia coli 838156	JAKWKG010000004.1	296982	304859	7.52
Escherichia coli 749435	JAKXVA010000016.1	98419	106296	7.52
Escherichia coli 792701	JAMESY010000013.1	7804	15681	7.52
Escherichia coli MB9334	JAVRXH010000015.1	44122	51999	7.52
Escherichia coli AGR5035	JAVGNR010000113.1	21730	29607	7.52
Escherichia coli NJGLYY3940-CR	RZMM01000125.1	505019	512884	7.49
Escherichia coli 195	NZ_LT985249.1	190860	198731	7.49
Escherichia coli MOD1-EC6501	NZ_NMHT01000067.1	1081	8952	7.49
Escherichia coli PSU-2572	ABCXTK010000022.1	53361	61232	7.49
Escherichia coli KS-NP013	NZ_BFYG01000049.1	10844	18715	7.51
Escherichia coli ME2L-20-68	NZ_JABGLW010000037.1	14781	22652	7.51
Escherichia coli c83105	NZ_JAGMFK010000029.1	727	8592	7.51
Escherichia coli c83120	NZ_JAGMFL010000031.1	727	8592	7.51
Escherichia coli c83117	NZ_JAGMFX010000034.1	727	8592	7.51
Escherichia coli MOD1-EC5993	NZ_NMFR01000021.1	40338	48203	7.51
Escherichia coli MOD1-EC6822	NZ_NMKQ01000039.1	11021	18892	7.51
Escherichia coli 18271-1	NZ_PYQJ01000032.1	1535	9400	7.51
Escherichia coli 45981	NZ_VTME01000153.1	3483	11348	7.51
Escherichia coli FSIS11807025	AASCEX010000025.1	6358	14229	7.51
Escherichia coli FSIS11706830	AASCFS010000036.1	14441	22312	4.4
Escherichia coli FSIS11706352	AASCGF010000032.1	12453	20324	4.4
Escherichia coli FSIS11921889	AASDFO010000045.1	12559	20430	7.51
Escherichia coli FSIS11922930	AASFPV010000054.1	12597	20468	7.51
Escherichia coli FSIS11706554	AASFWD010000038.1	12559	20430	7.51
Escherichia coli FSIS11705191	AASHPI010000046.1	14441	22312	7.51
Escherichia coli AG19-0171	AASDWZ010000069.1	5387	13258	7.51
Escherichia coli FSIS11704769	AASHSM010000037.1	14302	22173	7.51
Escherichia coli PNUSAE007019	AASPDT010000020.1	15945	23816	7.51
Escherichia coli PNUSAE003259	AATADR010000016.1	15945	23816	7.51
Escherichia coli PNUSAE048182	AATBTB010000052.1	15945	23816	7.51
Escherichia coli FSIS11810272	AATQXF010000071.1	4753	12624	7.51
Escherichia coli FSIS12030739	AATUGE010000086.1	5612	10235	5.29
Escherichia coli 20TX02GB05-EC	AAXJXL010000045.1	12559	20430	7.51
Escherichia coli FSIS12137624	AAZAEQ010000085.1	130	8001	7.51
Escherichia coli EC-TG807680	ABAVCH010000056.1	1423	9294	7.51
Escherichia coli EC-TG807696	ABAVCS010000058.1	1419	9290	7.51
Escherichia coli EC-TG807717	ABAVCW010000061.1	1423	9294	7.51
Escherichia coli 388764	ABBWPS010000115.1	914	8785	7.51
Escherichia coli PSU-3922	ABCSAV010000032.1	15945	23816	7.51
Escherichia coli AG21-0327	ABCTLM010000031.1	15945	23816	7.51
Escherichia coli FSIS12208260	ABEPRT010000051.1	15044	22915	7.51
Escherichia coli 1564740	ABETCY010000068.1	14578	22449	7.51
Escherichia coli 21MD11GB02-EC	ABFHTS010000030.1	15945	23816	7.51
Escherichia coli FSIS12209952	ABFKGD010000034.1	12504	20375	4.4
Escherichia coli FSIS12212319	ABGNUC010000050.1	14318	22189	7.51
Escherichia coli 1741187	ABJDXY010000091.1	1451	9322	7.51
Escherichia coli 1769867	ABJOCH010000091.1	1170	9041	7.51
Escherichia coli PNUSAE123973	ABJZYN010000046.1	15945	23816	7.51
Escherichia coli FSIS12320286	ABKYUC010000040.1	12559	20430	7.51
Escherichia coli PNUSAE148070	ABMMOH010000049.1	15945	23816	7.51
Escherichia coli FSIS12325146	ABOJDA010000052.1	14441	22312	7.51
Escherichia coli KFu033	DABAGS010000072.1	12540	20411	7.51
Escherichia coli LGE1247	DADTGZ010000048.1	12207	20078	7.51
Escherichia coli 110504008	DAEBPZ010000053.1	11324	19189	7.51
Escherichia coli 110504006	DAEGFN010000053.1	11324	19189	7.51
Escherichia coli 110504002	DAEGFP010000053.1	11324	19189	7.51
Escherichia coli 110504020	DAEGFU010000051.1	11324	19189	7.51
Escherichia coli 29817	DAFASK010000028.1	15760	23625	7.51
Escherichia coli EH3243	DAOBZC010000027.1	1062	8933	7.51
Escherichia coli 601_2_3	DAPAYS010000040.1	1105	8976	7.51
Escherichia coli 601_1_2	DAPMLV010000040.1	4753	12624	7.51
Escherichia coli 604_2_2	DAPMQS010000041.1	14821	22692	7.51
Escherichia coli 601_2_2	DAPMQR010000039.1	1105	8976	7.51
Escherichia coli 603_2_2	DAPMUI010000041.1	15677	23548	7.51
Escherichia coli 76.0083	AATNBQ020000066.1	11380	19245	7.51
Escherichia coli 2.2787	AASILV020000040.1	13113	20978	7.51
Escherichia coli CVM N17EC0842	RNTK01000056.1	1499	6122	5.29
Escherichia coli 34-F30-A	NZ_BICR01000016.1	202054	209919	7.51
Escherichia coli EC1738	NZ_AKMN01000044.1	26725	31348	5.29
Escherichia coli 99.1775	NZ_AOEE01000071.1	663	8528	7.51
Escherichia coli 99.1775	AOEE01000071.1	663	8528	4.4
Escherichia coli 99.1781	NZ_AOEQ01000009.1	659	8524	7.51
Escherichia coli 99.1781	AOEQ01000009.1	659	8524	4.4
Escherichia coli B102	NZ_AVQS01000034.1	834	8699	7.51
Escherichia coli B102	AVQS01000034.1	834	8699	4.4
Escherichia coli B107	NZ_AVQT01000036.1	2196	10061	7.51
Escherichia coli B107	AVQT01000036.1	2196	10061	4.4
Escherichia coli B26-1	NZ_AVQU01000037.1	5598	13463	7.51
Escherichia coli B26-1	AVQU01000037.1	5598	13463	4.4
Escherichia coli B26-2	NZ_AVQV01000011.1	2549	10414	7.51
Escherichia coli B26-2	AVQV01000011.1	2549	10414	4.4
Escherichia coli B103	NZ_AVRS01000033.1	833	8698	7.51
Escherichia coli B103	AVRS01000033.1	833	8698	4.4
Escherichia coli B105	NZ_AVRU01000004.1	1072	8937	7.51
Escherichia coli B105	AVRU01000004.1	1072	8937	4.4
Escherichia coli B106	NZ_AVRV01000031.1	2494	10359	7.51
Escherichia coli B106	AVRV01000031.1	2494	10359	4.4
Escherichia coli B40-1	NZ_AVSD01000007.1	1148	9013	7.51
Escherichia coli B40-1	AVSD01000007.1	1148	9013	4.4
Escherichia coli B40-2	NZ_AVSE01000035.1	599	8464	7.51
Escherichia coli B40-2	AVSE01000035.1	599	8464	4.4
Escherichia coli B49-2	NZ_AVSF01000004.1	944	8809	7.51
Escherichia coli B49-2	AVSF01000004.1	944	8809	4.4
Escherichia coli B83	NZ_AVSH01000033.1	657	8522	7.51
Escherichia coli B83	AVSH01000033.1	657	8522	4.4
Escherichia coli B84	NZ_AVSI01000002.1	1951	9816	7.51
Escherichia coli B84	AVSI01000002.1	1951	9816	4.4
Escherichia coli B85	NZ_AVSJ01000006.1	1387	9252	7.51
Escherichia coli B85	AVSJ01000006.1	1387	9252	4.4
Escherichia coli B86	NZ_AVSK01000012.1	1078	8943	7.51
Escherichia coli B86	AVSK01000012.1	1078	8943	4.4
Escherichia coli BE2454	NZ_BFGA01000087.1	874	8739	7.51
Escherichia coli KK-P036	NZ_BFXJ01000015.1	65389	73254	7.51
Escherichia coli KK-P059	NZ_BFXW01000035.1	8670	16535	7.51
Escherichia coli KS-P039	NZ_BGAS01000005.1	5885	13750	7.51
Escherichia coli NS-P017	NZ_BGDU01000118.1	22240	30105	7.51
Escherichia coli SI-NP036	NZ_BGHO01000089.1	7946	15811	7.51
Escherichia coli 82-F63-A	NZ_BIEM01000151.1	3438	11303	7.51
Escherichia coli FHI5	NZ_CCQC01000032.1	11372	19237	7.51
Escherichia coli 319	NZ_CP018241.1	1061525	1069390	7.51
Escherichia coli 350	NZ_CP018243.1	1070319	1078184	7.51
Escherichia coli 1613	NZ_CP082835.1	1108078	1115943	7.51
Escherichia coli ED449	NZ_FAWI01000119.1	1722	9587	7.51
Escherichia coli CAP49	NZ_JAAKBI010000065.1	872	8737	7.51
Escherichia coli CAP27	NZ_JAAKCE010000059.1	419	8284	7.51
Escherichia coli EH2786	NZ_JABUQL010000007.1	131941	139806	7.51
Escherichia coli LMFS-V-JF-039	NZ_JACFZC010000049.1	898	8763	7.51
Escherichia coli EC_1590	NZ_JADDTJ010000045.1	26243	34108	7.51
Escherichia coli ATC-B-20-47	NZ_JAETYP010000023.1	72973	80838	7.51
Escherichia coli BfR-EC-17719	NZ_JAGEWV010000037.1	1655	6278	5.29
Escherichia coli BfR-EC-17718	NZ_JAGEWW010000037.1	1655	6278	5.29
Escherichia coli CIDM-6469	NZ_JAHCEQ010000095.1	28134	35999	7.51
Escherichia coli 54444	NZ_JAJKFB010000025.1	45594	53459	7.51
Escherichia coli P10321	NZ_JAKMCC010000055.1	747	8612	7.51
Escherichia coli SNU-Eco039	NZ_JAOWRL010000115.1	1727	9592	7.51
Escherichia coli SNU-Eco038	NZ_JAOWRM010000054.1	64404	72269	7.51
Escherichia coli C99-3	NZ_JAPMMF010000021.1	3369	11234	7.51
Escherichia coli C91-1	NZ_JAPMML010000043.1	4935	12800	7.51
Escherichia coli C89-1	NZ_JAPMMM010000022.1	4935	12800	7.51
Escherichia coli C84-1	NZ_JAPMMN010000047.1	19840	27705	7.51
Escherichia coli C79-1	NZ_JAPMMP010000025.1	37760	45625	7.51
Escherichia coli C69-1	NZ_JAPMMR010000024.1	36229	44094	7.51
Escherichia coli C67-4	NZ_JAPMMS010000034.1	36716	44581	7.51
Escherichia coli C36-16	NZ_JAPMMU010000027.1	42251	50116	7.51
Escherichia coli B62-1	NZ_JAPMMY010000049.1	2334	10199	7.51
Escherichia coli B42-3	NZ_JAPMNA010000005.1	2334	10199	7.51
Escherichia coli WS-29a	NZ_JATAQS010000024.1	70257	78122	7.51
Escherichia coli WS-49b	NZ_JATAQT010000006.1	205361	213226	7.51
Escherichia coli WS-53a	NZ_JATAQV010000021.1	89352	97217	7.51
Escherichia coli WS-66	NZ_JATAQY010000048.1	12822	20687	7.51
Escherichia coli S30	NZ_JAUDSB010000033.1	26948	34813	7.51
Escherichia coli S24	NZ_JAUDSG010000031.1	26948	34813	7.51
Escherichia coli S22	NZ_JAUDSI010000045.1	2201	10066	7.51
Escherichia coli BfR-EC-18960	NZ_JAWPMK010000003.1	122523	130388	7.51
Escherichia coli PA10	NZ_JH708741.1	3500	11365	7.51
Escherichia coli PA10	AKLF01000173.1	2195	10060	4.4
Escherichia coli 5.2239	NZ_JH970984.1	1606	9471	7.51
Escherichia coli 5.2239	AMTE01000016.1	1606	9471	4.4
Escherichia coli CVM N41556PS	NZ_JUBQ01000063.1	580	8445	7.51
Escherichia coli CVM N41498PS	NZ_JUBR01000061.1	920	8785	7.51
Escherichia coli 131/07	NZ_JXUH01000017.1	67322	75187	7.51
Escherichia coli HT2012134	NZ_JZQG01000121.1	439	8304	7.51
Escherichia coli 95.0943	NZ_KB000904.1	2018	9883	7.51
Escherichia coli 95.0943	ANLS01000133.1	2018	9883	4.4
Escherichia coli 09BKT078844	NZ_KB452795.1	64452	72317	7.51
Escherichia coli 09BKT078844	AODX01000137.1	64452	72317	4.4
Escherichia coli 3234/A	NZ_LCVH01000153.1	751	5374	5.29
Escherichia coli PARC448	NZ_LDYO01000075.1	26788	34653	7.51
Escherichia coli CO283	NZ_LEAI01000125.1	27359	35224	7.51
Escherichia coli STEC 623	NZ_LFUB01000081.1	26566	34431	7.51
Escherichia coli STEC 915	NZ_LFUH01000095.1	595	8460	7.51
Escherichia coli STEC 2257	NZ_LGBF01000030.1	64410	72275	7.51
Escherichia coli STEC 2821	NZ_LGBI01000040.1	4235	12100	7.51
Escherichia coli STEC 2820	NZ_LGBQ01000093.1	6078	13943	7.51
Escherichia coli 22593	NZ_LMBK01000190.1	27012	34877	7.51
Escherichia coli G236	NZ_LOOR01000015.1	313	8178	7.51
Escherichia coli G301	NZ_LOPD01000001.1	311	8176	7.51
Escherichia coli G303	NZ_LOPE01000051.1	521	8386	7.51
Escherichia coli G51	NZ_LOPO01000094.1	8889	16754	7.51
Escherichia coli STEC 2770	NZ_LPXF01000126.1	26566	34431	7.51
Escherichia coli CFSAN025093	NZ_LPXY01000033.1	1545	9410	7.51
Escherichia coli CFSAN025114	NZ_LPYO01000230.1	6311	14176	7.51
Escherichia coli CFSAN025116	NZ_LPYQ01000200.1	2591	10456	7.51
Escherichia coli CFSAN025127	NZ_LPYZ01000229.1	4478	12343	7.51
Escherichia coli N11-1317	NZ_MPGQ01000001.1	1578798	1586663	7.51
Escherichia coli STEC 621S1	NZ_MRVX01000039.1	5651	13516	7.51
Escherichia coli ARS-CC9604	NZ_NBVW01000083.1	1272	9137	7.51
Escherichia coli OLC2142	NZ_NENO01000060.1	3410	11275	7.51
Escherichia coli OLC1063	NZ_NEOM01000035.1	16512	24377	7.51
Escherichia coli MOD1-EC3860	NZ_NJRT01000001.1	252532	260397	7.51
Escherichia coli MOD1-EC3763	NZ_NJSE01000020.1	77339	85204	7.51
Escherichia coli MOD1-EC1700	NZ_NJYY01000008.1	33351	41216	7.51
Escherichia coli MOD1-EC1393	NZ_NKPP01000005.1	36556	44421	7.51
Escherichia coli MOD1-EC5716	NZ_NLGX01000051.1	4829	12694	7.51
Escherichia coli MOD1-EC5547	NZ_NLLY01000040.1	14627	22492	7.51
Escherichia coli MOD1-EC5538	NZ_NLMG01000023.1	1332	9197	7.51
Escherichia coli MOD1-EC5061	NZ_NLTT01000042.1	1154	9019	7.51
Escherichia coli MOD1-EC5025	NZ_NLUM01000023.1	56368	64233	7.51
Escherichia coli MOD1-EC6267	NZ_NMAI01000116.1	2678	10543	7.51
Escherichia coli MOD1-EC6092	NZ_NMDD01000074.1	5590	13455	7.51
Escherichia coli MOD1-EC6040	NZ_NMED01000069.1	13169	21034	7.51
Escherichia coli MOD1-EC5855	NZ_NOAQ01000056.1	2051	9916	7.51
Escherichia coli MOD1-EC5828	NZ_NOBM01000064.1	5825	13690	7.51
Escherichia coli MOD1-EC6747	NZ_NOTA01000003.1	290707	298572	7.51
Escherichia coli KCJK327	NZ_NTCZ01000025.1	77422	85287	7.51
Escherichia coli KCJK328	NZ_NTDA01000036.1	77422	85287	7.51
Escherichia coli KCJK329	NZ_NTDB01000042.1	77422	85287	7.51
Escherichia coli KCJK330	NZ_NTDC01000049.1	77422	85287	7.51
Escherichia coli KCJK326	NZ_NTDJ01000022.1	77422	85287	7.51
Escherichia coli KCJK5106	NZ_NTEU01000014.1	96018	103883	7.51
Escherichia coli KCJK5108	NZ_NTEV01000096.1	6930	14795	7.51
Escherichia coli KCJK5148	NZ_NTFB01000150.1	4205	12070	7.51
Escherichia coli KCJK5158	NZ_NTFC01000052.1	4205	12070	7.51
Escherichia coli KCJK5161	NZ_NTFD01000150.1	4205	12070	7.51
Escherichia coli KCJK5162	NZ_NTFE01000158.1	4887	12752	7.51
Escherichia coli N63148	NZ_NTMS01000060.1	1273	9138	7.51
Escherichia coli MOD1-EC4340	NZ_NWOK01000042.1	1977	9842	7.51
Escherichia coli FV-4476	NZ_QBCQ02000031.1	9232	17097	7.51
Escherichia coli ECI-2227	NZ_QGXU01000012.1	26445	34310	7.51
Escherichia coli ECI-1763	NZ_QGYL01000167.1	2656	10521	7.51
Escherichia coli ECI-881	NZ_QGZR01000080.1	26445	34310	7.51
Escherichia coli FWSEC0112	NZ_RRGD01000044.1	867	8732	7.51
Escherichia coli FWSEC0385	NZ_RRNJ01000045.1	23634	31499	7.51
Escherichia coli VREC0417	NZ_UCUN01000032.1	10590	18455	7.51
Escherichia coli VREC0441	NZ_UCWD01000048.1	612	8477	7.51
Escherichia coli VREC0439	NZ_UCWK01000048.1	604	8469	7.51
Escherichia coli VREC0483	NZ_UCXG01000063.1	412	8277	7.51
Escherichia coli VREC0506	NZ_UCYG01000020.1	83121	90986	7.51
Escherichia coli VREC0615	NZ_UDBR01000039.1	4167	12032	7.51
Escherichia coli VREC0416	NZ_UEKF01000017.1	118412	126277	7.51
Escherichia coli NCTC9026	NZ_UGAL01000001.1	3651067	3658932	7.51
Escherichia coli KCJK8453	NZ_VDMM01000101.1	5695	13560	7.51
Escherichia coli KCJK8895	NZ_VESF01000092.1	3658	11523	7.51
Escherichia coli KCJK8856	NZ_VESP01000129.1	3722	11587	7.51
Escherichia coli KCJK8777	NZ_VETF01000105.1	5446	13311	7.51
Escherichia coli KCJK8610	NZ_VEUD01000123.1	1083	8948	7.51
Escherichia coli KCJK8599	NZ_VEUF01000149.1	36	7901	7.51
Escherichia coli KCJK8574	NZ_VEUK01000108.1	5562	13427	7.51
Escherichia coli KCJK8523	NZ_VEUT01000092.1	10722	18587	7.51
Escherichia coli KCJK8504	NZ_VEUY01000124.1	5559	13424	7.51
Escherichia coli KCJK8498	NZ_VEVA01000127.1	1304	9169	7.51
Escherichia coli KCJK8483	NZ_VEVD01000108.1	6407	14272	7.51
Escherichia coli KCJK8452	NZ_VEVK01000100.1	6816	14681	7.51
Escherichia coli MEZEC14	NZ_VFIR01000177.1	564	8429	7.51
Escherichia coli MEZEC39	NZ_VFIT01000124.1	2968	10833	7.51
Escherichia coli 608474	RVKM02000042.1	25923	30546	5.29
Escherichia coli 608455	AAAFOR020000066.1	8074	15939	7.51
Escherichia coli 598161	AAAFKX020000018.1	26538	34403	7.51
Escherichia coli 586768	AAAGAN020000041.1	26393	34258	7.51
Escherichia coli 603407	AAAGRP020000062.1	8073	15938	7.51
Escherichia coli 599576	AAAGGN020000043.1	26397	34262	7.51
Escherichia coli 587810	RUQP02000037.1	26410	34275	7.51
Escherichia coli 603244	RURP02000027.1	27299	35164	7.51
Escherichia coli 604879	AAAGVM020000063.1	13216	21081	7.51
Escherichia coli 601706	AAAGCR020000017.1	26389	34254	7.51
Escherichia coli 536080	RSYO02000019.1	26389	34254	7.51
Escherichia coli 392822	AAAAGT020000042.1	26538	34403	7.51
Escherichia coli 155678	AAAAJH020000070.1	13216	21081	7.51
Escherichia coli 428103	RSZN02000035.1	25682	33547	7.51
Escherichia coli 444075	AAAATQ020000068.1	4978	9601	5.29
Escherichia coli 328708	RTAY02000054.1	13138	21003	7.51
Escherichia coli 285608	RTAI02000097.1	8072	15937	7.51
Escherichia coli 412102	AAAAKA020000027.1	26389	34254	7.51
Escherichia coli 315168	RTCH02000036.1	26389	34254	7.51
Escherichia coli 436032	RTJJ02000101.1	933	5556	5.29
Escherichia coli 308727	RTDX02000036.1	25825	33690	7.51
Escherichia coli 446504	RSZB02000059.1	5038	12903	7.51
Escherichia coli 385519	AAAATC020000040.1	26389	34254	7.51
Escherichia coli 423919	AAAAQG020000045.1	27206	35071	7.51
Escherichia coli 495797	AAAAXG020000098.1	1286	9151	7.51
Escherichia coli 421635	AAABAM020000042.1	24467	29090	5.29
Escherichia coli 356508	AAAAYA020000014.1	26538	34403	7.51
Escherichia coli 421647	RTCY02000056.1	6876	14741	7.51
Escherichia coli 474915	AAAAUQ020000043.1	26389	34254	7.51
Escherichia coli 425559	AAAAWB020000062.1	6876	14741	7.51
Escherichia coli 392818	AAABAW020000040.1	28134	35999	7.51
Escherichia coli 413233	AAABAJ020000039.1	23404	31269	7.51
Escherichia coli 550682	AAABAC020000055.1	17183	21806	5.29
Escherichia coli 414685	AAABDV020000060.1	5123	12988	7.51
Escherichia coli 546053	AAABFC020000090.1	1171	9036	7.51
Escherichia coli 414683	RTLC02000046.1	26389	34254	7.51
Escherichia coli 550805	AAABPR020000048.1	18547	26412	7.51
Escherichia coli 619927	RUUW02000072.1	3275	11140	7.51
Escherichia coli 626622	AAAFXP020000086.1	2390	10255	7.51
Escherichia coli 619952	AAAGMU020000027.1	26413	34278	7.51
Escherichia coli 620380	AAAFEB020000066.1	15635	23500	7.51
Escherichia coli 323044	AAAFGN020000041.1	26168	34033	7.51
Escherichia coli 411461	RTND02000106.1	1502	9367	7.51
Escherichia coli 553273	AAABPN020000036.1	26517	34382	7.51
Escherichia coli 446503	AAABQS020000040.1	28134	35999	7.51
Escherichia coli 555353	AAABSD020000069.1	3277	11142	7.51
Escherichia coli 554385	AAABQI020000044.1	26389	31012	5.29
Escherichia coli 314940	RTMW02000046.1	26538	31161	5.29
Escherichia coli 423135	AAABOO020000058.1	8072	15937	7.51
Escherichia coli 565471	AAAGHC020000060.1	16172	24037	7.51
Escherichia coli 631557	RWEE02000026.1	27351	35216	7.51
Escherichia coli 634843	RWGT02000113.1	1730	9595	7.51
Escherichia coli 121438	AAAFOQ020000042.1	26538	34403	7.51
Escherichia coli 59624	AAAFQV020000075.1	13138	21003	7.51
Escherichia coli 120606	AAAFXU020000022.1	74728	82593	7.51
Escherichia coli 59636	AAAFBI020000073.1	13138	21003	7.51
Escherichia coli 59620	AAAGVZ020000048.1	26538	34403	7.51
Escherichia coli 328715	AAAGFN020000060.1	6876	14741	7.51
Escherichia coli 59660	AAAFMA020000105.1	1172	9037	7.51
Escherichia coli 637807	AAAGDZ020000034.1	26465	34330	7.51
Escherichia coli 591860	AAAFJW020000084.1	2318	10183	7.51
Escherichia coli 643226	AAAFTK020000067.1	15635	23500	7.51
Escherichia coli PNUSAE044575	AAQWOL010000005.1	169759	177624	7.51
Escherichia coli 863427	AAQWOO010000049.1	26389	31012	5.29
Escherichia coli FSIS11927410	AAQWQJ010000043.1	26538	34403	7.51
Escherichia coli 860001	AAQWRV010000030.1	27462	35327	7.51
Escherichia coli 857242	AAQWSC010000038.1	26491	34356	7.51
Escherichia coli 860068	AAQWTV010000062.1	3278	11143	7.51
Escherichia coli PNUSAE043606	AAQWVY010000032.1	26538	34403	7.51
Escherichia coli 853985	AAQWXX010000063.1	15635	23500	7.51
Escherichia coli PNUSAE042248	AAQXBJ010000038.1	23700	31565	7.51
Escherichia coli PNUSAE042797	AAQXCM010000071.1	12791	20656	7.51
Escherichia coli 850902	AAQXEJ010000067.1	1318	9183	7.51
Escherichia coli 850313	AAQXFA010000036.1	25687	33552	7.51
Escherichia coli 850312	AAQXHF010000018.1	27299	35164	7.51
Escherichia coli 850263	AAQXGK010000026.1	26510	34375	7.51
Escherichia coli PNUSAE041580	AAQXKI010000035.1	24176	32041	7.51
Escherichia coli 846511	AAQXKX010000036.1	30283	38148	7.51
Escherichia coli 845682	AAQXLN010000060.1	1523	9388	7.51
Escherichia coli 844913	AAQXLV010000024.1	63865	71730	7.51
Escherichia coli 841920	AAQXSF010000071.1	1522	9387	7.51
Escherichia coli 844000	AAQXST010000036.1	25687	33552	7.51
Escherichia coli 839271	AAQXWG010000035.1	26405	31028	5.29
Escherichia coli PNUSAE040518	AAQXWI010000041.1	31021	38886	7.51
Escherichia coli 836940	AAQXWY010000047.1	13178	21043	7.51
Escherichia coli PNUSAE039830	AAQXXF010000044.1	29615	37480	7.51
Escherichia coli 836943	AAQXXQ010000040.1	24358	32223	7.51
Escherichia coli 836985	AAQXZL010000027.1	27974	35839	7.51
Escherichia coli PNUSAE039802	AAQYAI010000017.1	26724	34589	7.51
Escherichia coli PNUSAE039704	AAQYAM010000148.1	161	8026	7.51
Escherichia coli FDA1127198-001-001	AAQYCN010000046.1	8962	16827	7.51
Escherichia coli 2016AM-1220	AAQYCL010000007.1	28200	36065	7.51
Escherichia coli 2016AM-1937	AAQYDJ010000009.1	26389	34254	7.51
Escherichia coli FDA1127198-007-018	AAQYCX010000055.1	8962	16827	7.51
Escherichia coli PNUSAE039367	AAQYDE010000126.1	4217	12082	7.51
Escherichia coli FDA1127198-007-013	AAQYDQ010000048.1	8962	16827	7.51
Escherichia coli FDA1127198-001-007	AAQYEA010000047.1	8962	16827	7.51
Escherichia coli 834751	AAQYFG010000037.1	29482	37347	7.51
Escherichia coli 834750	AAQYGO010000036.1	28134	35999	7.51
Escherichia coli 832709	AAQYHF010000036.1	30511	38376	7.51
Escherichia coli 832705	AAQYHK010000046.1	13178	21043	7.51
Escherichia coli PNUSAE038959	AAQYJL010000038.1	26684	34549	7.51
Escherichia coli 830277	AAQYLH010000054.1	10312	18177	7.51
Escherichia coli PNUSAE038478	AAQYMG010000031.1	26538	34403	7.51
Escherichia coli PNUSAE038250	AAQYOE010000046.1	23700	31565	7.51
Escherichia coli PNUSAE038251	AAQYOI010000044.1	23700	31565	7.51
Escherichia coli 826976	AAQYPT010000041.1	26749	34614	7.51
Escherichia coli 829099	AAQYQF010000017.1	26389	34254	7.51
Escherichia coli 826299	AAQYQH010000065.1	16172	24037	7.51
Escherichia coli 828280	AAQYQK010000039.1	26413	34278	7.51
Escherichia coli 826293	AAQYQL010000030.1	26538	34403	7.51
Escherichia coli 826303	AAQYRC010000018.1	27462	35327	4.4
Escherichia coli 826978	AAQYRH010000045.1	26517	34382	7.51
Escherichia coli PNUSAE038074	AAQYSA010000031.1	31021	38886	7.51
Escherichia coli PNUSAE038207	AAQYTO010000048.1	6876	14741	7.51
Escherichia coli PNUSAE037735	AAQYUR010000017.1	26538	34403	7.51
Escherichia coli PNUSAE037524	AAQYWH010000046.1	26373	34238	7.51
Escherichia coli 824396	AAQYXB010000023.1	64382	72247	7.51
Escherichia coli 824487	AAQYXP010000047.1	26389	34254	7.51
Escherichia coli 19B10154-8	AAQYZN010000036.1	26389	34254	7.51
Escherichia coli 821168	AAQZCC010000017.1	26389	34254	7.51
Escherichia coli 821092	AAQZCZ010000041.1	26389	34254	7.51
Escherichia coli 819757	AAQZDO010000049.1	27198	35063	7.51
Escherichia coli 821039	AAQZDU010000028.1	26517	34382	7.51
Escherichia coli 818936	AAQZEW010000093.1	1171	9036	7.51
Escherichia coli 817323	AAQZKD010000032.1	26388	34253	7.51
Escherichia coli 816201	AAQZLK010000043.1	25676	33541	7.51
Escherichia coli 815600	AAQZMO010000042.1	24358	32223	7.51
Escherichia coli 808273	AAQZMR010000061.1	5123	12988	7.51
Escherichia coli 815586	AAQZNK010000018.1	26395	34260	7.51
Escherichia coli 812228	AAQZOQ010000025.1	64381	72246	7.51
Escherichia coli PNUSAE034422	AAQZPD010000017.1	77171	85036	7.51
Escherichia coli 808878	AAQZON010000037.1	28134	35999	7.51
Escherichia coli 806342	AAQZQI010000022.1	64381	72246	7.51
Escherichia coli 814342	AAQZQM010000063.1	13216	21081	7.51
Escherichia coli 811037	AAQZRJ010000156.1	4069	8692	5.29
Escherichia coli 810225	AAQZSR010000028.1	27802	35667	7.51
Escherichia coli 810977	AAQZSM010000076.1	3277	11142	7.51
Escherichia coli 810034	AAQZTN010000017.1	26517	34382	7.51
Escherichia coli 810134	AAQZSW010000046.1	27223	35088	7.51
Escherichia coli 811036	AAQZTR010000019.1	26389	34254	7.51
Escherichia coli PNUSAE035181	AAQZWP010000037.1	28134	35999	7.51
Escherichia coli PNUSAE034187	AARABU010000036.1	27299	35164	7.51
Escherichia coli 806021	AARAGO010000063.1	1523	9388	7.51
Escherichia coli CFSAN086520	AARAGE010000053.1	5038	12903	7.51
Escherichia coli PNUSAE034200	AARAGT010000037.1	26538	34403	7.51
Escherichia coli 806022	AARAGU010000039.1	25683	33548	7.51
Escherichia coli 806199	AARAGZ010000044.1	27462	32085	5.29
Escherichia coli 806243	AARAHZ010000040.1	27802	35667	7.51
Escherichia coli 802866	AARAMS010000035.1	37664	45529	7.51
Escherichia coli 802865	AARAMU010000056.1	4808	12673	7.51
Escherichia coli PNUSAE033377	AARARG010000055.1	6876	14741	7.51
Escherichia coli 800702	AARAUI010000042.1	26429	34294	7.51
Escherichia coli 801359	AARAVM010000042.1	26403	34268	7.51
Escherichia coli 800701	AARAWK010000016.1	26389	34254	7.51
Escherichia coli 800705	AARAVO010000019.1	13138	21003	7.51
Escherichia coli PNUSAE032287	AARAVS010000021.1	46084	53949	7.51
Escherichia coli 801149	AARAWX010000045.1	25687	30310	5.29
Escherichia coli PNUSAE032105	AARAZO010000030.1	30605	38470	7.51
Escherichia coli 799181	AARBAK010000061.1	4956	12821	7.51
Escherichia coli 799207	AARBCR010000054.1	8072	15937	7.51
Escherichia coli 799187	AARBDY010000033.1	26389	34254	7.51
Escherichia coli CFSAN086518	AARBEA010000038.1	26389	34254	7.51
Escherichia coli 799213	AARBEE010000047.1	25687	30310	5.29
Escherichia coli 799206	AARBDX010000047.1	13138	21003	7.51
Escherichia coli 796525	AARBEN010000059.1	5320	13185	7.51
Escherichia coli 797692	AARBEV010000038.1	30526	38391	7.51
Escherichia coli CFSAN086517	AARBEO010000039.1	26389	34254	7.51
Escherichia coli 797691	AARBFV010000017.1	26397	34262	7.51
Escherichia coli PNUSAE029652	AARBHP010000033.1	26538	34403	7.51
Escherichia coli 795132	AARBKY010000044.1	28134	35999	7.51
Escherichia coli PNUSAE030873	AARBKG010000024.1	45690	53555	7.51
Escherichia coli PNUSAE031357	AARBKX010000042.1	31021	38886	7.51
Escherichia coli 792634	AARBQO010000044.1	28134	35999	7.51
Escherichia coli 790571	AARBRN010000076.1	3251	11116	7.51
Escherichia coli 794720	AARBSA010000050.1	25687	30310	5.29
Escherichia coli 792594	AARBTO010000038.1	25679	33544	7.51
Escherichia coli PNUSAE027572	AARBTP010000108.1	5038	12903	7.51
Escherichia coli PNUSAE029758	AARBVS010000028.1	31021	38886	7.51
Escherichia coli PNUSAE030501	AARBXL010000039.1	24467	29090	5.29
Escherichia coli 791384	AARBXI010000044.1	26389	31012	5.29
Escherichia coli CFSAN086607	AARBYI010000047.1	5038	12903	7.51
Escherichia coli 794722	AARBWF010000061.1	2340	10205	7.51
Escherichia coli PNUSAE029977	AARCAM010000033.1	34448	42313	7.51
Escherichia coli 788251	AARCBF010000059.1	13216	21081	7.51
Escherichia coli 790461	AARBZS010000114.1	8770	13393	5.29
Escherichia coli 789898	AARCBB010000052.1	13216	21081	7.51
Escherichia coli PNUSAE029381	AARCGB010000040.1	26538	34403	7.51
Escherichia coli 788373	AARCFX010000046.1	26389	34254	7.51
Escherichia coli PNUSAE025556	AARCJZ010000009.1	33230	41095	7.51
Escherichia coli PNUSAE028396	AARCRT010000033.1	33230	41095	7.51
Escherichia coli CFSAN086604	AARCWF010000051.1	5038	12903	7.51
Escherichia coli 779925	AARDEL010000018.1	29868	37733	7.51
Escherichia coli CFSAN086600	AARCWG010000041.1	26389	34254	7.51
Escherichia coli PNUSAE027379	AARDCR010000033.1	28707	36572	7.51
Escherichia coli 779367	AARDDC010000026.1	30868	38733	7.51
Escherichia coli 779337	AARDDG010000046.1	27206	35071	7.51
Escherichia coli PNUSAE027060	AARDCB010000058.1	15635	23500	7.51
Escherichia coli 779924	AARDBF010000062.1	6874	14739	7.51
Escherichia coli CFSAN086601	AARCUY010000040.1	26389	34254	7.51
Escherichia coli 782081	AARCUS010000054.1	13138	21003	7.51
Escherichia coli PNUSAE027580	AARCTO010000040.1	26724	31347	5.29
Escherichia coli 782977	AARCTL010000058.1	13138	21003	7.51
Escherichia coli PNUSAE028132	AARCVG010000036.1	31195	39060	7.51
Escherichia coli PNUSAE027543	AARCZQ010000042.1	28165	36030	7.51
Escherichia coli 780216	AARCYU010000072.1	1526	9391	7.51
Escherichia coli 780469	AARCYT010000018.1	26538	34403	7.51
Escherichia coli 777420	AARDFB010000024.1	26520	34385	7.51
Escherichia coli 782087	AARCWP010000042.1	27462	32085	5.29
Escherichia coli 780468	AARCXP010000030.1	26389	34254	7.51
Escherichia coli PNUSAE028913	AARCMG010000014.1	30374	38239	7.51
Escherichia coli AUSMDU00014143	AARDSD010000063.1	164	8029	7.51
Escherichia coli AUSMDU00005931	AARDYE010000035.1	25022	32887	7.51
Escherichia coli AUSMDU00014317	AARDRS010000034.1	26538	34403	7.51
Escherichia coli AUSMDU00015347	AARDVN010000042.1	28200	36065	7.51
Escherichia coli AUSMDU00014358	AARDOI010000019.1	26538	34403	7.51
Escherichia coli 776561	AARECK010000045.1	26517	34382	7.51
Escherichia coli PNUSAE027011	AAREEX010000031.1	26538	34403	7.51
Escherichia coli 776694	AAREEO010000041.1	27961	35826	7.51
Escherichia coli 776696	AAREEH010000029.1	27463	35328	7.51
Escherichia coli AUSMDU00014268	AARDLL010000017.1	26538	34403	7.51
Escherichia coli 777510	AAREBK010000044.1	27223	35088	7.51
Escherichia coli 784974	AARCMH010000021.1	13138	21003	7.51
Escherichia coli 785021	AARCLC010000040.1	26463	34328	7.51
Escherichia coli 787628	AARCLA010000046.1	26441	31064	5.29
Escherichia coli 783102	AARCSB010000043.1	28134	35999	7.51
Escherichia coli 786598	AARCJU010000056.1	13214	21079	7.51
Escherichia coli PNUSAE028981	AARCMA010000017.1	77171	85036	7.51
Escherichia coli 787650	AARCMF010000070.1	8074	15939	7.51
Escherichia coli PNUSAE028230	AARCPW010000052.1	27754	35619	7.51
Escherichia coli PNUSAE025908	AAREIJ010000037.1	24176	32041	7.51
Escherichia coli 774364	AAREJU010000017.1	26520	34385	7.51
Escherichia coli PNUSAE026620	AAREKC010000041.1	31259	39124	7.51
Escherichia coli 774363	AAREKQ010000042.1	26389	34254	7.51
Escherichia coli 773689	AAREKG010000053.1	5123	12988	7.51
Escherichia coli 782083	AARCUI010000026.1	26518	34383	7.51
Escherichia coli PNUSAE029190	AARCIN010000039.1	26538	34403	7.51
Escherichia coli PNUSAE029167	AARCIZ010000044.1	26389	34254	7.51
Escherichia coli 773365	AARELM010000025.1	26388	34253	7.51
Escherichia coli 769173	AAREMG010000087.1	1171	9036	7.51
Escherichia coli PNUSAE026335	AARENF010000034.1	26544	34409	7.51
Escherichia coli PNUSAE022455	AARENR010000045.1	26538	34403	7.51
Escherichia coli 769808	AAREQP010000038.1	27213	35078	7.51
Escherichia coli 769171	AAREQS010000017.1	27976	35841	7.51
Escherichia coli 769823	AARERH010000031.1	27462	35327	7.51
Escherichia coli PNUSAE025977	AARERJ010000031.1	26443	34308	7.51
Escherichia coli PNUSAE025575	AARESQ010000101.1	164	8029	7.51
Escherichia coli PNUSAE025991	AARESZ010000034.1	26538	34403	7.51
Escherichia coli 766774	AAREVM010000038.1	26389	34254	7.51
Escherichia coli 766734	AAREVT010000039.1	30482	38347	7.51
Escherichia coli 763016	AARFAJ010000028.1	26431	34296	7.51
Escherichia coli PNUSAE025479	AARFBS010000035.1	25687	30310	5.29
Escherichia coli 764544	AARFCC010000017.1	27299	35164	7.51
Escherichia coli 762236	AARFCU010000018.1	26389	34254	7.51
Escherichia coli 763011	AARFEE010000023.1	63864	71729	7.51
Escherichia coli 763010	AARFEU010000044.1	24457	29080	5.29
Escherichia coli 763013	AARFEY010000074.1	1094	8959	7.51
Escherichia coli PNUSAE025605	AARFGF010000032.1	26538	34403	7.51
Escherichia coli 758044	AARFJH010000067.1	1523	9388	7.51
Escherichia coli 760286	AARFKS010000026.1	26413	34278	7.51
Escherichia coli 751545	AARFMV010000083.1	1171	9036	7.51
Escherichia coli 748841	AARFOD010000029.1	26517	34382	7.51
Escherichia coli 748842	AARFOG010000054.1	17159	21782	5.29
Escherichia coli 753229	AARFOM010000026.1	26388	34253	7.51
Escherichia coli 755777	AARFOT010000074.1	5038	12903	7.51
Escherichia coli 753227	AARFOW010000075.1	4965	12830	7.51
Escherichia coli PNUSAE024921	AARFPI010000038.1	26562	34427	7.51
Escherichia coli 748772	AARFPP010000018.1	26393	34258	7.51
Escherichia coli PNUSAE024887	AARFSO010000034.1	27192	35057	7.51
Escherichia coli 745809	AARFUM010000018.1	30360	38225	7.51
Escherichia coli 745885	AARFUK010000031.1	26517	34382	7.51
Escherichia coli 745886	AARFUQ010000059.1	17203	21826	5.29
Escherichia coli 751211	AARFWS010000057.1	17163	21786	5.29
Escherichia coli 743168	AARGBZ010000018.1	26389	34254	7.51
Escherichia coli 741663	AARGEB010000058.1	17176	21799	5.29
Escherichia coli 738586	AARGLV010000062.1	15635	23500	7.51
Escherichia coli 738554	AARGLM010000005.1	26517	34382	7.51
Escherichia coli PNUSAE024325	AARGKD010000033.1	26538	34403	7.51
Escherichia coli PNUSAE024376	AARGNC010000039.1	34791	42656	4.4
Escherichia coli PNUSAE024487	AARGNU010000040.1	30117	37982	7.51
Escherichia coli 738602	AARGOK010000036.1	30345	34968	5.29
Escherichia coli 738565	AARGRA010000056.1	13138	17761	5.29
Escherichia coli 730786	AARHAR010000046.1	23468	31333	7.51
Escherichia coli PNUSAE023745	AARHDP010000013.1	77169	85034	7.51
Escherichia coli PNUSAE023222	AARHVZ010000032.1	26538	34403	7.51
Escherichia coli PNUSAE023469	AARHWJ010000028.1	31021	38886	7.51
Escherichia coli 712438	AARICE010000083.1	2359	10224	7.51
Escherichia coli PNUSAE023181	AARIBW010000033.1	31427	39292	7.51
Escherichia coli 721686	AARHUH010000018.1	27352	35217	7.51
Escherichia coli 704775	AARIHH010000029.1	26426	34291	7.51
Escherichia coli 707201	AARIJH010000017.1	26389	34254	7.51
Escherichia coli 703177	AARIOW010000067.1	8075	15940	7.51
Escherichia coli PNUSAE022483	AARIPJ010000049.1	26373	34238	7.51
Escherichia coli PNUSAE022496	AARINZ010000033.1	31021	38886	7.51
Escherichia coli PNUSAE022487	AARINY010000041.1	26373	34238	7.51
Escherichia coli PNUSAE022596	AARIMI010000033.1	31185	39050	7.51
Escherichia coli 699251	AARIQI010000028.1	26389	34254	7.51
Escherichia coli 703189	AARIRP010000027.1	26517	34382	7.51
Escherichia coli 693363	AARISI010000039.1	27211	35076	7.51
Escherichia coli 693357	AARISH010000038.1	29487	37352	7.51
Escherichia coli 707211	AARIIT010000039.1	27216	35081	7.51
Escherichia coli FSIS11918069	AARITO010000046.1	31017	38882	7.51
Escherichia coli 692570	AARISR010000059.1	8074	15939	7.51
Escherichia coli 693299	AARISQ010000034.1	26517	34382	7.51
Escherichia coli 2016AM-3319	AARISU010000008.1	26538	34403	7.51
Escherichia coli 720123	AARHZQ010000028.1	27802	35667	7.51
Escherichia coli 727895	AARHEV010000028.1	26404	34269	7.51
Escherichia coli PNUSAE022783	AARICO010000044.1	31427	39292	7.51
Escherichia coli 715971	AARICQ010000018.1	26517	34382	7.51
Escherichia coli 720136	AARHZL010000017.1	28200	36065	7.51
Escherichia coli PNUSAE023176	AARHZN010000031.1	31021	38886	7.51
Escherichia coli 2016C-4699	AARHIH010000015.1	31189	39054	7.51
Escherichia coli 690345	AARIZQ010000062.1	1192	9057	7.51
Escherichia coli 815502	AARKNY010000063.1	4069	8692	5.29
Escherichia coli 689038	AARKTI010000142.1	871	8736	7.51
Escherichia coli 689060	AARKTH010000028.1	27462	35327	7.51
Escherichia coli 685837	AARKUD010000035.1	25687	33552	7.51
Escherichia coli PNUSAE022047	AARKWN010000042.1	26389	34254	7.51
Escherichia coli 684722	AARKYA010000029.1	26538	34403	7.51
Escherichia coli 682228	AARKYF010000058.1	8075	15940	7.51
Escherichia coli 673653	AARLAE010000038.1	26443	34308	7.51
Escherichia coli 676336	AARLBP010000041.1	26425	34290	7.51
Escherichia coli 674079	AARLCF010000061.1	13163	21028	7.51
Escherichia coli 665170	AARLFN010000055.1	15635	23500	7.51
Escherichia coli 663141	AARLJT010000080.1	5038	12903	7.51
Escherichia coli 663118	AARLKH010000074.1	4919	12784	7.51
Escherichia coli PNUSAE020361	AARLQK010000029.1	26538	34403	7.51
Escherichia coli PNUSAE021303	AARLQU010000035.1	26389	34254	7.51
Escherichia coli 654010	AARLVO010000051.1	24209	28832	5.29
Escherichia coli PNUSAE021031	AARLXX010000041.1	31176	39041	7.51
Escherichia coli PNUSAE021148	AARMAX010000033.1	26538	34403	7.51
Escherichia coli FSIS11816543	AARMLI010000044.1	5553	13418	7.51
Escherichia coli FSIS11815986	AARMLH010000063.1	2636	10501	7.51
Escherichia coli PNUSAE021008	AARMMB010000042.1	31021	38886	7.51
Escherichia coli FSIS11814937	AARMQA010000031.1	705	8570	7.51
Escherichia coli 652116	AARMRF010000018.1	27483	35348	7.51
Escherichia coli 649909	AARMRY010000041.1	26389	34254	7.51
Escherichia coli 649906	AARMUY010000039.1	27802	35667	7.51
Escherichia coli 644197	AARMYJ010000028.1	26389	34254	7.51
Escherichia coli FSIS11815982	AARNAV010000054.1	14196	22061	7.51
Escherichia coli PNUSAE020506	AARNEA010000031.1	26538	34403	7.51
Escherichia coli 643231	AARNET010000018.1	30345	38210	7.51
Escherichia coli 640328	AARNEX010000088.1	4919	12784	7.51
Escherichia coli 643115	AARNEY010000036.1	28134	35999	7.51
Escherichia coli 640329	AARNFB010000123.1	1447	9312	7.51
Escherichia coli 328737	AARNFZ010000043.1	26538	34403	7.51
Escherichia coli 59632	AARNGH010000067.1	19557	27422	7.51
Escherichia coli 59670	AARNGE010000045.1	30963	38828	7.51
Escherichia coli 59670	ABHOCD010000016.1	26537	34402	7.51
Escherichia coli 59637	AARNFX010000054.1	26538	34403	7.51
Escherichia coli 59669	AARNGD010000042.1	27525	35390	7.51
Escherichia coli 129529	AARNFS010000066.1	5484	13349	7.51
Escherichia coli 640326	AARNFL010000017.1	26409	34274	7.51
Escherichia coli 133223	AARNGG010000045.1	26538	34403	7.51
Escherichia coli 641064	AARNFP010000039.1	28082	35947	7.51
Escherichia coli 65965	AARNGN010000070.1	13138	21003	7.51
Escherichia coli 123947	AARNGP010000083.1	13216	21081	7.51
Escherichia coli 65945	AARNGS010000064.1	8072	15937	7.51
Escherichia coli 66003	AARNGV010000070.1	13138	21003	7.51
Escherichia coli 65960	AARNGR010000045.1	26538	34403	7.51
Escherichia coli 142155	AARNGT010000049.1	26538	31161	5.29
Escherichia coli 65989	AARNGW010000052.1	13138	21003	7.51
Escherichia coli 126168	AARNGX010000088.1	5026	12891	7.51
Escherichia coli 59649	AARNGY010000095.1	1523	9388	7.51
Escherichia coli 59672	AARNHB010000099.1	1523	9388	7.51
Escherichia coli 65971	AARNHC010000038.1	25687	33552	7.51
Escherichia coli 59674	AARNHL010000050.1	26538	34403	7.51
Escherichia coli 122640	AARNHN010000065.1	13953	21818	7.51
Escherichia coli 59653	AARNHM010000069.1	2460	10325	7.51
Escherichia coli 59653	ABHMFJ010000036.1	26859	34724	7.51
Escherichia coli 59652	AARNHK010000077.1	13138	21003	7.51
Escherichia coli 59681	AARNHP010000020.1	64384	72249	7.51
Escherichia coli 59681	ABHMFP010000016.1	26537	34402	7.51
Escherichia coli 59633	AARNHO010000105.1	1523	9388	7.51
Escherichia coli 122186	AARNHI010000068.1	6051	13916	7.51
Escherichia coli 59667	AARNHX010000050.1	26538	34403	7.51
Escherichia coli 59654	AARNHV010000055.1	26538	34403	7.51
Escherichia coli 65954	AARNHZ010000063.1	8072	15937	7.51
Escherichia coli 59638	AARNIB010000080.1	2336	10201	7.51
Escherichia coli 59638	ABHMFH010000070.1	1523	9388	7.51
Escherichia coli 65952	AARNGU010000059.1	8072	15937	7.51
Escherichia coli PNUSAE020447	AARNJJ010000038.1	26538	34403	7.51
Escherichia coli 638141	AARNLI010000062.1	15635	23500	7.51
Escherichia coli PNUSAE019963	AARNMS010000048.1	26416	34281	7.51
Escherichia coli 637814	AARNSD010000033.1	37664	45529	7.51
Escherichia coli 636363	AARNSN010000040.1	30345	34968	5.29
Escherichia coli PNUSAE020081	AARNTJ010000045.1	26538	34403	7.51
Escherichia coli 634842	AARNTX010000073.1	13138	21003	7.51
Escherichia coli 634850	AARNUB010000080.1	1172	9037	7.51
Escherichia coli PNUSAE019865	AARNUS010000039.1	36951	41574	5.29
Escherichia coli PNUSAE020022	AARNVG010000046.1	26724	34589	7.51
Escherichia coli 633004	AARNXG010000081.1	2479	10344	7.51
Escherichia coli 633003	AARNXK010000081.1	1632	9497	7.51
Escherichia coli 633016	AARNYE010000043.1	26538	31161	5.29
Escherichia coli 632348	AARNYJ010000029.1	40504	48369	7.51
Escherichia coli 629355	AAROAW010000086.1	1260	9125	7.51
Escherichia coli 628034	AAROBD010000068.1	15635	23500	7.51
Escherichia coli 625817	AAROCJ010000081.1	1171	9036	7.51
Escherichia coli 625815	AAROCQ010000083.1	1171	9036	7.51
Escherichia coli 621427	AARODF010000054.1	13138	21003	7.51
Escherichia coli 625833	AARODI010000090.1	1171	9036	7.51
Escherichia coli CVM N17EC0194	AAROGB010000001.1	291405	299270	7.51
Escherichia coli CVM N17EC0360	AAROGT010000003.1	222422	230287	7.51
Escherichia coli CVM N17EC0660	AAROHU010000006.1	96492	104357	7.51
Escherichia coli CVM N17EC1064	AAROIN010000010.1	39110	46975	7.51
Escherichia coli CVM N17EC0088	AAROJA010000048.1	2450	10315	7.51
Escherichia coli CVM N17EC0064	AAROKL010000004.1	313391	318014	5.29
Escherichia coli CVM N17EC0818	AAROLV010000021.1	2644	10509	7.51
Escherichia coli 625813	AAROOQ010000082.1	1171	9036	7.51
Escherichia coli 625831	AAROOU010000085.1	1171	9036	7.51
Escherichia coli 625835	AAROOW010000082.1	1171	9036	7.51
Escherichia coli 621429	AAROPB010000058.1	2364	10229	7.51
Escherichia coli PNUSAE019285	AAROPW010000043.1	26724	34589	7.51
Escherichia coli PNUSAE019382	AARORB010000031.1	31185	39050	7.51
Escherichia coli PNUSAE019291	AARORD010000046.1	33637	38260	5.29
Escherichia coli PNUSAE018947	AAROTJ010000052.1	26724	34589	7.51
Escherichia coli 619887	AAROUZ010000063.1	15635	23500	7.51
Escherichia coli 619888	AAROVC010000083.1	5038	12903	7.51
Escherichia coli 620461	AAROVD010000017.1	26393	34258	7.51
Escherichia coli 620463	AAROUW010000044.1	26393	31016	5.29
Escherichia coli 619926	AAROVS010000071.1	2138	10003	7.51
Escherichia coli 619812	AAROVZ010000018.1	30511	38376	7.51
Escherichia coli 619810	AAROVU010000043.1	26389	31012	5.29
Escherichia coli PNUSAE019006	AAROWP010000045.1	5484	13349	7.51
Escherichia coli PNUSAE019271	AARPAD010000045.1	26222	34087	7.51
Escherichia coli 617015	AARPDO010000034.1	25687	33552	7.51
Escherichia coli 617020	AARPDP010000033.1	27214	35079	7.51
Escherichia coli 617635	AARPDT010000047.1	26393	31016	5.29
Escherichia coli 613006	AARPDW010000034.1	27209	35074	7.51
Escherichia coli PNUSAE019077	AARPFH010000006.1	130712	138577	7.51
Escherichia coli PNUSAE018777	AARPFW010000047.1	26389	34254	7.51
Escherichia coli PNUSAE018432	AARPHJ010000041.1	28964	36829	7.51
Escherichia coli 612966	AARPIK010000061.1	15635	23500	7.51
Escherichia coli 611071	AARPJT010000035.1	27462	35327	7.51
Escherichia coli 611040	AARPJM010000054.1	13206	21071	7.51
Escherichia coli 613003	AARPIV010000049.1	26538	31161	5.29
Escherichia coli PNUSAE018486	AARPRX010000075.1	3522	11387	7.51
Escherichia coli 610029	AARPSB010000017.1	30345	38210	7.51
Escherichia coli PNUSAE018479	AARPYW010000042.1	31428	39293	7.51
Escherichia coli PNUSAE018180	AARPWE010000034.1	26538	34403	7.51
Escherichia coli 608466	AARQAG010000044.1	27197	35062	7.51
Escherichia coli 608439	AARQAJ010000054.1	13202	21067	7.51
Escherichia coli 608463	AARQAE010000017.1	30345	38210	7.51
Escherichia coli 607781	AARQAU010000037.1	27207	35072	7.51
Escherichia coli 607868	AARQAP010000026.1	30345	38210	7.51
Escherichia coli 608469	AARQAF010000023.1	63864	71729	7.51
Escherichia coli 606178	AARQAY010000030.1	27300	35165	7.51
Escherichia coli 606202	AARQBC010000055.1	13216	21081	7.51
Escherichia coli 606180	AARQBB010000037.1	26389	34254	7.51
Escherichia coli 588890	AARQKN010000041.1	26517	34382	7.51
Escherichia coli 584611	AARQHO010000025.1	64384	72249	7.51
Escherichia coli 600780	AARQEL010000045.1	28054	35919	7.51
Escherichia coli 575649	AARQDS010000037.1	26389	34254	7.51
Escherichia coli 598153	AARQGO010000026.1	30345	38210	7.51
Escherichia coli 600779	AARQDX010000047.1	25021	29644	5.29
Escherichia coli 598163	AARQFY010000040.1	28134	35999	7.51
Escherichia coli 582251	AARQEP010000059.1	12540	17163	5.29
Escherichia coli 587473	AARQES010000040.1	28227	36092	7.51
Escherichia coli 586780	AARQFG010000059.1	8073	15938	7.51
Escherichia coli 603412	AARQGC010000037.1	27462	35327	7.51
Escherichia coli 579886	AARQIS010000074.1	2095	6718	5.29
Escherichia coli 604941	AARQIV010000044.1	26425	34290	7.51
Escherichia coli 591880	AARQIY010000039.1	28134	35999	7.51
Escherichia coli 591231	AARQJA010000044.1	25573	33438	7.51
Escherichia coli 604889	AARQIJ010000044.1	27462	35327	7.51
Escherichia coli 598157	AARQIO010000042.1	25687	33552	7.51
Escherichia coli 582236	AARQKY010000045.1	25686	33551	7.51
Escherichia coli 599575	AARQKZ010000018.1	26407	34272	7.51
Escherichia coli 601708	AARQLL010000018.1	26389	34254	7.51
Escherichia coli 603325	AARQLR010000019.1	26389	34254	7.51
Escherichia coli 603349	AARQLQ010000019.1	26393	34258	7.51
Escherichia coli 577913	AARQME010000036.1	25687	33552	7.51
Escherichia coli 580441	AARQMI010000044.1	26389	34254	7.51
Escherichia coli 584615	AARQMP010000067.1	5123	12988	7.51
Escherichia coli 591862	AARQMU010000063.1	15635	23500	7.51
Escherichia coli 594795	AARQTR010000039.1	26538	34403	7.51
Escherichia coli 575139	AARQVB010000041.1	26538	34403	7.51
Escherichia coli 599552	AARQUY010000019.1	64381	72246	7.51
Escherichia coli 591884	AARQUX010000046.1	26389	34254	7.51
Escherichia coli 601609	AARQUO010000019.1	26389	34254	7.51
Escherichia coli 582911	AARQUN010000039.1	25687	33552	7.51
Escherichia coli 596288	AARQWA010000071.1	5123	12988	7.51
Escherichia coli 602617	AARQWD010000028.1	26517	34382	7.51
Escherichia coli 598155	AARQWI010000066.1	18014	25879	7.51
Escherichia coli PNUSAE017857	AARRAP010000034.1	31021	38886	7.51
Escherichia coli PNUSAE017688	AARRHH010000040.1	31020	38885	7.51
Escherichia coli PNUSAE017725	AARREP010000014.1	77171	85036	7.51
Escherichia coli PNUSAE017729	AARRFE010000040.1	33230	41095	7.51
Escherichia coli PNUSAE018152	AARRDQ010000050.1	26724	34589	7.51
Escherichia coli PNUSAE017507	AARRNT010000036.1	26538	34403	7.51
Escherichia coli PNUSAE017091	AARRRI010000044.1	639	8504	7.51
Escherichia coli PNUSAE017078	AARRTI010000034.1	31021	38886	7.51
Escherichia coli PNUSAE014673	AARRUV010000028.1	31195	39060	7.51
Escherichia coli PNUSAE016995	AARRVA010000050.1	26389	34254	7.51
Escherichia coli PNUSAE017243	AARRWH010000045.1	26384	34249	7.51
Escherichia coli PNUSAE017381	AARRXU010000032.1	31021	38886	7.51
Escherichia coli 611073	AARSBY010000016.1	27462	35327	7.51
Escherichia coli PNUSAE016894	AARSGM010000042.1	26389	31012	5.29
Escherichia coli PNUSAE016546	AARSRB010000036.1	31021	38886	7.51
Escherichia coli PNUSAE016236	AARSTS010000040.1	28859	36724	7.51
Escherichia coli PNUSAE016237	AARSTX010000004.1	28859	36724	7.51
Escherichia coli PNUSAE016199	AARSVW010000072.1	8716	13339	5.29
Escherichia coli PNUSAE016161	AARSWT010000063.1	6876	14741	7.51
Escherichia coli PNUSAE016020	AARSXR010000044.1	26724	34589	7.51
Escherichia coli PNUSAE015936	AARTDL010000018.1	26538	34403	7.51
Escherichia coli 573609	AARTHJ010000030.1	26389	34254	7.51
Escherichia coli 572150	AARTHG010000047.1	23805	31670	7.51
Escherichia coli PNUSAE015983	AARTIU010000034.1	34662	42527	4.4
Escherichia coli PNUSAE014607	AARTJD010000036.1	26538	34403	7.51
Escherichia coli 568340	AARTSQ010000043.1	30509	35132	5.29
Escherichia coli 570833	AARTSA010000091.1	1171	9036	7.51
Escherichia coli 568255	AARTSI010000059.1	3277	11142	7.51
Escherichia coli 568345	AARTSG010000048.1	13138	21003	7.51
Escherichia coli 568258	AARTSE010000074.1	2332	10197	7.51
Escherichia coli 568445	AARTSN010000066.1	6876	14741	7.51
Escherichia coli PNUSAE014848	AARTVM010000054.1	5067	12932	7.51
Escherichia coli PNUSAE015513	AARTXA010000034.1	27193	35058	7.51
Escherichia coli 565467	AARUAM010000042.1	25573	33438	7.51
Escherichia coli PNUSAE014701	AARUAV010000034.1	31021	38886	7.51
Escherichia coli PNUSAE014959	AARUCM010000035.1	28859	36724	7.51
Escherichia coli 563034	AARUFJ010000065.1	4919	12784	7.51
Escherichia coli 563422	AARUFB010000100.1	1171	9036	7.51
Escherichia coli 565168	AARUFH010000025.1	27961	35826	7.51
Escherichia coli 562990	AARUFQ010000061.1	5123	9746	5.29
Escherichia coli PNUSAE014960	AARUBZ010000039.1	27193	35058	7.51
Escherichia coli PNUSAE015215	AARUJJ010000041.1	6590	14455	7.51
Escherichia coli 561129	AARUJK010000057.1	26389	31012	5.29
Escherichia coli PNUSAE015104	AARUKW010000034.1	31021	38886	7.51
Escherichia coli PNUSAE015006	AARULF010000041.1	31021	38886	7.51
Escherichia coli ADRDL-01-2-08310	AARUOA010000038.1	26389	34254	7.51
Escherichia coli AZ-TG116276	AARUPM010000098.1	6213	14078	7.51
Escherichia coli AZ-TG116280	AARUPK010000089.1	10844	18709	7.51
Escherichia coli AZ-TG116288	AARUPI010000112.1	5772	13637	7.51
Escherichia coli AZ-TG116284	AARUPJ010000085.1	10846	18711	7.51
Escherichia coli AZ-TG116308	AARUPL010000083.1	10844	18709	7.51
Escherichia coli PNUSAE014942	AARURG010000035.1	26389	34254	7.51
Escherichia coli PNUSAE014525	AARURH010000042.1	28134	35999	7.51
Escherichia coli AZ-TG116272	AARUTG010000087.1	10844	18709	7.51
Escherichia coli AZ-TG116260	AARUTP010000099.1	5462	13327	7.51
Escherichia coli AZ-TG116268	AARUTX010000122.1	5523	13388	7.51
Escherichia coli AZ-TG116264	AARUTV010000117.1	4519	12384	7.51
Escherichia coli PNUSAE014995	AARUVR010000030.1	31021	38886	7.51
Escherichia coli PNUSAE014882	AARUVU010000036.1	26389	34254	7.51
Escherichia coli PNUSAE014996	AARUVX010000027.1	31021	38886	7.51
Escherichia coli 557674	AARUXC010000031.1	36737	44602	7.51
Escherichia coli 557272	AARUXD010000004.1	26389	34254	7.51
Escherichia coli PNUSAE014841	AARVJC010000030.1	28200	36065	7.51
Escherichia coli PNUSAE014465	AARVJH010000033.1	26538	34403	7.51
Escherichia coli PNUSAE014757	AARVJS010000033.1	31427	39292	7.51
Escherichia coli 554376	AARVNH010000037.1	26538	34403	7.51
Escherichia coli 399992	AARVQC010000017.1	26393	34258	7.51
Escherichia coli 550681	AARVQX010000056.1	17084	21707	5.29
Escherichia coli 337018	AARVQB010000019.1	26538	34403	7.51
Escherichia coli 556823	AARVNT010000046.1	23806	31671	7.51
Escherichia coli 416192	AARVQS010000063.1	6876	14741	7.51
Escherichia coli 370645	AARVPY010000016.1	26538	34403	7.51
Escherichia coli 428214	AARVQV010000069.1	6876	14741	7.51
Escherichia coli 555444	AARVPC010000056.1	9167	17032	7.51
Escherichia coli PNUSAE014678	AARVOZ010000031.1	31251	39116	7.51
Escherichia coli 290763	AARVPF010000017.1	26538	34403	7.51
Escherichia coli 506434	AARVPG010000039.1	27525	35390	7.51
Escherichia coli PNUSAE014675	AARVON010000036.1	30605	38470	7.51
Escherichia coli 553868	AARVPK010000063.1	5123	12988	7.51
Escherichia coli 433516	AARVPL010000031.1	13138	21003	7.51
Escherichia coli 424719	AARVRA010000044.1	23412	31277	7.51
Escherichia coli 313138	AARVRF010000044.1	26538	31161	5.29
Escherichia coli 429701	AARVRD010000035.1	26403	34268	7.51
Escherichia coli 495790	AARVRL010000069.1	5668	13533	7.51
Escherichia coli 413232	AARVRO010000019.1	26389	34254	7.51
Escherichia coli 553869	AARVRP010000045.1	23806	31671	7.51
Escherichia coli 285579	AARVSA010000018.1	26538	34403	7.51
Escherichia coli 442912	AARVSI010000038.1	28577	36442	7.51
Escherichia coli 553741	AARVSN010000058.1	2138	10003	7.51
Escherichia coli 315271	AARVSM010000040.1	25722	33587	7.51
Escherichia coli 328721	AARVSO010000052.1	13138	21003	7.51
Escherichia coli 553867	AARVST010000042.1	26389	34254	7.51
Escherichia coli 538472	AARVSY010000030.1	13138	21003	7.51
Escherichia coli 549086	AARVTE010000036.1	26389	34254	7.51
Escherichia coli 531347	AARVTG010000056.1	13216	21081	7.51
Escherichia coli 519462	AARVTS010000023.1	63864	71729	7.51
Escherichia coli 539874	AARVXH010000027.1	26389	34254	7.51
Escherichia coli 413231	AARVYB010000039.1	25686	33551	7.51
Escherichia coli 432793	AARVYJ010000040.1	26389	34254	7.51
Escherichia coli 323064	AARVYT010000045.1	26538	31161	5.29
Escherichia coli 328760	AARVYI010000051.1	13138	21003	7.51
Escherichia coli 327909	AARVYU010000038.1	26538	31161	5.29
Escherichia coli 457345	AARVYW010000047.1	13138	21003	7.51
Escherichia coli 438794	AARVZN010000043.1	25167	33032	7.51
Escherichia coli 399994	AARWAA010000026.1	26389	34254	7.51
Escherichia coli 391295	AARWAB010000038.1	25696	33561	7.51
Escherichia coli 315210	AARWAD010000067.1	8073	15938	7.51
Escherichia coli 550071	AARWAE010000035.1	26389	34254	7.51
Escherichia coli 316266	AARWAI010000041.1	26389	34254	7.51
Escherichia coli 315234	AARWAK010000042.1	26538	34403	7.51
Escherichia coli 365359	AARWAM010000071.1	15635	23500	7.51
Escherichia coli 315285	AARWAW010000042.1	26538	34403	7.51
Escherichia coli 421195	AARWBE010000042.1	24468	29091	5.29
Escherichia coli 328739	AARWBH010000022.1	64381	72246	7.51
Escherichia coli 412087	AARWBJ010000060.1	11602	19467	7.51
Escherichia coli 420545	AARWBL010000060.1	5123	12988	7.51
Escherichia coli 287755	AARWBM010000054.1	3232	11097	7.51
Escherichia coli 404709	AARWBO010000018.1	26391	34256	7.51
Escherichia coli 446506	AARWBY010000043.1	26538	34403	7.51
Escherichia coli 550823	AARWCB010000056.1	17185	21808	5.29
Escherichia coli 428104	AARWCM010000041.1	24467	29090	5.29
Escherichia coli 328785	AARWDM010000062.1	5028	12893	7.51
Escherichia coli 385865	AARWEP010000038.1	26411	34276	7.51
Escherichia coli 550680	AARWEC010000044.1	26389	31012	5.29
Escherichia coli 438612	AARWFZ010000035.1	26395	34260	7.51
Escherichia coli 452002	AARWEE010000048.1	26389	34254	7.51
Escherichia coli 328694	AARWES010000052.1	13138	21003	7.51
Escherichia coli 402757	AARWEL010000066.1	5123	9746	5.29
Escherichia coli 413226	AARWGB010000038.1	28134	35999	7.51
Escherichia coli 308551	AARWGL010000039.1	28227	36092	7.51
Escherichia coli 531331	AARWFO010000022.1	63864	71729	7.51
Escherichia coli 548365	AARWFI010000018.1	26389	34254	7.51
Escherichia coli 453874	AARWOB010000045.1	26413	31036	5.29
Escherichia coli 447606	AARWFN010000072.1	5023	12888	7.51
Escherichia coli 437047	AARWPI010000041.1	2129	9994	7.51
Escherichia coli 389708	AARWPF010000038.1	37665	42288	5.29
Escherichia coli 352099	AARWOO010000006.1	26429	34294	7.51
Escherichia coli 446505	AARWOT010000122.1	1199	5822	5.29
Escherichia coli 315270	AARWOP010000044.1	26538	34403	7.51
Escherichia coli 408534	AARWHE010000041.1	24468	29091	5.29
Escherichia coli 432751	AARWHQ010000033.1	26389	34254	7.51
Escherichia coli 338399	AARWHS010000018.1	26538	34403	7.51
Escherichia coli 285511	AARWGF010000065.1	4919	12784	7.51
Escherichia coli 550824	AARWID010000089.1	1436	9301	7.51
Escherichia coli 377385	AARWIQ010000037.1	26389	34254	7.51
Escherichia coli 315287	AARWIR010000036.1	25687	33552	7.51
Escherichia coli 323095	AARWNA010000053.1	17230	21853	5.29
Escherichia coli 315158	AARWNE010000044.1	26538	34403	7.51
Escherichia coli PNUSAE014361	AARWMB010000039.1	26684	34549	7.51
Escherichia coli 427560	AARWKH010000073.1	10099	17964	7.51
Escherichia coli PNUSAE014426	AARWTS010000034.1	31233	39098	7.51
Escherichia coli 315264	AARWUA010000051.1	26538	34403	7.51
Escherichia coli 385898	AARWUI010000064.1	4919	12784	7.51
Escherichia coli PNUSAE014327	AARWRE010000031.1	31021	38886	7.51
Escherichia coli 458069	AARXES010000046.1	26403	34268	7.51
Escherichia coli 328769	AARXED010000041.1	26389	34254	7.51
Escherichia coli 423921	AARXER010000060.1	13138	21003	7.51
Escherichia coli 538474	AARXEO010000037.1	28134	35999	7.51
Escherichia coli 360326	AARXEV010000101.1	1523	9388	7.51
Escherichia coli 290797	AARXRM010000063.1	12379	17002	5.29
Escherichia coli PNUSAE014125	AARYAC010000030.1	31184	39049	7.51
Escherichia coli 328763	AARXXG010000017.1	26538	34403	7.51
Escherichia coli 315261	AARXXI010000064.1	1523	9388	7.51
Escherichia coli 424623	AARXXH010000052.1	8072	15937	7.51
Escherichia coli 315214	AARXXN010000008.1	26538	34403	7.51
Escherichia coli 345737	AARXWA010000045.1	30345	34968	5.29
Escherichia coli 399990	AARXWM010000015.1	26389	34254	7.51
Escherichia coli 412024	AARXQD010000019.1	26404	34269	7.51
Escherichia coli 441434	AARXQF010000061.1	5123	12988	7.51
Escherichia coli 328706	AARXPD010000063.1	5026	12891	7.51
Escherichia coli 541394	AARXNK010000067.1	10492	18357	7.51
Escherichia coli 511635	AARXNO010000064.1	8072	15937	7.51
Escherichia coli 461142	AARXCX010000042.1	27207	35072	7.51
Escherichia coli 308745	AARXMI010000023.1	64381	72246	7.51
Escherichia coli 424664	AARXND010000041.1	26389	34254	7.51
Escherichia coli 435506	AARXIK010000043.1	26420	34285	7.51
Escherichia coli 315278	AARXKN010000037.1	26538	34403	7.51
Escherichia coli 446502	AARXKM010000041.1	26392	34257	7.51
Escherichia coli 457347	AARXIL010000051.1	13931	21796	7.51
Escherichia coli 427608	AARYIM010000069.1	5038	12903	7.51
Escherichia coli 315291	AARYHI010000062.1	13138	21003	7.51
Escherichia coli FSIS11809596	AARYNY010000060.1	12681	20546	7.51
Escherichia coli 449698	AARYFE010000062.1	6876	14741	7.51
Escherichia coli 414650	AARYFF010000048.1	2309	10174	7.51
Escherichia coli 315254	AARYIE010000049.1	13138	21003	7.51
Escherichia coli 478555	AARYID010000066.1	2337	10202	7.51
Escherichia coli 427605	AARYIH010000040.1	28134	35999	7.51
Escherichia coli 412101	AARYHT010000058.1	6876	14741	7.51
Escherichia coli PNUSAE012977	AARZRB010000032.1	26538	34403	7.51
Escherichia coli FSIS11808577	AARZPT010000026.1	60516	68381	7.51
Escherichia coli FSIS11808838	AARZNB010000023.1	77143	85008	7.51
Escherichia coli PNUSAE013249	AARZFO010000039.1	27961	35826	7.51
Escherichia coli PNUSAE010906	AARZYV010000037.1	27498	35363	7.51
Escherichia coli PNUSAE012440	AARZYX010000037.1	31021	38886	7.51
Escherichia coli PNUSAE012345	AASACN010000045.1	27651	35516	7.51
Escherichia coli FSIS11808268	AASAGN010000063.1	13746	21611	7.51
Escherichia coli FSIS11807745	AASAFS010000074.1	5527	13392	7.51
Escherichia coli PNUSAE011679	AARZXE010000042.1	27372	35237	7.51
Escherichia coli PNUSAE013694	AARYPX010000031.1	26538	34403	7.51
Escherichia coli 374603	AARXBV010000017.1	26389	34254	7.51
Escherichia coli 476557	AARXBN010000040.1	28270	36135	7.51
Escherichia coli 315275	AARXBR010000098.1	1523	9388	7.51
Escherichia coli 545299	AARXCF010000058.1	17123	21746	5.29
Escherichia coli 539918	AARXCH010000065.1	5123	12988	7.51
Escherichia coli 418198	AARXIE010000063.1	5038	12903	7.51
Escherichia coli PNUSAE014369	AARXFU010000042.1	26538	34403	7.51
Escherichia coli 279509	AARXYF010000049.1	19665	27530	7.51
Escherichia coli 495791	AARXLT010000004.1	5123	12988	7.51
Escherichia coli 408481	AARXZK010000062.1	4989	9612	5.29
Escherichia coli 453203	AARXZG010000088.1	1172	9037	7.51
Escherichia coli 304585	AARXLR010000044.1	26538	31161	5.29
Escherichia coli 456230	AARXYH010000041.1	26517	34382	7.51
Escherichia coli 427377	AARXLN010000064.1	11463	19328	7.51
Escherichia coli 418260	AARXLO010000062.1	1523	9388	7.51
Escherichia coli 373240	AARXBL010000055.1	26374	34239	7.51
Escherichia coli 440107	AARWXE010000054.1	13907	21772	7.51
Escherichia coli 330520	AARXYU010000044.1	26538	31161	5.29
Escherichia coli 423129	AARXYQ010000047.1	26415	31038	5.29
Escherichia coli 328719	AARXYL010000056.1	13216	21081	7.51
Escherichia coli 388741	AARXKR010000070.1	14427	22292	7.51
Escherichia coli 412140	AARXLB010000055.1	13216	21081	7.51
Escherichia coli 392841	AARXRA010000019.1	26538	34403	7.51
Escherichia coli 328728	AARXSE010000052.1	13138	21003	7.51
Escherichia coli 430186	AARXLC010000082.1	1172	5795	5.29
Escherichia coli 414684	AARXLG010000046.1	3552	11417	7.51
Escherichia coli 421656	AARXAX010000035.1	25778	33643	7.51
Escherichia coli 427368	AARXAL010000040.1	25778	33643	7.51
Escherichia coli 446592	AARXBB010000041.1	28134	35999	7.51
Escherichia coli 318283	AARWZK010000061.1	13216	21081	7.51
Escherichia coli 287712	AARXZD010000043.1	26538	31161	5.29
Escherichia coli 435418	AARXRZ010000058.1	13216	21081	7.51
Escherichia coli 444459	AARXRY010000021.1	64382	72247	7.51
Escherichia coli 345728	AARWWY010000038.1	26538	34403	7.51
Escherichia coli 441478	AARXTD010000060.1	3277	11142	7.51
Escherichia coli 416280	AARXTI010000068.1	1507	9372	7.51
Escherichia coli 266960	AARWYK010000026.1	26437	34302	7.51
Escherichia coli 142663	AARWYT010000016.1	26538	34403	7.51
Escherichia coli 337103	AARXVN010000044.1	26538	31161	5.29
Escherichia coli 385520	AARXTW010000066.1	8072	15937	7.51
Escherichia coli 435438	AARWVI010000105.1	1312	5935	5.29
Escherichia coli 313136	AARXVL010000038.1	25687	33552	7.51
Escherichia coli 310285	AARXVS010000058.1	5123	12988	7.51
Escherichia coli 443516	AARXVJ010000065.1	4919	12784	7.51
Escherichia coli 425558	AARXVU010000038.1	26389	34254	7.51
Escherichia coli 315284	AARXVW010000042.1	26538	34403	7.51
Escherichia coli 282456	AARXWR010000020.1	26538	34403	7.51
Escherichia coli 432741	AARXCK010000050.1	26416	34281	7.51
Escherichia coli 315272	AARXMD010000065.1	4961	12826	7.51
Escherichia coli 418884	AARWVS010000084.1	1284	9149	7.51
Escherichia coli 322530	AARWWG010000055.1	13138	21003	7.51
Escherichia coli PNUSAE010899	AASAJL010000032.1	30804	38669	7.51
Escherichia coli FSIS11918367	AASAMJ010000052.1	12879	20744	7.51
Escherichia coli PSU-1183	AASAUF010000057.1	12794	20659	7.51
Escherichia coli CFSAN066331	AASBHW010000078.1	11082	18947	7.51
Escherichia coli PNUSAE011600	AASBOM010000044.1	26389	34254	4.4
Escherichia coli PNUSAE011173	AASCAR010000041.1	33424	41289	7.51
Escherichia coli PNUSAE011738	AASCEM010000049.1	26138	34003	7.51
Escherichia coli FSIS11706854	AASCFM010000029.1	25976	33841	7.51
Escherichia coli FSIS11706348	AASCGB010000042.1	28507	33130	5.29
Escherichia coli PNUSAE011381	AASCIA010000018.1	26538	34403	7.51
Escherichia coli FSIS11706364	AASFYC010000061.1	5733	13598	7.51
Escherichia coli FSIS11706661	AASEXD010000046.1	20218	28083	7.51
Escherichia coli PNUSAE011036	AASGME010000052.1	5483	13348	7.51
Escherichia coli PNUSAE011363	AASGLL010000094.1	5410	13275	7.51
Escherichia coli PNUSAE011589	AASFCC010000002.1	443229	451094	7.51
Escherichia coli PNUSAE011037	AASGRG010000067.1	5286	13151	7.51
Escherichia coli FSIS11919233	AASESX010000027.1	80398	85021	5.29
Escherichia coli FSIS11919241	AASESS010000014.1	33633	41498	7.51
Escherichia coli FSIS11919490	AASEPS010000052.1	8208	16073	7.51
Escherichia coli 422466	AASGXH010000076.1	1448	9313	7.51
Escherichia coli 417411	AASGXF010000064.1	2413	10278	7.51
Escherichia coli PNUSAE010966	AASGZL010000040.1	31391	39256	7.51
Escherichia coli PNUSAE010963	AASHAO010000043.1	31021	38886	7.51
Escherichia coli PNUSAE010825	AASHBJ010000040.1	33230	41095	7.51
Escherichia coli FSIS11919494	AASEPI010000037.1	12652	20517	7.51
Escherichia coli 721710	AASENS010000048.1	26760	34625	7.51
Escherichia coli PNUSAE010784	AASHEQ010000030.1	31021	38886	7.51
Escherichia coli FSIS11705190	AASHPK010000039.1	12823	20688	7.51
Escherichia coli FSIS11704607	AASHSV010000086.1	292	8157	7.51
Escherichia coli MOD1-EC4555	AASHWA010000056.1	3814	11679	7.51
Escherichia coli PNUSAE010007	AASHYX010000089.1	6875	14740	7.51
Escherichia coli FSIS11920832	AASDVR010000036.1	16384	24249	7.51
Escherichia coli FSIS11920819	AASDUW010000088.1	4685	12550	7.51
Escherichia coli FSIS11920809	AASDVJ010000046.1	18774	26639	7.51
Escherichia coli PNUSAE009144	AASIYY010000036.1	26538	34403	7.51
Escherichia coli CVM N18EC0278	AASECZ010000036.1	11044	18909	7.51
Escherichia coli CVM N18EC108	AASEBE010000041.1	20588	28453	7.51
Escherichia coli FSIS11920847	AASDRS010000049.1	12419	20284	7.51
Escherichia coli FSIS11921220	AASDOE010000062.1	12445	20310	7.51
Escherichia coli PNUSAE009490	AASJDH010000041.1	33230	41095	7.51
Escherichia coli PNUSAE009735	AASJFS010000039.1	31021	38886	7.51
Escherichia coli FSIS11921210	AASDOO010000061.1	5729	13594	7.51
Escherichia coli FSIS11704427	AASJHV010000060.1	8824	13447	5.29
Escherichia coli 394887	AASJIZ010000021.1	64382	72247	7.51
Escherichia coli 388809	AASJJA010000066.1	13216	17839	5.29
Escherichia coli 399324	AASJKG010000045.1	26399	34264	7.51
Escherichia coli 388807	AASJKK010000071.1	11463	19328	7.51
Escherichia coli 404948	AASJKJ010000051.1	23822	28445	5.29
Escherichia coli 408566	AASJKD010000018.1	30345	38210	7.51
Escherichia coli 401746	AASJKF010000061.1	5123	12988	7.51
Escherichia coli 408202	AASJKC010000045.1	25687	30310	5.29
Escherichia coli 365812	AASJKX010000095.1	1304	5927	5.29
Escherichia coli 355104	AASJKY010000016.1	26538	34403	7.51
Escherichia coli 371934	AASJKV010000083.1	2041	6664	5.29
Escherichia coli 346886	AASJLB010000085.1	13213	17836	5.29
Escherichia coli 333399	AASJLE010000046.1	26538	31161	5.29
Escherichia coli 320303	AASJLH010000055.1	13215	21080	7.51
Escherichia coli 322487	AASJLD010000070.1	13163	21028	7.51
Escherichia coli 310255	AASJLK010000034.1	26538	34403	7.51
[truncated: 16,295 more rows]

## Sheet: Supplementary Data 2
Organism	Scaffold	Start	End	Score
Escherichia coli ATCC 8739	NC_010468.1	4265906	4269380	5.24
Escherichia coli 2018-02-2CC	NZ_AP021896.1	3331816	3335290	5.24
Escherichia coli 15.03CC	NZ_AP027470.1	3989316	3992790	5.24
Escherichia coli LR-25	NZ_AP027500.1	385738	389212	5.24
Escherichia coli 2017-02-1CC	NZ_AP027759.1	797921	801395	5.24
Escherichia coli 2017.17.03CC	NZ_AP027829.1	1960773	1964247	5.24
Escherichia coli 811sc	NZ_BDRS01000030.1	26606	30080	5.24
Escherichia coli SI-NP024	NZ_BGHF01000006.1	270481	273955	5.24
Escherichia coli SI-NP041	NZ_BGHT01000024.1	2652	6126	5.24
Escherichia coli TUM14672	NZ_BGLD01000175.1	455	3929	5.24
Escherichia coli	NZ_CACRYV010000045.1	3459	6933	5.24
Escherichia coli Oneg:H30 / fimH54 / ND / A	NZ_CAJHTJ010000123.1	7073	10547	5.24
Escherichia coli 13C1065T	NZ_CP019259.1	1224519	1227993	5.24
Escherichia coli SC516	NZ_CP025048.1	3162407	3165881	5.24
Escherichia coli WCHEC005237	NZ_CP026578.2	10801	14275	5.24
Escherichia coli 2452	NZ_CP031833.1	4358530	4362004	5.24
Escherichia coli CFSAN061761	NZ_CP042903.1	804332	807806	5.24
Escherichia coli RH-004-WU	NZ_CP050198.1	5534515	5537989	5.24
Escherichia coli 17MR471	NZ_CP051158.1	2315303	2318777	5.24
Escherichia coli EcPF16	NZ_CP054224.1	836332	839806	5.24
Escherichia coli EC22	NZ_CP060893.1	10801	14275	5.24
Escherichia coli EM10-18-28	NZ_CP063476.1	4557762	4561236	5.24
Escherichia coli MB20	NZ_CP073976.1	788512	791986	5.24
Escherichia coli NT1N28	NZ_CP075474.1	4154148	4157622	5.24
Escherichia coli NT1F34	NZ_CP075487.1	4155217	4158691	5.24
Escherichia coli PK8566	NZ_CP080172.1	3785617	3789091	5.24
Escherichia coli KFu022	NZ_CP091677.1	3678674	3682148	5.24
Escherichia coli WCHEC005215	NZ_CP092976.1	10801	14275	5.24
Escherichia coli B-3008	NZ_CP117960.1	2184758	2188232	5.24
Escherichia coli YZ3-11	NZ_CP127005.1	54501	57975	5.24
Escherichia coli TUM14664	NZ_CP135649.1	3788927	3792401	5.24
Escherichia coli KCTC 2571	NZ_CP147025.1	419127	422601	5.24
Escherichia coli 91H1	NZ_CP149810.1	3901664	3905138	5.24
Escherichia coli CAC1-8	NZ_JAAAGX010000018.1	484	3958	5.24
Escherichia coli W5R4	NZ_JAAAHM010000022.1	484	3958	5.24
Escherichia coli BS68R-2-B	NZ_JAAFAY010000036.1	337	3811	5.24
Escherichia coli BS24R-1-C	NZ_JAAFBH010000036.1	337	3811	5.24
Escherichia coli M-3-X3	NZ_JAALBB010000042.1	27223	30697	5.24
Escherichia coli M-3	NZ_JAALCN010000040.1	27223	30697	5.24
Escherichia coli RUBLA-0730	NZ_JAAMUG010000039.1	27131	30605	5.24
Escherichia coli U88_8	NZ_JAANZV010000047.1	484	3958	5.24
Escherichia coli RF67-1	NZ_JAAQGB010000034.1	13827	17301	5.24
Escherichia coli 757	NZ_JAAUXO010000043.1	486	3960	5.24
Escherichia coli GD-P07	NZ_JABCWK010000050.1	27260	30734	5.24
Escherichia coli GZB8C113M	NZ_JABEYP010000211.1	26717	30191	5.24
Escherichia coli ME2L-18-31	NZ_JABXBV010000033.1	25240	28714	5.24
Escherichia coli ME2L-18-5	NZ_JABXCD010000022.1	51355	54829	5.24
Escherichia coli 1109	NZ_JACAIH010000051.1	563	4037	5.24
Escherichia coli H2F19R	NZ_JACGBK010000048.1	26752	30226	5.24
Escherichia coli H2F1W	NZ_JACGBL010000047.1	613	4087	5.24
Escherichia coli H2F5R	NZ_JACGBM010000047.1	613	4087	5.24
Escherichia coli H2F2W	NZ_JACGBN010000048.1	26752	30226	5.24
Escherichia coli H2E1R	NZ_JACGBO010000048.1	26541	30015	5.24
Escherichia coli EcPF15	NZ_JACJHQ010000039.1	32014	35488	5.24
Escherichia coli ARS-CC9639	NZ_JACXJN010000089.1	562	4036	5.24
Escherichia coli NT1F28	NZ_JACYIN020000051.1	27001	30475	5.24
Escherichia coli Q22	NZ_JACYJT010000049.1	27083	30557	5.24
Escherichia coli BSD2780120874_150323_H2	NZ_JADMWY010000058.1	563	4037	5.24
Escherichia coli 215M02423	NZ_JADOYT010000018.1	4391	7865	5.24
Escherichia coli 2-106	NZ_JADZII010000045.1	31607	35081	5.24
Escherichia coli 18-47-98	NZ_JAFMVO010000044.1	26559	30033	5.24
Escherichia coli 18-47-74	NZ_JAFMWM010000050.1	26564	30038	5.24
Escherichia coli NEF17E	NZ_JAGITN010000050.1	26457	29931	5.24
Escherichia coli IVRI91	NZ_JAGJWD010000034.1	371	3845	5.24
Escherichia coli ECGC3	NZ_JAGMKQ010000010.1	139587	143061	5.24
Escherichia coli GZC11-5	NZ_JAGMOM010000042.1	486	3960	5.24
Escherichia coli GZC11-1	NZ_JAGMON010000040.1	486	3960	5.24
Escherichia coli XAE007	NZ_JAGTVK010000040.1	1917	5391	5.24
Escherichia coli XAE006	NZ_JAGTVL010000040.1	1941	5415	5.24
Escherichia coli XAE004	NZ_JAGTVM010000038.1	1941	5415	5.24
Escherichia coli XAE003	NZ_JAGTVN010000041.1	1941	5415	5.24
Escherichia coli XAE002	NZ_JAGTVO010000038.1	32043	35517	5.24
Escherichia coli XAE001	NZ_JAGTVP010000042.1	1905	5379	5.24
Escherichia coli IR5278	NZ_JAGTVQ010000041.1	1917	5391	5.24
Escherichia coli IR53016	NZ_JAGTVR010000041.1	27981	31455	5.24
Escherichia coli IR5285	NZ_JAGTVS010000039.1	32055	35529	5.24
Escherichia coli BZE2010	NZ_JAGTVT010000041.1	32054	35528	5.24
Escherichia coli 1665-22	NZ_JAHCWO010000018.1	57461	60935	5.24
Escherichia coli 871-42	NZ_JAHCWY010000035.1	9091	12565	5.24
Escherichia coli SL2205-49	NZ_JAHQZQ010000004.1	1366371	1369845	5.24
Escherichia coli N2	NZ_JAHSRR010000002.1	103478	106952	5.24
Escherichia coli 2010FS332	NZ_JAHWZK010000003.1	27462	30936	5.24
Escherichia coli 2013FS003	NZ_JAHWZL010000003.1	341974	345448	5.24
Escherichia coli 2012FS032	NZ_JAHWZT010000055.1	765	4239	5.24
Escherichia coli 2019FS687	NZ_JAHWZW010000046.1	32097	35571	5.24
Escherichia coli EC-15-2-51	NZ_JAIFPW010000029.1	563	4037	5.24
Escherichia coli EC-14-2-94	NZ_JAIFQO010000040.1	32012	35486	5.24
Escherichia coli F-012	NZ_JAIHII010000042.1	0	3463	5.24
Escherichia coli F-017.3	NZ_JAIHIS010000085.1	1989	5463	5.24
Escherichia coli S515	NZ_JAIHIT010000035.1	26580	30054	5.24
Escherichia coli 6402	NZ_JAIHKY010000002.1	597	4071	5.24
Escherichia coli C6343	NZ_JAIMGK010000053.1	27522	30996	5.24
Escherichia coli C6617	NZ_JAIMGW010000048.1	3626	7100	5.24
Escherichia coli C19-1	NZ_JAIMZV010000082.1	597	4071	5.24
Escherichia coli S985	NZ_JAINRP010000011.1	80358	83832	5.24
Escherichia coli X_22	NZ_JAIPZT010000001.1	3743555	3747029	5.24
Escherichia coli ARS-CC9553	NZ_JAIQHJ010000052.1	17466	20940	5.24
Escherichia coli 110	NZ_JAIZZE010000049.1	26486	29960	5.24
Escherichia coli 54863	NZ_JAJANH010000003.1	536758	540232	5.24
Escherichia coli w176	NZ_JAJNDN010000020.1	51628	55102	5.24
Escherichia coli w189	NZ_JAJNDQ010000020.1	26779	30253	5.24
Escherichia coli w202	NZ_JAJNDS010000021.1	51639	55113	5.24
Escherichia coli w208	NZ_JAJNDT010000020.1	51639	55113	5.24
Escherichia coli MA_309	NZ_JAKGPL010000040.1	485	3959	5.24
Escherichia coli EVAL51	NZ_JAKVQG010000014.1	94120	97594	5.24
Escherichia coli S-1-4h	NZ_JAKVSK010000047.1	27236	30710	5.24
Escherichia coli S-80	NZ_JAKYMQ010000042.1	10873	14347	5.24
Escherichia coli S-4-2h	NZ_JAKZBK010000038.1	18755	22229	5.24
Escherichia coli EC875	NZ_JALDNF010000010.1	87442	90916	5.24
Escherichia coli P-E-CC-49	NZ_JALLBM010000072.1	615	4089	5.24
Escherichia coli P-E-CC-3	NZ_JALLBR010000024.1	27343	30817	5.24
Escherichia coli NMM5	NZ_JALMRE010000049.1	778	4252	5.24
Escherichia coli HLJ233	NZ_JALMRM010000049.1	613	4087	5.24
Escherichia coli PM5-1	NZ_JALMSL010000049.1	27110	30584	5.24
Escherichia coli HLJ284	NZ_JALPPO010000049.1	778	4252	5.24
Escherichia coli JX147	NZ_JAMGWW010000021.1	163204	166678	5.24
Escherichia coli JX145	NZ_JAMGWY010000003.1	26595	30069	5.24
Escherichia coli JX144	NZ_JAMGWZ010000011.1	26508	29982	5.24
Escherichia coli JX141	NZ_JAMGXB010000004.1	26595	30069	5.24
Escherichia coli 344-2a	NZ_JAMQBL010000001.1	320925	324399	5.24
Escherichia coli IR596	NZ_JAMQCT010000044.1	26386	29860	5.24
Escherichia coli 14C05	NZ_JANDAL010000003.1	170570	174044	5.24
Escherichia coli CE112	NZ_JANIMA010000047.1	27144	30618	5.24
Escherichia coli EC14060	NZ_JANWPM010000174.1	508	3982	5.24
Escherichia coli EC13745	NZ_JANWPN010000019.1	507	3981	5.24
Escherichia coli EC3034	NZ_JANWRX010000057.1	31980	35454	5.24
Escherichia coli EC2955	NZ_JANWRY010000013.1	506	3980	5.24
Escherichia coli EC2254	NZ_JANWRZ010000045.1	26533	30007	5.24
Escherichia coli EC854	NZ_JANYUM010000009.1	27248	30722	5.24
Escherichia coli HALc4-1	NZ_JAOBUP010000050.1	624	4098	5.24
Escherichia coli HALc3-1	NZ_JAOBUR010000050.1	624	4098	5.24
Escherichia coli YCLc18-1	NZ_JAOBVA010000051.1	624	4098	5.24
Escherichia coli EC635	NZ_JAODWM010000015.1	82017	85491	5.24
Escherichia coli 22-AB00571	NZ_JAOQJB010000013.1	576	4050	5.24
Escherichia coli 6S-F73-1	NZ_JAPQNY010000039.1	613	4087	5.24
Escherichia coli 6S-F71-2	NZ_JAPQOA010000040.1	30861	34335	5.24
Escherichia coli 6S-53	NZ_JAPQOY010000029.1	4032	7506	5.24
Escherichia coli 6S-27-2	NZ_JAPQPQ010000049.1	3264	6738	5.24
Escherichia coli 6S-25-2	NZ_JAPQPS010000037.1	35927	39401	5.24
Escherichia coli 6S-23-2	NZ_JAPQPU010000039.1	613	4087	5.24
Escherichia coli 6S-16-2	NZ_JAPQQA010000043.1	31654	35128	5.24
Escherichia coli 6E-26-1	NZ_JAPQQJ010000050.1	27137	30611	5.24
Escherichia coli AF09-11	NZ_JAQCQS010000034.1	526	4000	5.24
Escherichia coli AF09-11A	NZ_JAQCQT010000036.1	27031	30505	5.24
Escherichia coli OF04-13AC	NZ_JAQEVC010000056.1	26464	29938	5.24
Escherichia coli L4M4-CTX03	NZ_JAQIZC010000044.1	26836	30310	5.24
Escherichia coli MFDS1009764	NZ_JAQMUL010000001.1	207744	211218	5.24
Escherichia coli MFDS1016416	NZ_JAQMVK010000001.1	670119	673593	5.24
Escherichia coli 190-2	NZ_JAQRHM010000001.1	1172045	1175519	5.24
Escherichia coli 173	NZ_JARCDJ010000071.1	4578	8052	5.24
Escherichia coli N4	NZ_JARCFK010000054.1	596	4070	5.24
Escherichia coli A29	NZ_JARFSH010000009.1	541	4015	5.24
Escherichia coli EC9	NZ_JARWSI010000009.1	3978	7452	5.24
Escherichia coli MUWRP5534	NZ_JASNIB010000078.1	26491	29965	5.24
Escherichia coli MUWRP5557	NZ_JASNIH010000072.1	27010	30484	5.24
Escherichia coli C2P2F	NZ_JASTZO010000047.1	612	4086	5.24
Escherichia coli CPO195	NZ_JASUWX010000001.1	3894385	3897859	5.24
Escherichia coli 60315	NZ_JAUGRT010000050.1	26635	30109	5.24
Escherichia coli GD22SC3180PT	NZ_JAVIAS010000045.1	579	4053	5.24
Escherichia coli GD22SC4175PT	NZ_JAVIAW010000052.1	26478	29952	5.24
Escherichia coli D65	NZ_JAVIRN010000013.1	583	4057	5.24
Escherichia coli UPEC6_R.R_LAU	NZ_JAVKOF010000003.1	344433	347907	5.24
Escherichia coli EC53	NZ_JAVSQH010000050.1	26565	30039	5.24
Escherichia coli EC41	NZ_JAVSQT010000050.1	486	3960	5.24
Escherichia coli 61579_sr	NZ_JAVXZK010000048.1	597	4071	5.24
Escherichia coli 61578_sr	NZ_JAVXZL010000050.1	597	4071	5.24
Escherichia coli 61577_sr	NZ_JAVXZM010000049.1	597	4071	5.24
Escherichia coli 61574_sr	NZ_JAVXZP010000048.1	597	4071	5.24
Escherichia coli 61572_sr	NZ_JAVXZR010000050.1	597	4071	5.24
Escherichia coli ZJ-183	NZ_JAWOZT010000055.1	562	4036	5.24
Escherichia coli ZJ-181	NZ_JAWOZU010000055.1	27079	30553	5.24
Escherichia coli 22a1244	NZ_JAXBUH010000049.1	502	3976	5.24
Escherichia coli 22a1243	NZ_JAXBUI010000005.1	585	4059	5.24
Escherichia coli 22a1237	NZ_JAXBUL010000006.1	145196	148670	5.24
Escherichia coli 22a1234	NZ_JAXBUM010000045.1	584	4058	5.24
Escherichia coli EcLESPA_96	NZ_JAYEUD010000152.1	485	3959	5.24
Escherichia coli 23THG318EC	NZ_JAYKVB010000044.1	27160	30634	5.24
Escherichia coli 21ZN116dc	NZ_JAYKWI010000033.1	26846	30320	5.24
Escherichia coli 8316_F	NZ_JAYXKY010000004.1	1761	5235	5.24
Escherichia coli CML2	NZ_JBAHZO010000008.1	143685	147159	5.24
Escherichia coli ec-CIS5-1	NZ_JBBEYJ010000154.1	27277	30751	5.24
Escherichia coli 1-182-04_S3_C3	NZ_JJLS01000230.1	644	4118	5.24
Escherichia coli 1-250-04_S3_C1	NZ_JJLU01000053.1	310	3784	5.24
Escherichia coli 1-182-04_S3_C1	NZ_JJLV01000176.1	2713	6187	5.24
Escherichia coli 3-475-03_S1_C1	NZ_JNMJ01000048.1	26839	30313	5.24
Escherichia coli 4-203-08_S3_C3	NZ_JOQH01000040.1	26969	30443	5.24
Escherichia coli 4-203-08_S3_C2	NZ_JOQK01000042.1	24904	28378	5.24
Escherichia coli 6-175-07_S4_C1	NZ_JORB01000108.1	1474	4948	5.24
Escherichia coli 6-175-07_S4_C2	NZ_JORC01000054.1	26926	30400	5.24
Escherichia coli 6-175-07_S4_C3	NZ_JORK01000060.1	27030	30504	5.24
Escherichia coli 6-537-08_S4_C1	NZ_JORS01000112.1	26648	30122	5.24
Escherichia coli 6-537-08_S4_C2	NZ_JOSG01000027.1	725	4199	5.24
Escherichia coli 1-250-04_S3_C2	NZ_JOSR01000197.1	263	3737	5.24
Escherichia coli EC2_3	NZ_JWKL01000092.1	5197	8671	5.24
Escherichia coli UMEA 3151-1	NZ_KE701689.1	322636	326110	5.24
Escherichia coli BIDMC 39	NZ_KI535383.1	2605261	2608735	5.24
Escherichia coli 15617a	NZ_LGLZ01000140.1	149325	152799	5.24
Escherichia coli ECOR31	NZ_LYAF01000114.1	526	4000	5.24
Escherichia coli ECOR19	NZ_LYAR01000361.1	26544	30018	5.24
Escherichia coli ECOR07	NZ_LYBD01000196.1	2125	5599	5.24
Escherichia coli EPEC 2827	NZ_LZEH01000028.1	27130	30604	5.24
Escherichia coli ZJ807	NZ_MCCT01000020.1	26961	30435	5.24
Escherichia coli CoR-33	NZ_MKIH01000011.1	27163	30637	5.24
Escherichia coli 655	NZ_MOHW01000094.1	506	3980	5.24
Escherichia coli 653	NZ_MOHZ01000031.1	506	3980	5.24
Escherichia coli M4	NZ_MTRZ01000051.1	589	4063	5.24
Escherichia coli ZJ40	NZ_NBJG01000001.1	4632475	4635949	5.24
Escherichia coli IBUN901YEC	NZ_NBMR01000207.1	560	4034	5.24
Escherichia coli ARS-CC9604	NZ_NBVW01000060.1	562	4036	5.24
Escherichia coli OS_09_001_-1.0	NZ_NCSH01000001.1	1082267	1085741	5.24
Escherichia coli SZM537-1	NZ_NIFS01000057.1	27094	30568	5.24
Escherichia coli SZH29-1	NZ_NIFV01000311.1	26616	30090	5.24
Escherichia coli MOD1-EC5744	NZ_NLFX01000072.1	562	4036	5.24
Escherichia coli MOD1-EC5727	NZ_NLGO01000035.1	1945	5419	5.24
Escherichia coli MOD1-EC5726	NZ_NLGP01000053.1	2898	6372	5.24
Escherichia coli MOD1-EC5709	NZ_NLHD01000027.1	25655	29129	5.24
Escherichia coli MOD1-EC5708	NZ_NLHE01000032.1	16636	20110	5.24
Escherichia coli MOD1-EC5679	NZ_NLIG01000006.1	23161	26635	5.24
Escherichia coli MOD1-EC5623	NZ_NLKI01000027.1	5585	9059	5.24
Escherichia coli MOD1-EC5586	NZ_NLKN01000118.1	541	4015	5.24
Escherichia coli MOD1-EC5585	NZ_NLKO01000052.1	326	3800	5.24
Escherichia coli MOD1-EC5528	NZ_NLMP01000047.1	30913	34387	5.24
Escherichia coli MOD1-EC6543	NZ_NLVE01000054.1	1758	5232	5.24
Escherichia coli MOD1-EC5970	NZ_NMGK01000048.1	1087	4561	5.24
Escherichia coli MOD1-EC6826	NZ_NMKM01000058.1	246	3720	5.24
Escherichia coli MOD1-EC6471	NZ_NNVP01000056.1	2231	5705	5.24
Escherichia coli MOD1-EC6459	NZ_NNVV01000037.1	12038	15512	5.24
Escherichia coli MOD1-EC6271	NZ_NNXQ01000046.1	4550	8024	5.24
Escherichia coli MOD1-EC6269	NZ_NNXS01000036.1	12038	15512	5.24
Escherichia coli MOD1-EC6237	NZ_NNXZ01000002.1	323530	327004	5.24
Escherichia coli MOD1-EC5859	NZ_NOAM01000044.1	563	4037	5.24
Escherichia coli MOD1-EC5151	NZ_NOGD01000028.1	14492	17966	5.24
Escherichia coli MOD1-EC5065	NZ_NOHL01000041.1	6686	10160	5.24
Escherichia coli MOD1-EC5042	NZ_NOHR01000051.1	27114	30588	5.24
Escherichia coli E2239	NZ_NPHO01000040.1	1973	5447	5.24
Escherichia coli E834	NZ_NPHS01000041.1	1973	5447	5.24
Escherichia coli A260	NZ_NRTX01000010.1	26790	30264	5.24
Escherichia coli A241	NZ_NRUB01000161.1	585	4059	5.24
Escherichia coli A423	NZ_NRUL01000062.1	17762	21236	5.24
Escherichia coli B211	NZ_NRUU01000089.1	27335	30809	5.24
Escherichia coli A398	NZ_NRWH01000067.1	585	4059	5.24
Escherichia coli A205	NZ_NRWK01000021.1	2397	5871	5.24
Escherichia coli A210	NZ_NRXB01000038.1	409	3883	5.24
Escherichia coli A26	NZ_NRXH01000147.1	26974	30448	5.24
Escherichia coli A411	NZ_NRYJ01000089.1	585	4059	5.24
Escherichia coli KCRI-340B	NZ_OENL01000011.1	142390	145864	5.24
Escherichia coli EcPX6	NZ_PDMS02000046.1	26515	29989	5.24
Escherichia coli 12c8	NZ_PGIV01000037.1	26626	30100	5.24
Escherichia coli 12c7	NZ_PGJI01000037.1	26626	30100	5.24
Escherichia coli LCD33	NZ_PGLP01000036.1	26626	30100	5.24
Escherichia coli 805	NZ_PJGA01000052.1	547	4021	5.24
Escherichia coli 699	NZ_PJGJ01000054.1	547	4021	5.24
Escherichia coli JL18	NZ_PJGW01000041.1	563	4037	5.24
Escherichia coli HU4	NZ_PJGY01000054.1	601	4075	5.24
Escherichia coli GZ9	NZ_PJHR01000046.1	26484	29958	5.24
Escherichia coli 12c5	NZ_PJRM01000037.1	26626	30100	5.24
Escherichia coli EP105	NZ_PQPU01000049.1	27549	31023	5.24
Escherichia coli DE1	NZ_PSNF01000043.1	584	4058	5.24
Escherichia coli 24897-1	NZ_PYQQ01000010.1	120678	124152	5.24
Escherichia coli MOD1-ECOR19	NZ_QOXE01000049.1	694	4168	5.24
Escherichia coli MOD1-ECOR31	NZ_QOXQ01000045.1	26534	30008	5.24
Escherichia coli AF14-7LB	NZ_QRYU01000042.1	26496	29970	5.24
Escherichia coli AF14-15AC	NZ_QRZN01000042.1	538	4012	5.24
Escherichia coli EC130	NZ_RDMW01000038.1	26651	30125	5.24
Escherichia coli PN111	NZ_RHMW01000006.1	183994	187468	5.24
Escherichia coli 253	NZ_RJBC01000086.1	2391	5865	5.24
Escherichia coli 716	NZ_RJBS01000049.1	562	4036	5.24
Escherichia coli 736	NZ_RJBZ01000048.1	562	4036	5.24
Escherichia coli 738	NZ_RJCB01000045.1	563	4037	5.24
Escherichia coli 762	NZ_RJCE01000047.1	27023	30497	5.24
Escherichia coli 873	NZ_RJCM01000046.1	27023	30497	5.24
Escherichia coli FWSEC0391	NZ_RRNP01000034.1	12488	15962	5.24
Escherichia coli L057p	NZ_RYAA01000050.1	612	4086	5.24
Escherichia coli L001p	NZ_RYAC01000050.1	612	4086	5.24
Escherichia coli B010p	NZ_RYBI01000043.1	613	4087	5.24
Escherichia coli I025f	NZ_RYBU01000048.1	563	4037	5.24
Escherichia coli TZ27_S	NZ_SAGL01000112.1	608	4082	5.24
Escherichia coli TZ17_1P	NZ_SAHJ01000041.1	609	4083	5.24
Escherichia coli TZ2_S	NZ_SAIO01000052.1	606	4080	5.24
Escherichia coli EC_75	NZ_SHHN01000040.1	26563	30037	5.24
Escherichia coli EC_30	NZ_SHJF01000087.1	562	4036	5.24
Escherichia coli VREC0212	NZ_UCVG01000023.1	30810	34284	5.24
Escherichia coli VREC0297	NZ_UCWP01000032.1	1082	4556	5.24
Escherichia coli VREC0302	NZ_UCXJ01000007.1	160238	163712	5.24
Escherichia coli NCTC11125	NZ_UGBO01000003.1	730582	734056	5.24
Escherichia coli EC_9	NZ_VCYS01000041.1	26601	30075	5.24
Escherichia coli ME2L-19-442	NZ_VJUU01000068.1	4982	8456	5.24
Escherichia coli 182	NZ_VOUE01000023.1	14632	18106	5.24
Escherichia coli 1_4_13	NZ_VRXK01000019.1	72672	76146	5.24
Escherichia coli 1_25_13	NZ_VRXS01000054.1	612	4086	5.24
Escherichia coli NMG19	NZ_VTAP01000026.1	36716	40190	5.24
Escherichia coli K40V1	NZ_WERJ01000031.1	27883	31357	5.24
Escherichia coli H2	NZ_WHLV01000031.1	13022	16496	5.24
Escherichia coli 2018.02.02CC	AP021896.1	3331816	3335290	5.24
Escherichia coli CVM N17EC0318	AAAHBJ010000031.1	13357	16831	5.24
Escherichia coli PSU-1816	AAREQN010000086.1	3839	7313	5.24
Escherichia coli PSU-1817	AARFWT010000092.1	3646	7120	5.24
Escherichia coli CVM N18EC0322	AARKPC010000045.1	539	4013	5.24
Escherichia coli CVM N18EC1015	AARKPX010000062.1	542	4016	5.24
Escherichia coli FSIS11816528	AARMND010000034.1	484	3958	5.24
Escherichia coli FSIS11816187	AARMOS010000065.1	484	3958	5.24
Escherichia coli FSIS11814941	AAROAG010000090.1	5709	9183	5.24
Escherichia coli CVM N17EC1062	AAROIY010000023.1	64246	67720	5.24
Escherichia coli CVM N17EC0882	AAROJQ010000049.1	484	3958	5.24
Escherichia coli CVM N17EC0080	AAROKG010000052.1	1292	4766	5.24
Escherichia coli CVM N17EC0308	AAROMF010000039.1	483	3957	5.24
Escherichia coli 673547	AARVFF010000052.1	114	3588	5.24
Escherichia coli FSIS11917422	AARVFY010000048.1	757	4231	5.24
Escherichia coli 689046	AARWQV010000048.1	484	3958	5.24
Escherichia coli FSIS11808972	AARZQI010000103.1	131	3605	5.24
Escherichia coli FSIS11917810	AASATN010000011.1	113644	117118	5.24
Escherichia coli FSIS11918749	AASAWK010000015.1	99190	102664	5.24
Escherichia coli PSU-0454	AASAYG010000097.1	1170	4644	5.24
Escherichia coli FSIS11919008	AASBIS010000047.1	212	3686	5.24
Escherichia coli NC_LB-5013	AASBTK010000016.1	63620	67094	5.24
Escherichia coli FSIS11706859	AASCFI010000038.1	12868	16342	5.24
Escherichia coli FSIS11922079	AASDAF010000027.1	29063	32537	5.24
Escherichia coli PNUSAE024939	AASDER010000025.1	43847	47321	5.24
Escherichia coli FSIS11921892	AASDFM010000110.1	180	3654	5.24
Escherichia coli FSIS11922265	AASFNJ010000041.1	8691	12165	5.24
Escherichia coli CVM N18EC1272	AASGJZ010000054.1	547	4021	5.24
Escherichia coli FSIS11919946	AASEKE010000051.1	3892	7366	5.24
Escherichia coli 2018C-3416	AASEKQ010000043.1	696	4170	5.24
Escherichia coli 730763	AASEFV010000052.1	2105	5579	5.24
Escherichia coli FSIS11705476	AASHHT010000054.1	817	4291	5.24
Escherichia coli CVM N18EC189	AASDZA010000155.1	2744	6218	5.24
Escherichia coli FSIS11920382	AASEEL010000049.1	817	4291	5.24
Escherichia coli FSIS11704617	AASHSX010000055.1	670	4144	5.24
Escherichia coli 399388	AASIIC010000056.1	114	3588	5.24
Escherichia coli CVM N18EC168	AASECR010000094.1	858	4332	5.24
Escherichia coli MA_014	AASKAM010000050.1	739	4213	5.24
Escherichia coli MA_010	AASKIF010000038.1	484	3958	5.24
Escherichia coli FSIS11704215	AASLKN010000052.1	484	3958	5.24
Escherichia coli MA_078	AASLZM010000050.1	754	4228	5.24
Escherichia coli PSU-1892	AASNWE010000025.1	54098	57572	5.24
Escherichia coli FSIS11923840	AASNZU010000049.1	5087	8561	5.24
Escherichia coli MA_049	AASOCV010000052.1	835	4309	5.24
Escherichia coli NYVetLIRN-193	AASOKP010000009.1	111726	115200	5.24
Escherichia coli NC_STEC218	AASOMC010000041.1	484	3958	5.24
Escherichia coli 822509	AASPFL010000051.1	117	3591	5.24
Escherichia coli PNUSAE044035	AASSAD010000054.1	114	3588	5.24
Escherichia coli 300651	AASUBW010000037.1	114	3588	5.24
Escherichia coli MOD1-EC3450	AASUWF010000061.1	5457	8931	5.24
Escherichia coli FSIS12027679	AASVJD010000091.1	3779	7253	5.24
Escherichia coli CVM N19EC0153	AASVSK010000054.1	1547	5021	5.24
Escherichia coli CVM N19EC0427	AASVXN010000028.1	14293	17767	5.24
Escherichia coli CVM N19EC0071	AASVYZ010000049.1	3904	7378	5.24
Escherichia coli CVM N19EC0113	AASWBA010000060.1	647	4121	5.24
Escherichia coli FSIS11926815	AASWFU010000053.1	484	3958	5.24
Escherichia coli FSIS11926616	AASWGB010000112.1	2830	6304	5.24
Escherichia coli FSIS11926818	AASWGC010000046.1	3330	6804	5.24
Escherichia coli 19CA09GT15-UCD-EC	AASWJA010000050.1	484	3958	5.24
Escherichia coli CVM N19EC0627	AASWLR010000050.1	2596	6070	5.24
Escherichia coli PNUSAE046484	AASWPV010000002.1	110538	114012	5.24
Escherichia coli PNUSAE046328	AASWSQ010000055.1	114	3588	5.24
Escherichia coli 19CO08PC03-EC	AASWWA010000005.1	147192	150666	5.24
Escherichia coli PSU-2166	AASXEG010000039.1	11111	14585	5.24
Escherichia coli FSIS12027842	AASZLX010000043.1	484	3958	5.24
Escherichia coli PNUSAE048021	AATAIZ010000005.1	27147	30621	5.24
Escherichia coli 2010C-4421	AATCPR010000022.1	46461	49935	5.24
Escherichia coli 2009C-4699	AATCPQ010000040.1	8495	11969	5.24
Escherichia coli AZ-TG73471	AATDAM010000037.1	19458	22932	5.24
Escherichia coli 5306-56	AATHQD010000035.1	2586	6060	5.24
Escherichia coli AZ-TG73755	AATJIN010000047.1	645	4119	5.24
Escherichia coli AZ-TG73791	AATJIV010000054.1	484	3958	5.24
Escherichia coli AZ-TG73539	AATJLK010000042.1	539	4013	5.24
Escherichia coli AZ-TG73371	AATJMB010000047.1	484	3958	5.24
Escherichia coli 899803	AATKRD010000137.1	5175	8649	5.24
Escherichia coli 19GA09GB06-EC	AATKUP010000061.1	484	3958	5.24
Escherichia coli USECESBL816	AATKVM010000048.1	485	3959	5.24
Escherichia coli NC_STEC194	AATLXB010000064.1	484	3958	5.24
Escherichia coli NC_STEC197	AATLZX010000052.1	484	3958	5.24
Escherichia coli MOD1-EC3581	AATMMH010000008.1	484	3958	5.24
Escherichia coli MOD1-EC3582	AATMMI010000053.1	670	4144	5.24
Escherichia coli MOD1-EC3522	AATMNQ010000053.1	21721	25195	5.24
Escherichia coli PNUSAE051709	AATNED010000008.1	2425	5899	5.24
Escherichia coli PNUSAE052007	AATNHR010000004.1	27147	30621	5.24
Escherichia coli CVM N18EC0536	AATOBZ010000053.1	4961	8435	5.24
Escherichia coli CVM N18EC0366	AATOCS010000103.1	20	3494	5.24
Escherichia coli CVM N18EC0796	AATODA010000049.1	2838	6312	5.24
Escherichia coli CVM N18EC0578	AATODL010000071.1	3270	6744	5.24
Escherichia coli CVM N18EC0504	AATOGE010000048.1	776	4250	5.24
Escherichia coli CVM N18EC0841	AATOGU010000052.1	729	4203	5.24
Escherichia coli CVM N18EC0974	AATOIO010000048.1	1969	5443	5.24
Escherichia coli CVM N18EC0862	AATOKD010000038.1	484	3958	5.24
Escherichia coli CVM N18EC1194	AATOLH010000086.1	5152	8626	5.24
Escherichia coli CVM N18EC0382	AATOLT010000061.1	484	3958	5.24
Escherichia coli CVM N18EC0688	AATOOA010000058.1	539	4013	5.24
Escherichia coli CVM N18EC0720	AATOOW010000046.1	484	3958	5.24
Escherichia coli MOD1-EC4639	AATOTP010000050.1	243	3717	5.24
Escherichia coli PSU-1486	AATPJR010000053.1	1111	4585	5.24
Escherichia coli PSU-1455	AATPKS010000031.1	484	3958	5.24
Escherichia coli PSU-1441	AATPKR010000078.1	6099	9573	5.24
Escherichia coli PSU-1442	AATPKW010000065.1	6099	9573	5.24
Escherichia coli MU2-8-18	AATQEY010000065.1	118	3592	5.24
Escherichia coli FSIS11812236	AATQFU010000030.1	364	3838	5.24
Escherichia coli FSIS11812000	AATQHT010000025.1	8618	12092	5.24
Escherichia coli FSIS11811205	AATQPR010000043.1	2387	5861	5.24
Escherichia coli NC_STEC181	AATQRJ010000064.1	484	3958	5.24
Escherichia coli NC_STEC186	AATQRS010000069.1	484	3958	5.24
Escherichia coli NC_STEC21	AATQRX010000056.1	542	4016	5.24
Escherichia coli NC_STEC24	AATQSC010000054.1	542	4016	5.24
Escherichia coli NC_STEC23	AATQSI010000062.1	542	4016	5.24
Escherichia coli NC_STEC22	AATQSH010000060.1	542	4016	5.24
Escherichia coli NC_STEC6	AATQSO010000060.1	542	4016	5.24
Escherichia coli PSU-0715	AATQVD010000069.1	212	3686	5.24
Escherichia coli FSIS11810713	AATQWC010000043.1	6573	10047	5.24
Escherichia coli FSIS11810066	AATRBO010000058.1	397	3871	5.24
Escherichia coli MOD1-EC3670	AATRGB010000057.1	3214	6688	5.24
Escherichia coli OH-101110	AATRHI010000028.1	26312	29786	5.24
Escherichia coli FSIS12030618	AATUDV010000081.1	2215	5689	5.24
Escherichia coli FSIS12028374	AAUIHL010000051.1	946	4420	5.24
Escherichia coli FSIS12028481	AAUIHM010000016.1	50092	53566	5.24
Escherichia coli FSIS12030919	AAUKXN010000038.1	9082	12556	5.24
Escherichia coli 20KS02GT08EC	AAUNVV010000056.1	594	4068	5.24
Escherichia coli 356101	AAVRNN010000054.1	2103	5577	5.24
Escherichia coli 347973	AAVRNV010000048.1	484	3958	5.24
Escherichia coli PNUSAE059286	AAVWZT010000001.1	348197	351671	5.24
Escherichia coli 984435	AAVZFM010000044.1	484	3958	5.24
Escherichia coli FSIS12033353	AAWDLD010000047.1	3892	7366	5.24
Escherichia coli PNUSAE060120	AAWDOA010000001.1	348180	351654	5.24
Escherichia coli 20OH03CH01-EC	AAWKSY010000045.1	484	3958	5.24
Escherichia coli 20SD06GT02-EC	AAWLXM010000057.1	1001	4475	5.24
Escherichia coli CVM N19EC0261	AAWODY010000044.1	539	4013	5.24
Escherichia coli CVM N19EC1278	AAWODV010000043.1	484	3958	5.24
Escherichia coli CVM N19EC1248	AAWOEY010000042.1	484	3958	5.24
Escherichia coli PSU-2926	AAWONI010000109.1	3904	7378	5.24
Escherichia coli FSIS12034684	AAWWHA010000025.1	35832	39306	5.24
Escherichia coli FSIS12034446	AAWWLH010000149.1	2936	6410	5.24
Escherichia coli 818139	AAWWUS010000045.1	1009	4483	5.24
Escherichia coli FSIS12034147	AAWZGC010000049.1	484	3958	5.24
Escherichia coli NHA035	AAXCRI010000003.1	31434	34908	5.24
Escherichia coli PSU-3040	AAXCVN010000034.1	6735	10209	5.24
Escherichia coli PSU-3080	AAXCVP010000085.1	369	3843	5.24
Escherichia coli PSU-3052	AAXCWS010000057.1	131	3605	5.24
Escherichia coli FSIS11808281	AAXEUJ010000052.1	484	3958	5.24
Escherichia coli FSIS12035413	AAXROV010000041.1	8523	11997	5.24
Escherichia coli CVM N18EC1040	AAYCAI010000076.1	20	3494	5.24
Escherichia coli CVM N17EC1432	AAYEBK010000053.1	482	3956	5.24
Escherichia coli FSIS12034688	AAYXRB010000031.1	36433	39907	5.24
Escherichia coli 20OH07PC02-EC	AAYXTT010000047.1	484	3958	5.24
Escherichia coli FSIS12137632	AAYZAY010000046.1	739	4213	5.24
Escherichia coli FSIS12137630	AAYZBB010000054.1	484	3958	5.24
Escherichia coli FSIS12031061	AAYZPN010000042.1	8637	12111	5.24
Escherichia coli FSIS12036679	AAYZYT010000041.1	6937	10411	5.24
Escherichia coli FSIS12035607	AAZAEY010000032.1	9389	12863	5.24
Escherichia coli 1080504	AAZCTR010000157.1	1571	5045	5.24
Escherichia coli 20HI07CB03UCD-EC	AAZLFA010000003.1	109894	113368	5.24
Escherichia coli CVM N20EC1680	AAZRDN010000004.1	259848	263322	5.24
Escherichia coli CVM N20EC0323	AAZRXK010000045.1	484	3958	5.24
Escherichia coli CVM N20EC1696	AAZRYE010000031.1	484	3958	5.24
Escherichia coli CVM N20EC2176	AAZRZK010000030.1	36118	39592	5.24
Escherichia coli 20CA09PC04UCD-EC	AAZSNI010000053.1	957	4431	5.24
Escherichia coli FSIS12138530	AAZSWU010000085.1	5457	8931	5.24
Escherichia coli PSU-3635	AAZTBF010000036.1	12649	16123	5.24
Escherichia coli 20TX10CB01-EC	AAZTGI010000017.1	2940	6414	5.24
Escherichia coli 20TX09GB08-EC	AAZTGU010000053.1	482	3956	5.24
Escherichia coli 20CA08PC02UCD-EC	AAZTVV010000036.1	36433	39907	5.24
Escherichia coli FSIS12034929	AAZUAK010000089.1	2796	6270	5.24
Escherichia coli FSIS12036422	AAZUAX010000043.1	733	4207	5.24
Escherichia coli FSIS12138694	AAZVVO010000024.1	40088	43562	5.24
Escherichia coli PSU-3641	AAZYYS010000039.1	12649	16123	5.24
Escherichia coli PSU-3649	AAZYZT010000041.1	12649	16123	5.24
Escherichia coli FSIS12139115	AAZZRB010000101.1	1401	4875	5.24
Escherichia coli PSU-3713	ABAALY010000002.1	249407	252881	5.24
Escherichia coli PSU-3670	ABAAMF010000015.1	27884	31358	5.24
Escherichia coli PSU-3712	ABAAMN010000001.1	536377	539851	5.24
Escherichia coli PNUSAE067624	ABABNU010000120.1	4356	7830	5.24
Escherichia coli CVM N19EC1342	ABACRM010000035.1	539	4013	5.24
Escherichia coli FSIS12138992	ABADHE010000096.1	2399	5873	5.24
Escherichia coli PNUSAE070875	ABAGEM010000033.1	28201	31675	5.24
Escherichia coli PNUSAE070880	ABAGEK010000053.1	3803	7277	5.24
Escherichia coli PNUSAE070885	ABAGEJ010000039.1	12542	16016	5.24
Escherichia coli PNUSAE070879	ABAGEW010000043.1	12542	16016	5.24
Escherichia coli FSIS12139263	ABAGOT010000032.1	484	3958	5.24
Escherichia coli PSU-3818	ABAHJM010000082.1	2445	5919	5.24
Escherichia coli FSIS12139461	ABALXI010000045.1	2399	5873	5.24
Escherichia coli PSU-4141	ABANDA010000040.1	484	3958	5.24
Escherichia coli 21CT04CB03-EC	ABAPAR010000065.1	5709	9183	5.24
Escherichia coli 21TX03GT03-EC	ABAPNE010000070.1	1558	5032	5.24
Escherichia coli FSIS12140048	ABARZW010000053.1	484	3958	5.24
Escherichia coli CVM N20EC2512	ABATUX010000125.1	3585	7059	5.24
Escherichia coli CVM N20EC4095	ABATXQ010000040.1	484	3958	5.24
Escherichia coli 21SD05GT08-EC	ABAZUV010000037.1	485	3959	5.24
Escherichia coli PSU-4576	ABBBKL010000051.1	292	3766	5.24
Escherichia coli PSU-4589	ABBBPV010000041.1	292	3766	5.24
Escherichia coli PSU-4593	ABBBPW010000045.1	292	3766	5.24
Escherichia coli PSU-4571	ABBBSV010000046.1	292	3766	5.24
Escherichia coli PSU-4468	ABBBTA010000058.1	212	3686	5.24
Escherichia coli 21NC04GT06-EC	ABBELJ010000058.1	2226	5700	5.24
Escherichia coli PNUSAE076617	ABBIEJ010000016.1	32308	35782	5.24
Escherichia coli PNUSAE077169	ABBJLU010000180.1	379	3853	5.24
Escherichia coli FSIS12140596	ABBLWD010000093.1	484	3958	5.24
Escherichia coli FSIS12140459	ABBLZT010000051.1	685	4159	5.24
Escherichia coli CVM N20EC0150	ABBMWG010000022.1	16863	20337	5.24
Escherichia coli 497204	ABBUWU010000059.1	484	3958	5.24
Escherichia coli 385749	ABBWQU010000067.1	1304	4778	5.24
Escherichia coli 427559	ABBWWT010000110.1	5174	8648	5.24
Escherichia coli 360343	ABBXLK010000052.1	2103	5577	5.24
Escherichia coli 21TX06GB05-EC	ABCAQK010000056.1	776	4250	5.24
Escherichia coli 21NC06CB02-EC	ABCDFF010000044.1	539	4013	5.24
Escherichia coli PSU-3931	ABCETP010000035.1	1845	5319	5.24
Escherichia coli FSIS12142150	ABCIVL010000068.1	485	3959	5.24
Escherichia coli PSU-4251	ABCPSD010000054.1	1871	5345	5.24
Escherichia coli OSF106364	ABCWSD010000049.1	2105	5579	5.24
Escherichia coli FSIS11809767	ABDAEO010000043.1	539	4013	5.24
Escherichia coli NC_STEC235	ABDBJY010000047.1	594	4068	5.24
Escherichia coli AZ-TG71491	ABDCVN010000046.1	484	3958	5.24
Escherichia coli AZ-TG73427	ABDCZH010000052.1	481	3955	5.24
Escherichia coli FSIS12105886	ABDGMI010000136.1	1750	5224	5.24
Escherichia coli FSIS12142892	ABDHBS010000176.1	4	3478	5.24
Escherichia coli 21SD09GB03-EC	ABDHLH010000021.1	25171	28645	5.24
Escherichia coli 21CT09GT02-EC	ABDMXR010000034.1	3214	6688	5.24
Escherichia coli CVM N19EC0708	ABDOQK010000015.1	88261	91735	5.24
Escherichia coli CVM N19EC0182	ABDORI010000059.1	485	3959	5.24
Escherichia coli 21SD10GT05-EC	ABDVJV010000037.1	485	3959	5.24
Escherichia coli FSIS12107436	ABEFPD010000044.1	8186	11660	5.24
Escherichia coli PSU-4869	ABEFXQ010000042.1	643	4117	5.24
Escherichia coli FSIS12140598	ABEHSD010000057.1	484	3958	5.24
Escherichia coli 21IA11GT02-EC	ABEKPU010000057.1	484	3958	5.24
Escherichia coli FSIS12108070	ABEPXB010000034.1	36216	39690	5.24
Escherichia coli FSIS12108056	ABEPQF010000150.1	2831	6305	5.24
Escherichia coli PSU-4014	ABEPWN010000039.1	12649	16123	5.24
Escherichia coli CVM N20EC2608	ABESFP010000089.1	5665	9139	5.24
Escherichia coli CVM N20EC2755	ABESFR010000041.1	1558	5032	5.24
Escherichia coli FSIS12208617	ABETIW010000080.1	8790	12264	5.24
Escherichia coli 21OR09CB03-EC	ABEWIV010000056.1	539	4013	5.24
Escherichia coli FSIS12208814	ABEYTK010000103.1	85	3559	5.24
Escherichia coli 21OR10GT02-EC	ABEZCG010000026.1	40097	43571	5.24
Escherichia coli 21IA12CB01-EC	ABFBOO010000094.1	1515	4989	5.24
Escherichia coli FSIS12209012	ABFBPC010000052.1	2399	5873	5.24
Escherichia coli 21TX09GT03-EC	ABFFHD010000049.1	593	4067	5.24
Escherichia coli PSU-5039	ABFGBI010000052.1	484	3958	5.24
Escherichia coli PSU-5051	ABFGCD010000035.1	24198	27672	5.24
Escherichia coli PSU-5069	ABFGNV010000059.1	11331	14805	5.24
Escherichia coli PSU-5084	ABFGPH010000040.1	545	4019	5.24
Escherichia coli FSIS12209946	ABFKGO010000059.1	484	3958	5.24
Escherichia coli FSIS12209959	ABFKHJ010000053.1	484	3958	5.24
Escherichia coli PSU-5202	ABFLMF010000043.1	594	4068	5.24
Escherichia coli PSU-4948	ABFQCM010000052.1	484	3958	5.24
Escherichia coli PSU-4946	ABFQCU010000051.1	484	3958	5.24
Escherichia coli FSIS12209968	ABFSLG010000051.1	677	4151	5.24
Escherichia coli PSU-5231	ABFSOO010000037.1	1132	4606	5.24
Escherichia coli 22GA01PC08-EC	ABFTMP010000001.1	6370	9844	5.24
Escherichia coli PNUSAE098354	ABFUEB010000049.1	612	4086	5.24
Escherichia coli PSU-5247	ABFVMV010000043.1	573	4047	5.24
Escherichia coli 22PRGT02-EC	ABFVOC010000061.1	539	4013	5.24
Escherichia coli FSIS12210927	ABFXHI010000089.1	131	3605	5.24
Escherichia coli FSIS12211115	ABGCIR010000103.1	130	3604	5.24
Escherichia coli FSIS12211290	ABGCRL010000042.1	967	4441	5.24
Escherichia coli NJDA-WGS-049	ABGDXT010000048.1	484	3958	5.24
Escherichia coli 1632500	ABGHTP010000055.1	485	3959	5.24
Escherichia coli ECOL-22-VL-LA-PA-RYAN-0008	ABGJBW010000031.1	3584	7058	5.24
Escherichia coli 22TX04GT04-EC	ABGJNX010000026.1	17887	21361	5.24
Escherichia coli 22NC03GT02-EC	ABGKDF010000055.1	485	3959	5.24
Escherichia coli FSIS12211980	ABGMAP010000102.1	131	3605	5.24
Escherichia coli FSIS12212179	ABGMUL010000083.1	131	3605	5.24
Escherichia coli FSIS12212194	ABGMVT010000023.1	39093	42567	5.24
Escherichia coli 22TX05PC07-EC	ABGRCX010000055.1	481	3955	5.24
Escherichia coli FSIS12212286	ABGSBX010000046.1	2399	5873	5.24
Escherichia coli 22GA04GT01_EC	ABGWCI010000053.1	2272	5746	5.24
Escherichia coli FSIS12213803	ABHPGZ010000042.1	2720	6194	5.24
Escherichia coli FSIS12213388	ABHPHO010000052.1	484	3958	5.24
Escherichia coli 22HI04CB08UCD-EC	ABHRZM010000002.1	27033	30507	5.24
Escherichia coli 22HI04GT04UCD-EC	ABHRZO010000055.1	539	4013	5.24
Escherichia coli 22HI04GT06UCD-EC	ABHRZP010000089.1	1032	4506	5.24
Escherichia coli PNUSAE108397	ABHZQD010000094.1	1560	5034	5.24
Escherichia coli 22OH06CB06-EC	ABICRP010000054.1	484	3958	5.24
Escherichia coli 22PR07CB01-EC	ABIDMU010000047.1	539	4013	5.24
Escherichia coli FSIS12214960	ABIGZJ010000106.1	3602	7076	5.24
Escherichia coli FSIS12214968	ABIJQO010000041.1	15454	18928	5.24
Escherichia coli FSIS12214942	ABIKQY010000045.1	6329	9803	5.24
Escherichia coli FSIS12215346	ABIMXI010000050.1	677	4151	5.24
Escherichia coli FSIS12215805	ABIPCF010000006.1	121312	124786	5.24
Escherichia coli FSIS12215389	ABIRUR010000100.1	177	3651	5.24
Escherichia coli 22NM09PC03-EC	ABIWYT010000044.1	3904	7378	5.24
Escherichia coli PNUSAE118482	ABJACI010000011.1	71683	75157	5.24
Escherichia coli PNUSAE118485	ABJAJF010000009.1	121310	124784	5.24
Escherichia coli 22SD09GT04-EC	ABJJOW010000036.1	485	3959	5.24
Escherichia coli 22SD10GT05-EC	ABJJPF010000036.1	485	3959	5.24
Escherichia coli 22TN11GT05N-EC	ABJPIQ010000067.1	8142	11616	5.24
Escherichia coli 1779007	ABJQRX010000053.1	117	3591	5.24
Escherichia coli 21KS12GT02-EC	ABJVRQ010000049.1	678	4152	5.24
Escherichia coli 22IA11GT03-EC	ABJXCR010000054.1	690	4164	5.24
Escherichia coli 1791480	ABJYAX010000068.1	1267	4741	5.24
Escherichia coli FSIS12218265	ABKBCV010000102.1	5422	8896	5.24
Escherichia coli 22OR07GT05-EC	ABKBXY010000032.1	539	4013	5.24
Escherichia coli 22TX07PC06-EC	ABKEOK010000036.1	484	3958	5.24
Escherichia coli AG 102	ABKETO010000051.1	484	3958	5.24
Escherichia coli 1811929	ABKEXN010000053.1	117	3591	5.24
Escherichia coli 21MD09PC04-EC	ABKFFX010000009.1	126659	130133	5.24
Escherichia coli 21MD08CB01-EC	ABKFGD010000085.1	439	3913	5.24
Escherichia coli 1810665	ABKFHK010000051.1	117	3591	5.24
Escherichia coli PNUSAE125486	ABKFUK010000057.1	484	3958	5.24
Escherichia coli 23SC01GB02-EC	ABKHBD010000062.1	235	3709	5.24
Escherichia coli FSIS12318938	ABKHEY010000103.1	5709	9183	5.24
Escherichia coli FSIS12318939	ABKHEZ010000043.1	2399	5873	5.24
Escherichia coli 22IA12PC07-EC	ABKNAN010000055.1	776	4250	5.24
Escherichia coli FSIS12319169	ABKPPL010000054.1	739	4213	5.24
Escherichia coli FSIS12319537	ABKPQN010000102.1	1470	4944	5.24
Escherichia coli EC23-0010	ABKRFP010000043.1	485	3959	5.24
Escherichia coli 22NC11GT07-EC	ABKTFH010000043.1	1558	5032	5.24
Escherichia coli FSIS12319921	ABKVQA010000049.1	6856	10330	5.24
Escherichia coli FSIS12319919	ABKVRX010000026.1	37417	40891	5.24
Escherichia coli FSIS12319911	ABKVSD010000104.1	5709	9183	5.24
Escherichia coli FSIS12320115	ABKXCO010000047.1	1872	5346	5.24
Escherichia coli 23IA02CG01-EC	ABLBFI010000032.1	3534	7008	5.24
Escherichia coli 23CA01GT03UCD-EC	ABLCNF010000058.1	484	3958	5.24
Escherichia coli 23GA01GT03-EC	ABLDFJ010000055.1	484	3958	5.24
Escherichia coli 220037430	ABLEEV010000055.1	484	3958	5.24
Escherichia coli 220037472	ABLEFI010000056.1	507	3981	5.24
Escherichia coli FSIS12320619	ABLEJD010000057.1	460	3934	5.24
Escherichia coli 23PR02CB04-EC	ABLEPF010000046.1	1558	5032	5.24
Escherichia coli 2021GN-00329	ABEPOW020000002.1	27106	30580	5.24
Escherichia coli 22MD12PC08-EC	ABLRBW010000081.1	348	3822	5.24
Escherichia coli 23PR06CB02-EC	ABLXMM010000160.1	1751	5225	5.24
Escherichia coli 23PR05GT02-EC	ABLXMG010000010.1	27267	30741	5.24
Escherichia coli FSIS12324480	ABLXTU010000142.1	709	4183	5.24
Escherichia coli FSIS12324774	ABMASO010000041.1	542	4016	5.24
Escherichia coli FSIS12324770	ABMASQ010000045.1	484	3958	5.24
Escherichia coli 23WA08GT05-EC	ABMCPC010000044.1	2334	5808	5.24
Escherichia coli FSIS12324784	ABMFAQ010000065.1	13593	17067	5.24
Escherichia coli CFSAN132631	ABMFRW010000043.1	539	4013	5.24
Escherichia coli PS03022A	ABMHDS010000034.1	2178	5652	5.24
Escherichia coli 23NM05CL01-EC	ABMIRP010000036.1	12973	16447	5.24
Escherichia coli 23NM05GT01-EC	ABMISA010000051.1	969	4443	5.24
Escherichia coli 23NM07GT05-EC	ABMOOC010000046.1	539	4013	5.24
Escherichia coli FSIS12324780	ABMPIT010000015.1	64135	67609	5.24
Escherichia coli PNUSAE146790	ABMRQQ010000126.1	5175	8649	5.24
Escherichia coli FSIS12323752	ABMTFE010000050.1	739	4213	5.24
Escherichia coli FSIS12324131	ABMWSC010000003.1	168467	171941	5.24
Escherichia coli ECOL-22-VL-OH-WA-0018	ABNBHB010000011.1	484	3958	5.24
Escherichia coli ECOL-22-VL-OH-OSU-0040	ABNBHC010000052.1	484	3958	5.24
Escherichia coli US24	ABNFHX010000048.1	484	3958	5.24
Escherichia coli FDA1220237-S007-001	ABNJSP010000035.1	485	3959	5.24
Escherichia coli FSIS12321320	ABNJTV010000097.1	5141	8615	5.24
Escherichia coli FSIS12323217	ABNQCP010000050.1	670	4144	5.24
Escherichia coli FSIS12323204	ABNQEZ010000173.1	2724	6198	5.24
Escherichia coli 23WA06CB03-EC	ABNQHI010000060.1	484	3958	5.24
Escherichia coli 23SD07GT01-EC	ABNSHE010000037.1	485	3959	5.24
Escherichia coli 23MA09GB04-EC	ABNSZO010000003.1	32308	35782	5.24
Escherichia coli PS02949A	ABNTUW010000045.1	754	4228	5.24
Escherichia coli FSIS12323032	ABNUCT010000039.1	539	4013	5.24
Escherichia coli 23SC06GT02-EC	ABNVCT010000053.1	670	4144	5.24
Escherichia coli 23MD05GT02-EC	ABOEUH010000058.1	484	3958	5.24
Escherichia coli 23CT09CG01-EC	ABOFNK010000045.1	946	4420	5.24
Escherichia coli PNUSAE136860	ABOJXL010000043.1	4078	7552	5.24
Escherichia coli PNUSAE156927	ABOLMP010000021.1	485	3959	5.24
Escherichia coli 1.0274	ABOLUW010000072.1	332	3806	5.24
Escherichia coli PNUSAE157856	ABOQBF010000051.1	1681	5155	5.24
Escherichia coli FSIS12325637	ABOQQJ010000053.1	484	3958	5.24
Escherichia coli FSIS12325826	ABORZJ010000057.1	2291	5765	5.24
Escherichia coli FSIS12325964	ABORZH010000051.1	643	4117	5.24
Escherichia coli FSIS12325143	ABOVQY010000043.1	2387	5861	5.24
Escherichia coli PNUSAE134832	ABOWUJ010000039.1	13779	17253	5.24
Escherichia coli ADRDL-4505	ABOZIT010000063.1	737	4211	5.24
Escherichia coli FSIS12324960	ABPBZK010000054.1	485	3959	5.24
Escherichia coli FSIS12326259	ABPFGZ010000040.1	5457	8931	5.24
Escherichia coli 23NC10GT04-EC	ABPGAI010000099.1	484	3958	5.24
Escherichia coli 23PA10GB03-EC	ABPHGG010000003.1	32308	35782	5.24
Escherichia coli PNUSAE161904	ABPKEL010000038.1	3908	7382	5.24
Escherichia coli FSIS12326731	ABPOCZ010000055.1	484	3958	5.24
Escherichia coli 23CT12GB02-EC	ABPVLK010000062.1	212	3686	5.24
Escherichia coli 23MD12GT02-EC	ABPYBQ010000048.1	1969	5443	5.24
Escherichia coli FSIS12327346	ABPYHJ010000057.1	4881	8355	5.24
Escherichia coli PNUSAE165669	ABPYHO010000021.1	54089	57563	5.24
Escherichia coli 23HI09GT04UCD-EC	ABPZSX010000055.1	484	3958	5.24
Escherichia coli 24WA01GT04-EC	ABQCCK010000059.1	118	3592	5.24
Escherichia coli PNUSAE167234	ABQDCN010000138.1	117	3591	5.24
Escherichia coli NBRC 3972	BAABUE010000044.1	2231	5705	5.24
Escherichia coli 494-ESBL	DAAZFM010000053.1	865	4339	5.24
Escherichia coli 35 HS-F	DAAZLK010000038.1	484	3958	5.24
Escherichia coli 1843	DABAEE010000059.1	485	3959	5.24
Escherichia coli PB507	DABAJW010000007.1	134444	137918	5.24
Escherichia coli W1_1_2_ERB1	DABAKW010000085.1	5687	9161	5.24
Escherichia coli ECOR-31	DABAVU010000057.1	481	3955	5.24
Escherichia coli ECOR-18	DABAWL010000055.1	485	3959	5.24
Escherichia coli ECOR-19/A	DABAXG010000055.1	484	3958	5.24
Escherichia coli BCW_2942	DABCZQ010000052.1	481	3955	5.24
Escherichia coli 2011-70-214-2	DABDLY010000049.1	3353	6827	5.24
Escherichia coli 2011-70-40-6	DABDML010000064.1	484	3958	5.24
Escherichia coli PB198	DABIKK010000018.1	26229	29703	5.24
Escherichia coli W1_5_ERG10	DABILH010000050.1	468	3942	5.24
Escherichia coli W1-1/2-ERB2	DABILL010000085.1	5687	9161	5.24
Escherichia coli C046	DABMWS010000029.1	739	4213	5.24
Escherichia coli ECOR-08x	DABQWZ010000056.1	6196	9670	5.24
Escherichia coli ECOR-19	DABRFB010000056.1	485	3959	5.24
Escherichia coli ECOR-07x	DABRFJ010000043.1	2482	5956	5.24
Escherichia coli ECOR-06x	DABRFN010000041.1	2298	5772	5.24
Escherichia coli 16004979_S13_L001_R1_001	DABUXO010000069.1	666	4140	5.24
Escherichia coli DTU2017-855-PRJ1111-Escherischia-coli-360-16049447_S36_L001_R1_001	DABUZX010000046.1	1161	4635	5.24
Escherichia coli F1	DACACQ010000050.1	485	3959	5.24
Escherichia coli 1.2463	DACAEQ010000053.1	2103	5577	5.24
Escherichia coli IHIT32007	DACYOC010000069.1	8784	12258	5.24
Escherichia coli IHIT32015	DACYOL010000025.1	59777	63251	5.24
Escherichia coli IHIT32017	DACYOM010000052.1	5067	8541	5.24
Escherichia coli IHIT32019	DACYOQ010000028.1	60074	63548	5.24
Escherichia coli IHIT32069	DACYPE010000039.1	484	3958	5.24
Escherichia coli 2014CRE_45	DACZWH010000048.1	3904	7378	5.24
Escherichia coli com3_18	DACZZD010000050.1	910	4384	5.24
Escherichia coli EAEC	DADBXE010000108.1	2453	5927	5.24
Escherichia coli EPEC	DADDCI010000024.1	3520	6994	5.24
Escherichia coli ETEC	DADDTF010000030.1	25918	29392	5.24
Escherichia coli U16-0343	DADENN010000046.1	685	4159	5.24
Escherichia coli U14_0002	DADEOJ010000088.1	594	4068	5.24
Escherichia coli U15_0177	DADEOZ010000048.1	485	3959	5.24
Escherichia coli AMR520-5146	DADEXV010000068.1	484	3958	5.24
Escherichia coli IA723-004	DADGMK010000059.1	485	3959	5.24
Escherichia coli KIYOTAKE-030	DADHNB010000038.1	16444	19918	5.24
Escherichia coli RKI6276	DADRVM010000104.1	369	3843	5.24
Escherichia coli isol184	DADSBK010000157.1	3331	6805	5.24
Escherichia coli isol090	DADSDG010000154.1	3331	6805	5.24
Escherichia coli 20-MO00052-0	DADVAK010000044.1	484	3958	5.24
Escherichia coli C409	DADVDQ010000034.1	9182	12656	5.24
Escherichia coli 20-MO00085-0	DADVFQ010000048.1	2482	5956	5.24
Escherichia coli 20-MO00043-0	DADVGF010000048.1	484	3958	5.24
Escherichia coli Bacteria	DADVTN010000120.1	484	3958	5.24
Escherichia coli isol042	DADWLR010000176.1	1531	5005	5.24
Escherichia coli 97A1	DAEAME010000045.1	1714	5188	5.24
Escherichia coli ESBL	DAEAVQ010000050.1	484	3958	5.24
Escherichia coli SCBC082	DAEBBG010000048.1	485	3959	5.24
Escherichia coli Bacterium	DAEBAR010000044.1	7800	11274	5.24
Escherichia coli SCAH100	DAEBBU010000046.1	670	4144	5.24
Escherichia coli 207603006_S11	DAEBQK010000047.1	481	3955	5.24
Escherichia coli 1	DAECFF010000096.1	5708	9182	5.24
Escherichia coli R4-EC660	DAECII010000047.1	484	3958	5.24
Escherichia coli E2030671_2014	DAEFKH010000043.1	2231	5705	5.24
Escherichia coli DTU2018-252-PRJ1147-Escherichia-coli-800103010_S44_L001	DAEFNF010000230.1	142	3616	5.24
Escherichia coli DTU2018-249-PRJ1147-Escherichia-coli-800103004_S41_L001	DAEFOI010000101.1	3689	7163	5.24
Escherichia coli 207603005_S10	DAEFOV010000051.1	481	3955	5.24
Escherichia coli 207603008_S13	DAEFOY010000050.1	481	3955	5.24
Escherichia coli 207603001_S6	DAEFPE010000050.1	481	3955	5.24
Escherichia coli 180717_0931_S34_L001	DAEFUW010000041.1	6745	10219	5.24
Escherichia coli 400702012	DAEFZS010000058.1	739	4213	5.24
Escherichia coli DTU2018-119-PRJ1121-Escherichia-coli-HRECCTX248P-16_R1_001.trim.fq.gz	DAERBU010000024.1	484	3958	5.24
Escherichia coli C6518	DAEREP010000043.1	2687	6161	5.24
Escherichia coli DA66070	DAERGL010000054.1	306	3780	5.24
Escherichia coli DA69442	DAERGU010000056.1	306	3780	5.24
Escherichia coli AUSMDU00026288	DAESSY010000018.1	51612	55086	5.24
Escherichia coli AUSMDU00034108	DAESUO010000049.1	484	3958	5.24
Escherichia coli DP21-3	DAETDT010000049.1	485	3959	5.24
Escherichia coli AUSMDU00020184	DAFAYW010000050.1	1111	4585	5.24
Escherichia coli N1494	DAFKSO010000013.1	117569	121043	5.24
Escherichia coli N1508	DAFKTH010000011.1	117569	121043	5.24
Escherichia coli Escherichia coli 27047	DAFSVJ010000041.1	6735	10209	5.24
Escherichia coli Escherichia coli 23182	DAFSWK010000072.1	5039	8513	5.24
Escherichia coli 181962	DAGIQJ010000055.1	670	4144	5.24
Escherichia coli PF_EC05	DAGXZM010000113.1	703	4177	5.24
Escherichia coli 224	DAGZRR010000023.1	61287	64761	5.24
Escherichia coli 10	DAGZZJ010000045.1	3904	7378	5.24
Escherichia coli Microbial	DAHLYG010000046.1	484	3958	5.24
Escherichia coli CDEC	DAIHIH010000045.1	1292	4766	5.24
Escherichia coli 169536	DAJEKQ010000084.1	1890	5364	5.24
Escherichia coli 168273	DAJELU010000014.1	88201	91675	5.24
Escherichia coli 147000	DAJESO010000180.1	1531	5005	5.24
Escherichia coli 163336	DAJFEL010000052.1	1678	5152	5.24
Escherichia coli 157185	DAJFFL010000060.1	585	4059	5.24
Escherichia coli UCBerktjj397	DAJFVE010000047.1	305	3779	5.24
Escherichia coli UCBerktjj540	DAJFYL010000057.1	594	4068	5.24
Escherichia coli UCBerktjj476	DAJGCS010000016.1	63275	66749	5.24
Escherichia coli UCBerktjj291	DAJGEZ010000002.1	428330	431804	5.24
Escherichia coli UCBerkOO23	DAJGVK010000056.1	60	3534	5.24
Escherichia coli UCBerkM6	DAJHBS010000063.1	288	3762	5.24
Escherichia coli UCBerkC16	DAJHDJ010000056.1	305	3779	5.24
Escherichia coli UCBerkCC9	DAJHDW010000003.1	180713	184187	5.24
Escherichia coli UCBerkNN20	DAJHGV010000053.1	1660	5134	5.24
Escherichia coli UCBerkO16	DAJHHY010000072.1	485	3959	5.24
Escherichia coli UCBerkRS1272	DAJHJB010000038.1	484	3958	5.24
Escherichia coli ESBL038	DAJINB010000041.1	739	4213	5.24
Escherichia coli ESBL056	DAJIOK010000055.1	485	3959	5.24
Escherichia coli ESBL028	DAJIOO010000056.1	114	3588	5.24
Escherichia coli ESBL055	DAJIPK010000056.1	485	3959	5.24
Escherichia coli ESBL053	DAJIPL010000055.1	117	3591	5.24
Escherichia coli ESBL104	DAJIPW010000053.1	117	3591	5.24
Escherichia coli ESBL096	DAJIPY010000053.1	117	3591	5.24
Escherichia coli ESBL062	DAJIQD010000172.1	1531	5005	5.24
Escherichia coli ESBL029	DAJIQF010000053.1	117	3591	5.24
Escherichia coli HCE-229	DAJJKM010000051.1	307	3781	5.24
Escherichia coli HCE493	DAJJNU010000001.1	333124	336598	5.24
Escherichia coli UZB108	DAJKRL010000003.1	372896	376370	5.24
Escherichia coli AMP__EFF22	DAJLAH010000056.1	5336	8810	5.24
Escherichia coli U1605539 001	DAJLDB010000051.1	485	3959	5.24
Escherichia coli 302	DAJLVX010000051.1	994	4468	5.24
Escherichia coli 1251	DAJLWF010000053.1	784	4258	5.24
Escherichia coli Undetermined	DAJLXM010000034.1	24011	27485	5.24
Escherichia coli 48	DAJLYA010000055.1	484	3958	5.24
Escherichia coli 328	DAJLZE010000047.1	802	4276	5.24
Escherichia coli E. coli	DAJXYK010000037.1	1182	4656	5.24
Escherichia coli ST10 ONT:H32	DALAPN010000036.1	6735	10209	5.24
Escherichia coli UMNRS1190	DAMZFY010000133.1	5587	9061	5.24
Escherichia coli UMNRS2758	DAMZGM010000131.1	4858	8332	5.24
Escherichia coli UMNPP924	DAMZIE010000052.1	539	4013	5.24
Escherichia coli Escherichia coli L15	DANJCS010000037.1	6689	10163	5.24
Escherichia coli E. coli SE14-965	DAOCLE010000043.1	3520	6994	5.24
Escherichia coli E. coli B14-015	DAOCNI010000048.1	630	4104	5.24
Escherichia coli E. coli QEC12-507	DAOCNE010000039.1	484	3958	5.24
Escherichia coli E. coli QEC12-668	DAOCOB010000026.1	34122	37596	5.24
Escherichia coli E. coli QEC13-598	DAOCOO010000029.1	27032	30506	5.24
Escherichia coli E. coli SE12-008	DAOCOT010000053.1	485	3959	5.24
Escherichia coli ecoli[ST-665]	DAOCVK010000043.1	585	4059	5.24
Escherichia coli ecoli[ST-10]	DAOCXB010000076.1	5001	8475	5.24
Escherichia coli ecoli[ST-1167]	DAOCZP010000010.1	127739	131213	5.24
Escherichia coli JBEHABI-19-0317	DAOWRA010000011.1	181704	185178	5.24
Escherichia coli JBCIAAH-19-0211	DAOYNO010000061.1	5198	8672	5.24
Escherichia coli MS10135	DAPRHF010000040.1	484	3958	5.24
Escherichia coli Escherichia coli ARLG-6867	DAPXHV010000043.1	1845	5319	5.24
Escherichia coli 29-Ec-Fe-79	DAPZZC010000074.1	6150	9624	5.24
Escherichia coli 082_20553-2014	DAQHTT010000038.1	1845	5319	5.24
Escherichia coli ECCL_43	DAQMAU010000061.1	484	3958	5.24
Escherichia coli 169108	DARLNW010000105.1	3268	6742	5.24
Escherichia coli 174851	DARLPI010000104.1	3268	6742	5.24
Escherichia coli AB_BQ_SUM18_MCR_10_4	DARNWY010000025.1	49652	53126	5.24
Escherichia coli AB_BQ_SUM18_MCR_5B_6	DARNWE010000042.1	1622	5096	5.24
Escherichia coli AB_BQ_SUM18_MCR_4B_2	DARNVS010000040.1	1827	5301	5.24
Escherichia coli EC01142	DASAOL010000046.1	27067	30541	5.24
Escherichia coli TzEc026	WSIA01000008.1	144452	147926	5.24
Escherichia coli 10.0350	AATNFF020000039.1	1827	5301	5.24
Escherichia coli 9.1522	AASJJR020000053.1	27058	30532	5.24
Escherichia coli 88.0415	AASKMM020000030.1	23280	26754	5.24
Escherichia coli 84.0483	AASIMC020000043.1	27174	30648	5.24
Escherichia coli 79.0313	AASKLM020000016.1	78702	82176	5.24
Escherichia coli WB1-1-R2	JAAAHO010001107.1	481	3955	5.24
Escherichia coli H2F9R	JACGFQ010000048.1	26752	30226	5.24
Escherichia coli Ec-YP1907-57	JAIZJC010000043.1	671	4145	5.24
Escherichia coli Ec-YC1908-404	JAIZMI010000067.1	15361	18835	5.24
Escherichia coli Ec-YC1907-377	JAIZMT010000067.1	15361	18835	5.24
Escherichia coli Ec-YC1907-376	JAIZMU010000045.1	482	3956	5.24
Escherichia coli ECJHY21-13	JALLWB010000005.1	3720	7194	5.24
Escherichia coli ECJHJ21-10	JALLWV010000043.1	26575	30049	5.24
Escherichia coli ECQZJ21-05	JALLXT010000043.1	26543	30017	5.24
Escherichia coli ECQZJ21-07	JALLXR010000042.1	26543	30017	5.24
Escherichia coli ECQZJ21-02	JALLXW010000043.1	366	3840	5.24
Escherichia coli ECQZZ21-13	JALLYY010000016.1	36511	39985	5.24
Escherichia coli EC554A1	JALMIV010000055.1	2728	6202	5.24
Escherichia coli EC767A1	JALMKE010000073.1	26976	30450	5.24
Escherichia coli 838210	JAKXHO010000055.1	26478	29952	5.24
Escherichia coli 4318	JANTJA010000087.1	2290	5764	5.24
Escherichia coli 4161	JANTJU010000065.1	8880	12354	5.24
Escherichia coli LB-5338	ABAXIT020000063.1	801	4275	5.24
Escherichia coli JX-10	JAOVOF010000015.1	113745	117219	5.24
Escherichia coli 1055	JAOVKV010000078.1	601	4075	5.24
Escherichia coli 977	JAOVQH010000050.1	27242	30716	5.24
Escherichia coli 852	JAOVLN010000054.1	27114	30588	5.24
Escherichia coli ESBL4576	JAOSMO010000002.1	38052	41526	5.24
Escherichia coli 33.56	JAOSYQ010000071.1	2066	5540	5.24
Escherichia coli MVC498	JAEGSR010000085.1	597	4071	5.24
Escherichia coli EC_E9BE_1_E_CuP_CeP	JAPXED010000001.1	4458012	4462824	5.23
Escherichia coli EC_E9DN_1_E_CuN_CeN	JAPWYY010000001.1	2718066	2721540	5.24
Escherichia coli BSD2780120874st1_B1_BSD2780120874_150323	JAQLIF010000058.1	10681	14155	5.24
Escherichia coli BSD2780120874st1_E5_BSD2780120874_150323	JAQLIE010000062.1	563	4037	5.24
Escherichia coli BSD2780120874st1_A7_BSD2780120874_150323	JAQLIG010000061.1	10681	14155	5.24
Escherichia coli 1001285st3_C7_1001285I_161205	JAQLIV010000047.1	563	4037	5.24
Escherichia coli J1100102st1_H7_J1100102_180507	JAQMCI010000175.1	563	4037	5.24
Escherichia coli SCS-1812	JAIQLU010000046.1	29384	32858	5.24
Escherichia coli HRS-44-1	JAIQMK010000002.1	197450	200924	5.24
Escherichia coli HCS-1827	JAIQOV010000038.1	589	4063	5.24
Escherichia coli FMM-18105	JAIQSU010000024.1	26511	29985	5.24
Escherichia coli BCS-1805	JAIQUH010000048.1	613	4087	5.24
Escherichia coli 1100592	JARORE010000106.1	482	3956	5.24
Escherichia coli E113	JAMRDP010000065.1	12593	16067	5.24
Escherichia coli TUM2811	JAUDLC010000076.1	563	4037	5.24
Escherichia coli PNUSAE014237	RLHS01000118.1	2806	6280	5.24
Escherichia coli SG225.02	JAXLAU010000060.1	26628	30102	5.24
Escherichia coli SG257.01	JAXLBK010000039.1	596	4070	5.24
Escherichia coli SG030.05	JAXLGW010000038.1	26628	30102	5.24
Escherichia coli SG030.03	JAXLHE010000035.1	32420	35894	5.24
Escherichia coli SG030.02	JAXLHO010000036.1	597	4071	5.24
Escherichia coli Ec20200301	JAXSJH010000158.1	426	3900	5.24
Escherichia coli ExPEC_A342	JAXQZJ010000127.1	27116	30590	5.24
Escherichia coli ExPEC_A453	JAXQUT010000051.1	5285	8759	5.24
Escherichia coli ExPEC_A99	JAXQQN010000095.1	27109	30583	5.24
Escherichia coli ExPEC_A149	JAXRHO010000136.1	22715	26189	5.24
Escherichia coli ExPEC_A214	JAXREV010000291.1	15592	19066	5.24
Escherichia coli 231	JAMZQA010000033.1	27153	30627	5.24
Escherichia coli 236	JAMZPV010000001.1	312226	315700	5.24
Escherichia coli 232	JAMZPZ010000001.1	312204	315678	5.24
Escherichia coli 235	JAMZPW010000018.1	27154	30628	5.24
Escherichia coli 4381	JAMRKD010000031.1	612	4086	5.24
Escherichia coli Sil NS 49	JAMWJN010000035.1	408	3882	5.24
Escherichia coli Gar CS 40	JAMWUL010000021.1	30171	33645	5.24
Escherichia coli Gar RS 14	JAMWTQ010000013.1	49941	53415	5.24
Escherichia coli HK27	JAUPNH010000037.1	27554	31028	5.24
Escherichia coli CVM N17EC0020	RNLU01000057.1	484	3958	5.24
Escherichia coli CVM N17EC1220	ROEI01000050.1	484	3958	5.24
Escherichia coli CVM N17EC0408	RNRX01000078.1	356	3830	5.24
Escherichia coli CVM N17EC0726	RNVJ01000046.1	3904	7378	5.24
Escherichia coli CVM N17EC1352	RNYR01000082.1	5152	8626	5.24
Escherichia coli CVM N17EC0402	ROAT01000058.1	539	4013	5.24
Escherichia coli G039h	RYBO01000046.1	27490	30964	5.24
Escherichia coli 10434wD11	WUGE01000008.1	144452	147926	5.24
Escherichia coli 10434wF12	WUGA01000001.1	177939	181413	5.24
Escherichia coli EC-V-CB002-30MAR15-0070K	JAAULV010000037.1	32064	35538	5.24
Escherichia coli c13-1	JABUWI010000045.1	612	4086	5.24
Escherichia coli BS76R-2-C	JAAFAV010000049.1	559	4033	5.24
Escherichia coli RHB28-C14	CP057378.1	4247775	4251249	5.24
Escherichia coli NCTC12923	UARV01000021.1	9491	12965	5.24
Escherichia coli RHB46-C19	CP098971.1	4081370	4084844	5.24
Escherichia coli RHB46-C24	CP098962.1	903252	906726	5.24
Escherichia coli N40607	NZ_AZCG01000046.1	599	4073	5.24
Escherichia coli PI12	NZ_CP074005.1	780761	784235	5.24
Escherichia coli GDSC2BY4G	NZ_CP136025.1	766641	770115	5.24
Escherichia coli PE01_630	NZ_JACCOJ010000031.1	38022	41496	5.24
Escherichia coli PE01_629	NZ_JACCOK010000028.1	26634	30108	5.24
Escherichia coli HS13-1	NZ_JADIGT010000044.1	26623	30097	5.24
Escherichia coli 19ZY242	NZ_JAGDGU010000050.1	671	4145	5.24
Escherichia coli GZC13-24	NZ_JAGMOY010000041.1	26532	30006	5.24
Escherichia coli S855-1	NZ_JAINRU010000039.1	771	4245	5.24
Escherichia coli AHM21C2895I	NZ_JANGTU010000048.1	578	4052	5.24
Escherichia coli AHM21C2878I	NZ_JANGUO010000041.1	27799	31273	5.24
Escherichia coli VPHMVCT2	NZ_JANLKE010000045.1	485	3959	5.24
Escherichia coli EVZ10	NZ_JAQMVV010000064.1	670	4144	5.24
Escherichia coli B72	NZ_JAVIRB010000126.1	1702	5176	5.24
Escherichia coli ECPI21	NZ_JAXCIF010000078.1	169154	172628	5.24
Escherichia coli 571	NZ_MOJU01000085.1	503	3977	5.24
Escherichia coli EC_90	NZ_SHHA01000108.1	1488	4962	5.24
Escherichia coli VREC0278	NZ_UCVO01000002.1	598	4072	5.24
Escherichia coli PNUSAE019038	AARPET010000042.1	1660	5134	5.24
Escherichia coli FSIS11704613	AASHTB010000055.1	485	3959	5.24
Escherichia coli FSIS1702902	AASNFJ010000045.1	485	3959	5.24
Escherichia coli FSIS11927208	AASVOH010000066.1	484	3958	5.24
Escherichia coli CVM N19EC0558	AASWKO010000010.1	153042	156516	5.24
Escherichia coli AZ-TG73443	AATJLS010000052.1	481	3955	5.24
Escherichia coli CVM N18EC0966	AATOIQ010000059.1	485	3959	5.24
Escherichia coli CFSAN053340	AATPGM010000047.1	484	3958	5.24
Escherichia coli PNUSAE052314	AATTBH010000028.1	15805	19279	5.24
Escherichia coli FSIS12032407	AAVLZW010000050.1	8417	11891	5.24
Escherichia coli FSIS12034398	AAWMIS010000063.1	1170	4644	5.24
Escherichia coli FDA1149555-S001-001	AAXAHU010000051.1	485	3959	5.24
Escherichia coli FSIS12035167	AAYUCB010000056.1	1009	4483	5.24
Escherichia coli FSIS12031068	AAZUAT010000058.1	485	3959	5.24
Escherichia coli 21TX04CB05-EC	ABASYL010000032.1	628	4102	5.24
Escherichia coli CVM N20EC0111	ABBNNJ010000037.1	11303	14777	5.24
Escherichia coli PSU-3947	ABCERV010000010.1	142185	145659	5.24
Escherichia coli PSU-3945	ABCETF010000010.1	142185	145659	5.24
Escherichia coli PSU-4270	ABCUAV010000047.1	598	4072	5.24
Escherichia coli 1486251	ABCWMJ010000046.1	670	4144	5.24
Escherichia coli AZ-TG71435	ABDCVM010000047.1	484	3958	5.24
Escherichia coli UAB-CD-163	ABGDGI010000047.1	670	4144	5.24
Escherichia coli FSIS12211988	ABGOOX010000065.1	1576	5050	5.24
Escherichia coli 22OR03CB07-EC	ABGXHE010000054.1	719	4193	5.24
Escherichia coli FSIS12213231	ABHGPO010000039.1	485	3959	5.24
Escherichia coli FSIS12214969	ABIJRA010000058.1	484	3958	5.24
Escherichia coli FSIS12214537	ABIKQU010000056.1	484	3958	5.24
Escherichia coli 22IA10GT08-EC	ABJJXP010000057.1	670	4144	5.24
Escherichia coli 23WA02CB01-EC	ABKXUX010000041.1	484	3958	5.24
Escherichia coli 2019HL-00850	AAXRAO020000039.1	547	4021	5.24
Escherichia coli PS02757A	ABNUWW010000057.1	630	4104	5.24
Escherichia coli 23HI05CL01UCD-EC	ABOROZ010000072.1	8248	11722	5.24
Escherichia coli ADRDL-4498	ABOZIL010000045.1	5457	8931	5.24
Escherichia coli KIYOTAKE-057	DADHMN010000070.1	1018	4492	5.24
Escherichia coli ST-39-1	DADWKS010000042.1	484	3958	5.24
Escherichia coli UCBerkR17	DAJGVU010000052.1	485	3959	5.24
Escherichia coli UCBerkE23	DAJGZJ010000058.1	670	4144	5.24
Escherichia coli HCE-370	DAJJFE010000041.1	484	3958	5.24
Escherichia coli HCE-262	DAJJFJ010000044.1	484	3958	5.24
Escherichia coli HCE-247	DAJJGU010000060.1	484	3958	5.24
Escherichia coli HCE-250	DAJJKJ010000060.1	484	3958	5.24
Escherichia coli HCE-337	DAJJMN010000061.1	484	3958	5.24
Escherichia coli HCE-214	DAJJOM010000047.1	484	3958	5.24
Escherichia coli U1607187 001	DAJLCS010000037.1	1510	4984	5.24
Escherichia coli 117	DAJLTW010000040.1	1683	5157	5.24
Escherichia coli AB_BQ_SUM18_DD_2B_5	DARNRP010000058.1	270	3744	5.24
Escherichia coli 4118	JAGUKT010000038.1	701	4175	5.24
Escherichia coli 5028_MCA	JAPQGK010000043.1	29285	32759	5.24
Escherichia coli 5028_EMB	JAPQGL010000042.1	596	4070	5.24
Escherichia coli 57EC2	NZ_JAFGZU010000042.1	606	4080	5.24
Escherichia coli M13	NZ_JACGBX010000040.1	32064	35538	5.24
Escherichia coli M9	NZ_JACGBY010000047.1	27391	30865	5.24
Escherichia coli EC-FO-00	NZ_JAWWVJ010000045.1	1957	5431	5.24
Escherichia coli PSS-13	NZ_AP027704.1	751023	754497	5.24
Escherichia coli ECM_74	NZ_JAAJRJ010000015.1	27133	30607	5.24
Escherichia coli MS6201	NZ_JABWHW010000002.1	1081907	1085381	5.24
Escherichia coli MS6203	NZ_JABWHX010000014.1	66662	70136	5.24
Escherichia coli AI1505	NZ_JACUVW010000015.1	69047	72521	5.24
Escherichia coli B_089	NZ_JARUPF010000061.1	27211	30685	5.24
Escherichia coli B_071	NZ_JARVIV010000032.1	138869	142343	5.24
Escherichia coli AY63	NZ_LLYF01000048.1	544	4018	5.24
Escherichia coli AY71	NZ_LLYJ01000063.1	27064	30538	5.24
Escherichia coli LH1	NZ_NKYJ01000011.1	2877	6351	5.24
Escherichia coli MOD1-EC5507	NZ_NLNJ01000113.1	1232	4706	5.24
Escherichia coli A158	NZ_NRVU01000061.1	2732	6206	5.24
Escherichia coli 45_Esco_HA-DE	NZ_NXOU01000008.1	17436	20910	5.24
Escherichia coli 725	NZ_RJBV01000122.1	563	4037	5.24
Escherichia coli FSIS11918051	AASAUU010000004.1	105425	108899	5.24
Escherichia coli NC_LB-5094	AASBTH010000054.1	484	3958	5.24
Escherichia coli NYVetLIRN-197	AASWNB010000142.1	1548	5022	5.24
Escherichia coli PNUSAE048728	AATBJP010000027.1	28007	31481	5.24
Escherichia coli AZ-TG71391	AATJIH010000036.1	14094	17568	5.24
Escherichia coli AZ-TG71271	AATJIS010000027.1	2103	5577	5.24
Escherichia coli AZ-TG71187	AATJJI010000041.1	2103	5577	5.24
Escherichia coli AZ-TG73411	AATJLX010000048.1	481	3955	5.24
Escherichia coli AZ-TG73403	AATJLZ010000050.1	481	3955	5.24
Escherichia coli AZ-TG73359	AATJMF010000037.1	2128	5602	5.24
Escherichia coli NHA004	AAXCRH010000029.1	27203	30677	5.24
Escherichia coli NHA005	AAXCRQ010000029.1	27203	30677	5.24
Escherichia coli NHA008	AAXCRU010000040.1	893	4367	5.24
Escherichia coli NHA040	AAXCRS010000043.1	893	4367	5.24
Escherichia coli PSU-3074	AAXCTD010000053.1	485	3959	5.24
Escherichia coli 20MD11GB03	AAYKMP010000075.1	5886	9360	5.24
Escherichia coli 21SD03GT05-EC	AAZZEQ010000047.1	961	4435	5.24
Escherichia coli FSIS12036424	ABABLM010000076.1	2960	6434	5.24
Escherichia coli FSIS12033857	ABACQP010000058.1	484	3958	5.24
Escherichia coli AZ-TG73619	ABDCZB010000078.1	437	3911	5.24
Escherichia coli PSU-4953	ABFWUB010000048.1	803	4277	5.24
Escherichia coli 22NC06CB05-EC	ABHZXM010000009.1	26985	30459	5.24
Escherichia coli 1698357	ABIDGQ010000047.1	7864	11338	5.24
Escherichia coli 1698369	ABIDHZ010000049.1	7544	11018	5.24
Escherichia coli FSIS12214938	ABIKQO010000051.1	2473	5947	5.24
Escherichia coli 2023HL-00375	ABOSJI010000042.1	23007	26481	5.24
Escherichia coli FSIS12327462	ABPWVA010000083.1	2960	6434	5.24
Escherichia coli HICF536	DABCAF010000033.1	26974	30448	5.24
Escherichia coli M323	DABHNB010000015.1	27004	30478	5.24
Escherichia coli M412	DABHOV010000017.1	27004	30478	5.24
Escherichia coli EuSCAPE_BU013	DABHWI010000119.1	4130	7604	5.24
Escherichia coli EuSCAPE_BU016	DABHWD010000036.1	26869	30343	5.24
Escherichia coli EuSCAPE_BU009	DABHWL010000161.1	797	4271	5.24
Escherichia coli EuSCAPE_BU007	DABHWN010000034.1	27022	30496	5.24
Escherichia coli EuSCAPE_BU006	DABHWO010000037.1	27018	30492	5.24
Escherichia coli EuSCAPE_BU004	DABHWQ010000036.1	26877	30351	5.24
Escherichia coli EuSCAPE_BU008	DABHWJ010000041.1	4130	7604	5.24
Escherichia coli EuSCAPE_BU003	DABHWP010000038.1	26889	30363	5.24
Escherichia coli W1-4-ERB3	DABIJA010000101.1	1510	4984	5.24
Escherichia coli W1_4_ERB1	DABIJB010000099.1	1510	4984	5.24
Escherichia coli N18-04627	DABKFZ010000052.1	149	3623	5.24
Escherichia coli DTU2017-780-PRJ1111-Escherischia-coli-528-16027662_S12_L001_R1_001	DABUWQ010000065.1	7568	11042	5.24
Escherichia coli Escherichia coli ARLG-3541	DABYPG010000041.1	484	3958	5.24
Escherichia coli 180525_0865_S10_L001	DAEFUS010000043.1	4470	7944	5.24
Escherichia coli AUSMDU00035619	DAESOM010000028.1	28542	32016	5.24
Escherichia coli AUSMDU00048763	DAESRX010000031.1	22253	25727	5.24
Escherichia coli IOMTU324	DAFNAJ010000032.1	30951	34425	5.24
Escherichia coli IOMTU369	DAFNBK010000063.1	1105	4579	5.24
Escherichia coli 69065	DAFNES010000052.1	484	3958	5.24
Escherichia coli 1933-05-03	DAFRWT010000030.1	27203	30677	5.24
Escherichia coli IR7	DAFRWO010000031.1	27368	30842	5.24
Escherichia coli Bm388	DAFRWM010000030.1	26824	30298	5.24
Escherichia coli 67645	DAGGLS010000027.1	23463	26937	5.24
Escherichia coli 278555	DAGIBL010000033.1	22497	25971	5.24
Escherichia coli SF08	DAGYGH010000036.1	27014	30488	5.24
Escherichia coli SF07	DAGYIT010000037.1	27014	30488	5.24
Escherichia coli IWP-032	DAJJNE010000101.1	368	3842	5.24
Escherichia coli PPR154	DANLDL010000048.1	893	4367	5.24
Escherichia coli JBBDAJB-19-0052	DAOXTW010000054.1	484	3958	5.24
Escherichia coli 035177	DAPHUT010000040.1	4470	7944	5.24
Escherichia coli 035187	DAPHVE010000040.1	4470	7944	5.24
Escherichia coli JBBDAJB-19-0051	DAPOTO010000047.1	2052	5526	5.24
Escherichia coli MS10088	DAPRAD010000028.1	28476	31950	5.24
Escherichia coli 80.0480	JABWMN020000190.1	945	4419	5.24
Escherichia coli 4382	JANTIS010000067.1	17445	20919	5.24
Escherichia coli 2241	JANTLJ010000046.1	613	4087	5.24
Escherichia coli 2083	JANTLT010000027.1	27134	30608	5.24
Escherichia coli 4385	JARDZB010000064.1	1808	5282	5.24
Escherichia coli E88	RQJV01000096.1	27381	30855	5.24
Escherichia coli EW698	NZ_JAKRMF010000055.1	1758	5232	5.24
Escherichia coli CX131C	NZ_JALJTO010000028.1	26537	30011	5.24
Escherichia coli 49815	NZ_JANFIC010000126.1	596	4070	5.24
Escherichia coli 49863	NZ_JANFIH010000126.1	1277	4751	5.24
Escherichia coli 49815_LR	NZ_JANFJV010000001.1	829652	833126	5.24
Escherichia coli 49863_LR	NZ_JANFJY010000001.1	4648599	4652073	5.24
Escherichia coli 21ZN41dc	NZ_JAYKWW010000023.1	33530	37004	5.24
Escherichia coli MOD1-EC5733	NZ_NLGI01000060.1	562	4036	5.24
Escherichia coli MOD1-EC6586	NZ_NMMI01000038.1	7572	11046	5.24
Escherichia coli MOD1-EC5324	NZ_NOEN01000050.1	26540	30014	5.24
Escherichia coli MOD1-EC6840	NZ_NOQQ01000024.1	35091	38565	5.24
Escherichia coli MOD1-EC6830	NZ_NOQY01000063.1	562	4036	5.24
Escherichia coli MOD1-EC6829	NZ_NOQZ01000050.1	562	4036	5.24
Escherichia coli 2ZN37-2	NZ_SSWI01000001.1	766161	769635	5.24
Escherichia coli FSIS11815985	AAAGYX010000033.1	20501	23975	5.24
Escherichia coli PSU-1059	AARUPH010000039.1	2511	5985	5.24
Escherichia coli FSIS11921414	AASDIM010000073.1	1192	4666	5.24
Escherichia coli FSIS11919249	AASEQL010000036.1	16804	20278	5.24
Escherichia coli PSU-1961	AASKGF010000083.1	4184	7658	5.24
Escherichia coli PSU--1919	AASKIX010000072.1	4184	7658	5.24
Escherichia coli PSU-1984	AASOAR010000074.1	4184	7658	5.24
Escherichia coli PSU-2076	AASWOR010000048.1	484	3958	5.24
Escherichia coli 20CT03PC07-EC	AATSJG010000060.1	485	3959	5.24
Escherichia coli PNUSAE054198	AAUGXO010000036.1	12296	15770	5.24
Escherichia coli PSU-2695	AAVNET010000042.1	484	3958	5.24
Escherichia coli 503408	AAVRQT010000088.1	6046	9520	5.24
Escherichia coli FSIS12137287	AAZAFQ010000030.1	35220	38694	5.24
Escherichia coli PSU-4166	ABBWMF010000098.1	254	3728	5.24
Escherichia coli FSIS12106606	ABECVM010000051.1	484	3958	5.24
Escherichia coli FSIS12210388	ABFQDB010000030.1	19607	23081	5.24
Escherichia coli 22SD04PC04-EC	ABGMEB010000045.1	7207	10681	5.24
Escherichia coli FSIS12217528	ABJPZK010000096.1	4847	8321	5.24
Escherichia coli FSIS12218591	ABKEKL010000050.1	2162	5636	5.24
Escherichia coli 22OR10PC02-EC	ABLMNA010000023.1	36223	39697	5.24
Escherichia coli FSIS12324464	ABLVQV010000034.1	1904	5378	5.24
Escherichia coli 23CT06GT02-EC	ABNMKO010000025.1	36223	39697	5.24
Escherichia coli 23IA04GT04-EC	ABOFGY010000107.1	5804	9278	5.24
Escherichia coli M427	DABBIL010000066.1	6046	9520	5.24
Escherichia coli 2011-70-34-2	DABDMY010000024.1	34884	38358	5.24
Escherichia coli UCBerktjj214	DAJFTD010000067.1	1056	4530	5.24
Escherichia coli MS10264	DAPQPS010000025.1	39445	42919	5.24
Escherichia coli 79.0529	AASIAM020000005.1	424	3898	5.24
Escherichia coli 975	JAOVLE010000039.1	26543	30017	5.24
Escherichia coli R_28-1	NZ_JAMGUW010000059.1	585	4059	5.24
Escherichia coli 10432wC1	NZ_WTOB01000034.1	26514	29988	5.24
Escherichia coli FSIS11923821	AATORF010000047.1	484	3958	5.24
Escherichia coli Ecoli174	DACABU010000101.1	4125	7599	5.24
Escherichia coli S-83	NZ_JAKYMP010000045.1	596	4070	5.24
Escherichia coli A44	NZ_NRXM01000055.1	244941	248415	5.24
Escherichia coli SC72H-R30	NZ_JAKYMB010000054.1	27105	30579	5.24
Escherichia coli c83112	NZ_JAGMHF010000001.1	26546	30020	5.24
Escherichia coli c83516	NZ_JAGMHG010000009.1	26546	30020	5.24
Escherichia coli c83518	NZ_JAGMHH010000001.1	26546	30020	5.24
Escherichia coli c83520	NZ_JAGMHI010000009.1	26546	30020	5.24
Escherichia coli c83521	NZ_JAGMHJ010000009.1	26546	30020	5.24
Escherichia coli c83522	NZ_JAGMHK010000001.1	26546	30020	5.24
Escherichia coli c83523	NZ_JAGMHL010000009.1	26546	30020	5.24
Escherichia coli c83579	NZ_JAGMHM010000009.1	26546	30020	5.24
Escherichia coli c83618	NZ_JAGMHN010000009.1	26546	30020	5.24
Escherichia coli ZWEC1155	NZ_JARPRZ010000008.1	151589	155063	5.24
Escherichia coli ZWEC1145	NZ_JARPSA010000008.1	151589	155063	5.24
Escherichia coli PSU-4020	ABCQGF010000004.1	170937	174411	5.24
Escherichia coli PF4V1-F3C	ABCUBD010000006.1	151578	155052	5.24
Escherichia coli PF4V1-L1A	ABCUOR010000006.1	151578	155052	5.24
Escherichia coli PF4V2-WW6A	ABCVQP010000008.1	151578	155052	5.24
Escherichia coli PF4V1-F6A-EC	ABEQJP010000007.1	151578	155052	5.24
Escherichia coli PF4V1-WF1A-EC	ABEQJX010000007.1	151578	155052	5.24
Escherichia coli PF4V1-L2B-EC	ABEQJY010000007.1	151578	155052	5.24
Escherichia coli PF4V1-F10A_EC	ABGDUE010000006.1	151578	155052	5.24
Escherichia coli PF4V1-F9A_EC	ABLQXX010000049.1	31916	35390	5.24
Escherichia coli PF4V2-F3A_EC	ABLQXY010000007.1	151578	155052	5.24
Escherichia coli PF4V1-L3A_EC	ABLQXW010000008.1	105868	109342	5.24
Escherichia coli PF4V2-L1A_EC	ABLQYE010000007.1	151578	155052	5.24
Escherichia coli PF4V2-F10A_EC	ABLQYC010000007.1	151578	155052	5.24
Escherichia coli PF4V3-F7A_EC	ABLQYH010000007.1	151578	155052	5.24
Escherichia coli PF4V1-F1A_EC	ABLQYJ010000013.1	55872	59346	5.24
Escherichia coli PF4V1-WW5A_EC	ABLQYP010000006.1	151578	155052	5.24
Escherichia coli PF4V1-F4A_EC	ABLQYL010000016.1	42039	45513	5.24
Escherichia coli PF4V1-F2A_EC	ABLQYK010000025.1	41974	45448	5.24
Escherichia coli PF4V1-F7A_EC_2	ABOUCI010000008.1	151691	155165	5.24
Escherichia coli PF4V1-F5A_EC_2	ABOUCJ010000007.1	151578	155052	5.24
Escherichia coli PF4V1-F8A_EC_2	ABOUCK010000007.1	151578	155052	5.24
Escherichia coli PF4V1-WW4A_EC_2	ABOUCL010000007.1	151578	155052	5.24
Escherichia coli LB_5161	ABOXWJ010000007.1	151578	155052	5.24
Escherichia coli ST131-TUH-ECO-017	DABTQG010000006.1	73280	76754	5.24
Escherichia coli TC_RIVER1	DAJLAK010000012.1	73270	76744	5.24
Escherichia coli 82.0968	AATJWL020000026.1	26019	29493	5.24
Escherichia coli YH17136	NZ_PTNS01000048.1	613	4087	5.24
Escherichia coli MOD1-EC5569	NZ_NLLE01000059.1	1065	4539	5.24
Escherichia coli SX-12	NZ_JANDBZ010000039.1	29627	33101	5.24
Escherichia coli A109	NZ_NRVB01000115.1	26648	30122	5.24
Escherichia coli CB15046	NZ_QBCI01000084.1	3398	6872	5.24
Escherichia coli GD21SC1747T	NZ_JAPCKC010000001.1	4214930	4218404	5.24
Escherichia coli c20	NZ_NGBR01000030.1	2122	5596	5.24
Escherichia coli C161_11	NZ_AIAI01000020.1	71862	75336	5.24
Escherichia coli ATCC 35150	NZ_AWXM02000046.1	293	3767	5.24
Escherichia coli 11226	NZ_BDLI01000001.1	137207	140681	5.24
Escherichia coli 15821	NZ_BDLL01000006.1	135134	138608	5.24
Escherichia coli KK-P005	NZ_BFWU01000084.1	114415	117889	5.24
Escherichia coli KS-P058	NZ_BGBC01000079.1	115749	119223	5.24
Escherichia coli NS-P007	NZ_BGDN01000172.1	26694	30168	5.24
Escherichia coli SI-P025	NZ_BGIL01000064.1	114459	117933	5.24
Escherichia coli SI-P077	NZ_BGJF01000010.1	114356	117830	5.24
Escherichia coli FHI95	NZ_CCRD01000083.1	124441	127915	5.24
Escherichia coli FHI84	NZ_CCVQ01000098.1	118663	122137	5.24
Escherichia coli RM9872-C1	NZ_CP024659.1	5206659	5210133	5.24
Escherichia coli 95-3192	NZ_CP027362.1	3703171	3706645	5.24
Escherichia coli 99-3311	NZ_CP101310.1	4737397	4740871	5.24
Escherichia coli C325	NZ_CP124819.1	2809436	2812910	5.24
Escherichia coli Z1323HEC0422	NZ_CP148339.1	4128993	4132467	5.24
Escherichia coli ED657	NZ_FAVT01000027.1	15875	19349	5.24
Escherichia coli CAP47	NZ_JAAKBK010000006.1	114493	117967	5.24
Escherichia coli CAP32	NZ_JAAKBZ010000006.1	154405	157879	5.24
Escherichia coli CAP23	NZ_JAAKCI010000006.1	152341	155815	5.24
Escherichia coli CAP17	NZ_JAAKCO010000010.1	152332	155806	5.24
Escherichia coli SEH1003	NZ_JABWFO010000142.1	114365	117839	5.24
Escherichia coli EC_1661	NZ_JADDSP010000373.1	137	3611	5.24
Escherichia coli ATC-15-17	NZ_JAETYI010000006.1	114369	117843	5.24
Escherichia coli MARC_11	NZ_JAFMTO010000073.1	136878	140352	5.24
Escherichia coli SD2017LLB017	NZ_JAHASX010000026.1	121722	125196	5.24
Escherichia coli 19LZ152	NZ_JAHAUS010000031.1	115857	119331	5.24
Escherichia coli GN1232	NZ_JAJBBS010000067.1	136901	140375	5.24
Escherichia coli GN1231	NZ_JAJBBT010000070.1	137207	140681	5.24
Escherichia coli GN1230	NZ_JAJBBU010000080.1	137638	141112	5.24
Escherichia coli GN1229	NZ_JAJBBV010000081.1	137101	140575	5.24
Escherichia coli GN1228	NZ_JAJBBW010000071.1	137054	140528	5.24
Escherichia coli EPEC 1095a	NZ_JAJIZA010000001.1	79647	83121	5.24
Escherichia coli 2918-O145	NZ_JAOQLP010000001.1	294175	297649	5.24
Escherichia coli 2048-O145	NZ_JAOQLR010000001.1	2411887	2415361	5.24
Escherichia coli 2026-O145	NZ_JAOQLT010000001.1	2419776	2423250	5.24
Escherichia coli SNU-Eco028	NZ_JAOWRW010000081.1	60773	64247	5.24
Escherichia coli EP7	NZ_JAUERF010000009.1	168301	171775	5.24
Escherichia coli EP42	NZ_JAUERK010000008.1	168301	171775	5.24
Escherichia coli EP41	NZ_JAUERL010000008.1	5401	8875	5.24
Escherichia coli MI10-01	NZ_JHEZ01000002.1	16698	20172	5.24
Escherichia coli 100100	NZ_JHSQ01000009.1	137407	140881	5.24
Escherichia coli 102132	NZ_JHSS01000014.1	27656	31130	5.24
Escherichia coli OLC-675	NZ_JXVT01000019.1	68756	72230	5.24
Escherichia coli OLC-684	NZ_JXVW01000019.1	16797	20271	5.24
Escherichia coli St. Olav172	NZ_JZDY01000017.1	136994	140468	5.24
Escherichia coli St. Olav173	NZ_JZDZ01000061.1	116957	120431	5.24
Escherichia coli CFSAN026805	NZ_LDCU01000029.1	114306	117780	5.24
Escherichia coli 03-6430	NZ_LEAB01000117.1	114576	118050	5.24
Escherichia coli PARC449	NZ_LEAC01000125.1	115505	118979	5.24
Escherichia coli CFSAN026804	NZ_LGZD01000035.1	1988	5462	5.24
Escherichia coli CFSAN026847	NZ_LGZE01000020.1	114446	117920	5.24
Escherichia coli CFSAN026846	NZ_LGZI01000146.1	16654	20128	5.24
Escherichia coli CFSAN026848	NZ_LHAB01000019.1	146673	150147	5.24
Escherichia coli FHI87	NZ_LM997016.1	9586	13060	5.24
Escherichia coli STEC 731	NZ_LOFN01000068.1	60300	63774	5.24
Escherichia coli STEC 1442	NZ_LOGK01000138.1	114396	117870	5.24
Escherichia coli MOD1-EC2400	NZ_NJSY01000019.1	68879	72353	5.24
Escherichia coli MOD1-EC1990	NZ_NJTC01000023.1	68897	72371	5.24
Escherichia coli MOD1-EC1972	NZ_NJTG01000022.1	68897	72371	5.24
Escherichia coli MOD1-EC2313	NZ_NJXK01000007.1	68897	72371	5.24
Escherichia coli MOD1-EC2312	NZ_NJXL01000008.1	68897	72371	5.24
Escherichia coli MOD1-EC2310	NZ_NJXM01000008.1	68897	72371	5.24
Escherichia coli MOD1-EC2309	NZ_NJXN01000010.1	68897	72371	5.24
Escherichia coli MOD1-EC2305	NZ_NJXO01000039.1	32947	36421	5.24
Escherichia coli MOD1-EC2002	NZ_NJXQ01000008.1	68888	72362	5.24
Escherichia coli MOD1-EC1971	NZ_NJXZ01000016.1	68897	72371	5.24
Escherichia coli MOD1-EC1969	NZ_NJYA01000020.1	68897	72371	5.24
Escherichia coli MOD1-EC1954	NZ_NJYD01000010.1	5121	8595	5.24
Escherichia coli MOD1-EC1641	NZ_NJZG01000010.1	68888	72362	5.24
Escherichia coli MOD1-EC2314	NZ_NKMX01000006.1	68897	72371	5.24
Escherichia coli MOD1-EC2311	NZ_NKMY01000014.1	68897	72371	5.24
Escherichia coli MOD1-EC2308	NZ_NKMZ01000051.1	3707	7181	5.24
Escherichia coli MOD1-EC2307	NZ_NKNA01000025.1	19413	22887	5.24
Escherichia coli MOD1-EC2306	NZ_NKNB01000041.1	1987	5461	5.24
Escherichia coli MOD1-EC1707	NZ_NKOI01000065.1	19331	22805	5.24
Escherichia coli MOD1-EC1661	NZ_NKOU01000018.1	2000	5474	5.24
Escherichia coli MOD1-EC6137	NZ_NMCF01000008.1	107478	110952	5.24
Escherichia coli MOD1-EC6028	NZ_NMEM01000013.1	5121	8595	5.24
Escherichia coli MOD1-EC5842	NZ_NOBC01000023.1	68897	72371	5.24
Escherichia coli MOD1-EC6937	NZ_NOOH01000020.1	68897	72371	5.24
Escherichia coli OLC0719	NZ_NWSE01000006.1	136692	140166	5.24
Escherichia coli TD259 / Oneg:H28 / fimH331 / 137 (ST Warwick)	NZ_OU349848.1	3090025	3093499	5.24
Escherichia coli VC880m	NZ_PXFW01000005.1	124678	128152	5.24
Escherichia coli VC874o	NZ_PXFX01000005.1	136948	140422	5.24
Escherichia coli VC849m	NZ_PXFY01000004.1	115107	118581	5.24
Escherichia coli VC847m	NZ_PXFZ01000010.1	114477	117951	5.24
Escherichia coli VC554m	NZ_PXGA01000002.1	160694	164168	5.24
Escherichia coli VC525m	NZ_PXGB01000005.1	135230	138704	5.24
Escherichia coli VC506m	NZ_PXGC01000005.1	114447	117921	5.24
Escherichia coli VC476m	NZ_PXGD01000005.1	135221	138695	5.24
Escherichia coli VC308m	NZ_PXGE01000002.1	7346	10820	5.24
Escherichia coli VC237o	NZ_PXGF01000004.1	114488	117962	5.24
Escherichia coli VC237m	NZ_PXGG01000011.1	68950	72424	5.24
Escherichia coli VC194m	NZ_PXGH01000009.1	114479	117953	5.24
Escherichia coli VC1506m	NZ_PXGI01000004.1	114479	117953	5.24
Escherichia coli VC1413m	NZ_PXGJ01000005.1	135236	138710	5.24
Escherichia coli VC1281m	NZ_PXGK01000012.1	114486	117960	5.24
Escherichia coli VC123n	NZ_PXGL01000015.1	114466	117940	5.24
Escherichia coli VC1056m	NZ_PXGM01000004.1	136943	140417	5.24
Escherichia coli VC1048m	NZ_PXGN01000025.1	5254	8728	5.24
Escherichia coli TW07865	NZ_PXGO01000013.1	5254	8728	5.24
Escherichia coli Trh30	NZ_PXGS01000007.1	124540	128014	5.24
Escherichia coli P2B1	NZ_PXGU01000007.1	124572	128046	5.24
Escherichia coli P2A1	NZ_PXGV01000006.1	137327	140801	5.24
Escherichia coli H12ESR03525	NZ_PXGW01000005.1	114466	117940	5.24
Escherichia coli H12ESR01650	NZ_PXGX01000005.1	114477	117951	5.24
Escherichia coli H12ESR01387	NZ_PXGY01000006.1	135221	138695	5.24
Escherichia coli H12ESR01231	NZ_PXGZ01000008.1	79913	83387	5.24
Escherichia coli FDE21	NZ_PXHA01000011.1	68955	72429	5.24
Escherichia coli F5J	NZ_PXHB01000006.1	114488	117962	5.24
Escherichia coli F5F	NZ_PXHC01000007.1	136918	140392	5.24
Escherichia coli ERL121829	NZ_PXHF01000005.1	135223	138697	5.24
Escherichia coli ERL020412	NZ_PXHG01000014.1	5254	8728	5.24
Escherichia coli AGR718	NZ_PXHH01000014.1	5253	8727	5.24
Escherichia coli 15ER2679	NZ_PXHN01000007.1	124531	128005	5.24
Escherichia coli 14ER2392	NZ_PXHO01000005.1	136981	140455	5.24
Escherichia coli 13ER6227	NZ_PXHQ01000006.1	114488	117962	5.24
Escherichia coli 13ER5640	NZ_PXHR01000006.1	136885	140359	5.24
Escherichia coli 13ER5154	NZ_PXHS01000005.1	124551	128025	5.24
Escherichia coli 13ER5056	NZ_PXHT01000005.1	114488	117962	5.24
Escherichia coli 13ER4824	NZ_PXHU01000004.1	114477	117951	5.24
Escherichia coli 13ER3103A	NZ_PXHV01000012.1	114471	117945	5.24
Escherichia coli FWSEC0041	NZ_RRDN01000012.1	124394	127868	5.24
Escherichia coli FWSEC0043	NZ_RRDP01000010.1	114437	117911	5.24
Escherichia coli FWSEC0044	NZ_RRDQ01000009.1	135191	138665	5.24
Escherichia coli FWSEC0073	NZ_RRES01000012.1	5123	8597	5.24
Escherichia coli FWSEC0274	NZ_RRJQ01000004.1	114366	117840	5.24
Escherichia coli KSU166	NZ_SKCU01000005.1	115035	118509	5.24
Escherichia coli KSU165	NZ_SKCV01000009.1	115035	118509	5.24
Escherichia coli 2015-10-218 E	NZ_SKCW01000009.1	115035	118509	5.24
Escherichia coli 2015-7-260E	NZ_SKCX01000006.1	115065	118539	5.24
Escherichia coli 2015-2-145 F2	NZ_SKCY01000009.1	16657	20131	5.24
Escherichia coli 2015-1-148A	NZ_SKCZ01000007.1	57956	61430	5.24
Escherichia coli 2015-1-144F	NZ_SKDA01000009.1	57956	61430	5.24
Escherichia coli 2015-1-143F	NZ_SKDB01000008.1	146740	150214	5.24
Escherichia coli 2015-1-136G	NZ_SKDC01000003.1	57956	61430	5.24
Escherichia coli 2015-1-133I	NZ_SKDD01000009.1	57956	61430	5.24
Escherichia coli 2015-1-132A	NZ_SKDE01000009.1	57956	61430	5.24
Escherichia coli 2015-1-130C	NZ_SKDF01000011.1	68938	72412	5.24
Escherichia coli 2015-1-128C	NZ_SKDG01000012.1	68938	72412	5.24
Escherichia coli 2015-1-126B	NZ_SKDH01000009.1	57956	61430	5.24
Escherichia coli 2015-1-125C	NZ_SKDI01000006.1	57956	61430	5.24
Escherichia coli 2015-1-122E	NZ_SKDJ01000008.1	57956	61430	5.24
Escherichia coli 2015-1-121I	NZ_SKDK01000013.1	57956	61430	5.24
Escherichia coli 2015-1-120H	NZ_SKDL01000014.1	57956	61430	5.24
Escherichia coli 2015-1-114B	NZ_SKDM01000008.1	57956	61430	5.24
Escherichia coli 2015-1-113F	NZ_SKDN01000009.1	136984	140458	5.24
Escherichia coli 2015-1-106F	NZ_SKDO01000014.1	57956	61430	5.24
Escherichia coli 2015-1-105B	NZ_SKDP01000009.1	57956	61430	5.24
Escherichia coli 2015-1-45G	NZ_SKDQ01000005.1	57956	61430	5.24
Escherichia coli 2014-5-815C	NZ_SKDR01000017.1	58982	62456	5.24
Escherichia coli 2014-5-277B	NZ_SKDS01000019.1	17114	20588	5.24
Escherichia coli 2014-5-80F	NZ_SKDT01000005.1	135244	138718	5.24
Escherichia coli 2013-3-279D	NZ_SKDU01000018.1	16764	20238	5.24
Escherichia coli 2013-3-94A	NZ_SKDV01000017.1	34009	37483	5.24
Escherichia coli 2015-10-213 G1	NZ_SOZO01000014.1	69048	72522	5.24
Escherichia coli 2015-1-121D	NZ_SOZP01000027.1	57956	61430	5.24
Escherichia coli 2015-1-149A	NZ_SOZQ01000008.1	57956	61430	5.24
Escherichia coli 2015-1-146A	NZ_SOZR01000027.1	1985	5459	5.24
Escherichia coli 2015-1-141C	NZ_SOZS01000008.1	57956	61430	5.24
Escherichia coli 2015-1-139H	NZ_SOZT01000004.1	32894	36368	5.24
Escherichia coli 2015-1-135C	NZ_SOZU01000044.1	32874	36348	5.24
Escherichia coli 2015-1-134A	NZ_SOZV01000009.1	32914	36388	5.24
Escherichia coli 2015-1-129A	NZ_SOZW01000009.1	136984	140458	5.24
Escherichia coli 2015-1-127F	NZ_SOZX01000013.1	68938	72412	5.24
Escherichia coli 2015-1-116B	NZ_SOZY01000009.1	136984	140458	5.24
Escherichia coli 2015-1-111A	NZ_SOZZ01000008.1	57956	61430	5.24
Escherichia coli 2015-1-110A	NZ_SPAA01000012.1	57956	61430	5.24
Escherichia coli 2015-1-107C	NZ_SPAB01000008.1	146750	150224	5.24
Escherichia coli 2015-1-104A	NZ_SPAC01000015.1	57956	61430	5.24
Escherichia coli 2015-1-103B	NZ_SPAD01000036.1	32869	36343	5.24
Escherichia coli 2015-1-101D	NZ_SPAE01000039.1	32912	36386	5.24
Escherichia coli 2015-1-97B	NZ_SPAF01000032.1	19207	22681	5.24
Escherichia coli 2015-1-95G	NZ_SPAG01000006.1	57956	61430	5.24
Escherichia coli 2015-1-93J	NZ_SPAH01000016.1	59009	62483	5.24
Escherichia coli 2015-1-87A	NZ_SPAI01000015.1	68938	72412	5.24
Escherichia coli 2015-1-67 B1	NZ_SPAJ01000013.1	59001	62475	5.24
Escherichia coli 2015-1-63H	NZ_SPAK01000015.1	69048	72522	5.24
Escherichia coli 2015-1-59B	NZ_SPAL01000012.1	59001	62475	5.24
Escherichia coli 2015-1-56G	NZ_SPAM01000008.1	57956	61430	5.24
Escherichia coli 2015-1-53A1	NZ_SPAN01000008.1	57956	61430	5.24
Escherichia coli 2015-1-51F	NZ_SPAO01000011.1	47669	51143	5.24
Escherichia coli 2015-1-48G	NZ_SPAP01000007.1	57956	61430	5.24
Escherichia coli 2014-5-288A	NZ_SPAQ01000022.1	17034	20508	5.24
Escherichia coli 2014-5-283B	NZ_SPAR01000057.1	2020	5494	5.24
Escherichia coli 2014-5-78J	NZ_SPAS01000014.1	33028	36502	5.24
Escherichia coli 2014-5-62D	NZ_SPAT01000001.1	104638	108112	5.24
Escherichia coli 2013-3-109C	NZ_SPAU01000038.1	32981	36455	5.24
Escherichia coli 2013-3-86C	NZ_SPAV01000015.1	69048	72522	5.24
Escherichia coli 2015-1-43B	NZ_SPJZ01000011.1	59025	62499	5.24
Escherichia coli 2015-1-26A	NZ_SPKA01000042.1	32887	36361	5.24
Escherichia coli 2014-5-921H	NZ_SPKB01000019.1	17383	20857	5.24
Escherichia coli 2014-5-323B	NZ_SPKC01000046.1	26952	30426	5.24
Escherichia coli 2014-5-84I	NZ_SPKD01000005.1	115113	118587	5.24
Escherichia coli 2014-5-81D	NZ_SPKE01000005.1	114764	118238	5.24
Escherichia coli 2014-5-76A	NZ_SPKF01000005.1	136994	140468	5.24
Escherichia coli 2015-1-140F	NZ_SPKG01000009.1	138449	141923	5.24
Escherichia coli 2015-1-91 I1	NZ_SPKH01000027.1	47761	51235	5.24
Escherichia coli IBD_EPEC8	NZ_SQQC01000001.1	367759	371233	5.24
Escherichia coli NCTC10279	NZ_UASG01000011.1	594023	597497	5.24
Escherichia coli EC1661	NZ_VODB01000373.1	137	3611	5.24
Escherichia coli FHI_NMBU_09	NZ_WXYV01000001.1	2817685	2821159	5.24
Escherichia coli FHI_NMBU_07	NZ_WXYZ01000001.1	2541853	2545327	5.24
Escherichia coli PNUSAE018067	AAADKE020000045.1	16781	20255	5.24
Escherichia coli 428112	AAAAJV020000012.1	69388	72862	5.24
Escherichia coli 428113	AAAAXI020000019.1	2974	6448	5.24
Escherichia coli PNUSAE015712	RNBQ02000015.1	114286	117760	5.24
Escherichia coli PNUSAE018416	RMKC02000003.1	16635	20109	5.24
Escherichia coli PNUSAE018723	RMKB02000009.1	146601	150075	5.24
Escherichia coli PNUSAE019572	RLCE02000043.1	4072	7546	5.24
Escherichia coli PNUSAE014234	RLDP02000048.1	3838	7312	5.24
Escherichia coli PNUSAE018882	AAADKG020000056.1	1958	5432	5.24
Escherichia coli PNUSAE018594	RVQF02000006.1	16635	20109	5.24
Escherichia coli PNUSAE019107	RVYL02000007.1	114286	117760	5.24
Escherichia coli 562980	RVJL02000010.1	105723	109197	5.24
Escherichia coli PNUSAE018830	RMIB02000021.1	58972	62446	5.24
Escherichia coli PNUSAE019653	RNIH02000003.1	114363	117837	5.24
Escherichia coli PNUSAE019763	RMMT02000005.1	114326	117800	5.24
Escherichia coli PNUSAE018561	RNCI02000068.1	5327	8801	5.24
Escherichia coli PNUSAE019756	RMMV02000055.1	4070	7544	5.24
Escherichia coli PNUSAE018213	RMML02000070.1	3822	7296	5.24
Escherichia coli PNUSAE019725	RMNB02000010.1	4018	7492	5.24
Escherichia coli PNUSAE019799	ROJE02000054.1	1932	5406	5.24
Escherichia coli PNUSAE020356	AAADMM020000048.1	1973	5447	5.24
Escherichia coli PNUSAE015624	RNIS02000051.1	1971	5445	5.24
Escherichia coli 2015C-4146	AAQWHE010000011.1	136866	140340	5.24
Escherichia coli PNUSAE044618	AAQWNE010000050.1	1981	5455	5.24
Escherichia coli PNUSAE043921	AAQWSM010000079.1	1958	5432	5.24
Escherichia coli PNUSAE043179	AAQWZY010000026.1	19174	22648	5.24
Escherichia coli PNUSAE042544	AAQXDE010000007.1	114288	117762	5.24
Escherichia coli PNUSAE026063	AAQXDM010000032.1	1912	5386	5.24
Escherichia coli PNUSAE042127	AAQXJN010000007.1	114289	117763	5.24
Escherichia coli PNUSAE042190	AAQXJV010000010.1	16635	20109	5.24
Escherichia coli PNUSAE041477	AAQXNZ010000031.1	2426	5900	5.24
Escherichia coli PNUSAE041168	AAQXSJ010000009.1	136751	140225	5.24
Escherichia coli PNUSAE040610	AAQXTV010000010.1	136948	140422	5.24
Escherichia coli PNUSAE039815	AAQXXZ010000009.1	146520	149994	5.24
Escherichia coli PNUSAE039242	AAQYFV010000007.1	113306	116780	5.24
Escherichia coli PNUSAE039282	AAQYGT010000009.1	16635	20109	5.24
Escherichia coli PNUSAE039029	AAQYIT010000005.1	114287	117761	5.24
Escherichia coli PNUSAE038728	AAQYMN010000005.1	114365	117839	5.24
Escherichia coli PNUSAE038611	AAQYNQ010000008.1	7299	10773	5.24
Escherichia coli PNUSAE038349	AAQYQZ010000010.1	136751	140225	5.24
Escherichia coli PNUSAE038243	AAQYSW010000013.1	114364	117838	5.24
Escherichia coli 824403	AAQYXU010000024.1	69056	72530	5.24
Escherichia coli PNUSAE037234	AAQZBB010000025.1	58783	62257	5.24
Escherichia coli TW18285-1P	AAQZFC010000002.1	161289	164763	5.24
Escherichia coli 818134	AAQZGV010000005.1	107500	110974	5.24
Escherichia coli PNUSAE024985	AAQZHD010000056.1	1980	5454	5.24
Escherichia coli PNUSAE036459	AAQZJC010000011.1	136923	140397	5.24
Escherichia coli PNUSAE036348	AAQZJI010000013.1	4478	7952	5.24
Escherichia coli 815655	AAQZKZ010000007.1	107502	110976	5.24
Escherichia coli 815657	AAQZLO010000008.1	107502	110976	5.24
Escherichia coli 808284	AAQZMJ010000005.1	107502	110976	5.24
Escherichia coli PNUSAE036134	AAQZMV010000053.1	1962	5436	5.24
Escherichia coli PNUSAE035897	AAQZMZ010000010.1	16635	20109	5.24
Escherichia coli 815656	AAQZNU010000007.1	114366	117840	5.24
Escherichia coli 808068	AAQZPK010000005.1	107502	110976	5.24
Escherichia coli PNUSAE035266	AAQZRF010000041.1	19221	22695	5.24
Escherichia coli PNUSAE035650	AAQZTO010000009.1	121528	125002	5.24
Escherichia coli PNUSAE035652	AAQZTI010000009.1	146601	150075	5.24
Escherichia coli PNUSAE035161	AAQZXQ010000010.1	136866	140340	5.24
Escherichia coli PNUSAE035067	AARABA010000011.1	4478	7952	5.24
Escherichia coli PNUSAE034194	AARAFR010000179.1	1887	5361	5.24
Escherichia coli PNUSAE034176	AARAGP010000077.1	1981	5455	5.24
Escherichia coli PNUSAE034146	AARAII010000011.1	16634	20108	5.24
Escherichia coli PNUSAE034145	AARAIN010000010.1	16634	20108	5.24
Escherichia coli 804518	AARAJZ010000005.1	107731	111205	5.24
Escherichia coli PNUSAE034070	AARAKR010000065.1	3599	7073	5.24
Escherichia coli PNUSAE032911	AARAKY010000010.1	17084	20558	5.24
Escherichia coli PNUSAE032868	AARALY010000009.1	16635	20109	5.24
Escherichia coli PNUSAE033598	AARAMH010000010.1	16635	20109	5.24
Escherichia coli PNUSAE033363	AARAPF010000067.1	3892	7366	5.24
Escherichia coli PNUSAE033075	AARAQX010000002.1	114364	117838	5.24
Escherichia coli PNUSAE033054	AARAQT010000007.1	16635	20109	5.24
Escherichia coli PNUSAE032689	AARAUC010000005.1	114285	117759	5.24
Escherichia coli PNUSAE032734	AARAUU010000010.1	136866	140340	5.24
Escherichia coli PNUSAE032143	AARAWZ010000010.1	146521	149995	5.24
Escherichia coli PNUSAE031825	AARBDC010000007.1	146601	150075	5.24
Escherichia coli PNUSAE026812	AARBAV010000007.1	16635	20109	5.24
Escherichia coli PNUSAE024454	AARBCE010000042.1	1699	5173	5.24
Escherichia coli PNUSAE031827	AARBBC010000001.1	62334	65808	5.24
Escherichia coli PNUSAE027335	AARBCO010000009.1	114364	117838	5.24
Escherichia coli PNUSAE031696	AARBEF010000004.1	142454	145928	5.24
Escherichia coli PNUSAE031644	AARBEP010000003.1	142311	145785	5.24
Escherichia coli PNUSAE030936	AARBHA010000005.1	114286	117760	5.24
Escherichia coli 795121	AARBHG010000006.1	114973	118447	5.24
Escherichia coli PNUSAE031581	AARBHH010000007.1	114364	117838	5.24
Escherichia coli PNUSAE031162	AARBKR010000005.1	114287	117761	5.24
Escherichia coli PNUSAE031159	AARBLB010000003.1	114287	117761	5.24
Escherichia coli PNUSAE030884	AARBOT010000041.1	19773	23247	5.24
Escherichia coli PNUSAE030882	AARBOY010000018.1	84982	88456	5.24
Escherichia coli PNUSAE030858	AARBQH010000036.1	19278	22752	5.24
Escherichia coli PNUSAE030892	AARBPE010000006.1	114286	117760	5.24
Escherichia coli PNUSAE030855	AARBQA010000045.1	1967	5441	5.24
Escherichia coli PNUSAE030623	AARBPY010000017.1	84982	88456	5.24
Escherichia coli PNUSAE029878	AARBRR010000010.1	88223	91697	5.24
Escherichia coli PNUSAE030788	AARBRW010000011.1	136751	140225	5.24
Escherichia coli 790563	AARBRO010000007.1	114220	117694	5.24
Escherichia coli PNUSAE030298	AARBSJ010000007.1	113456	116930	5.24
Escherichia coli PNUSAE030257	AARBST010000075.1	2091	5565	5.24
Escherichia coli PNUSAE030093	AARBTX010000006.1	114286	117760	5.24
Escherichia coli PNUSAE030856	AARBUO010000055.1	3954	7428	5.24
Escherichia coli PNUSAE027576	AARBXK010000071.1	1688	5162	5.24
Escherichia coli PNUSAE030168	AARBYM010000002.1	114363	117837	5.24
Escherichia coli PNUSAE030624	AARBWE010000011.1	16635	20109	5.24
Escherichia coli PNUSAE024831	AARCCI010000034.1	1686	5160	5.24
Escherichia coli PNUSAE029955	AARCEP010000055.1	1954	5428	5.24
Escherichia coli PNUSAE029864	AARCFB010000042.1	1979	5453	5.24
Escherichia coli PNUSAE029948	AARCDG010000042.1	19798	23272	5.24
Escherichia coli PNUSAE029956	AARCCX010000061.1	1946	5420	5.24
Escherichia coli PNUSAE029861	AARCDO010000037.1	2449	5923	5.24
Escherichia coli PNUSAE026861	AARCKD010000052.1	1839	5313	5.24
Escherichia coli PNUSAE028083	AARCRM010000076.1	1689	5163	5.24
Escherichia coli PNUSAE028285	AARCVU010000055.1	3945	7419	5.24
Escherichia coli PNUSAE025439	AARDDW010000068.1	1957	5431	5.24
Escherichia coli PNUSAE025438	AARDDH010000009.1	146601	150075	5.24
Escherichia coli PNUSAE026970	AARDCM010000053.1	1983	5457	5.24
Escherichia coli PNUSAE027582	AARCTP010000046.1	1850	5324	5.24
Escherichia coli PNUSAE028384	AARCPG010000013.1	3322	6796	5.24
Escherichia coli PNUSAE028025	AARCXC010000010.1	146521	149995	5.24
Escherichia coli PNUSAE026902	AARDHQ010000076.1	1773	5247	5.24
Escherichia coli PNUSAE026959	AARDYT010000038.1	1891	5365	5.24
Escherichia coli PNUSAE026776	AARDXP010000066.1	1957	5431	5.24
Escherichia coli AUSMDU00014373	AARDNL010000005.1	105699	109173	5.24
Escherichia coli PNUSAE026991	AAREDJ010000006.1	113456	116930	5.24
Escherichia coli PNUSAE026855	AAREEI010000124.1	846	4320	5.24
Escherichia coli PNUSAE026157	AAREFW010000008.1	113220	116694	5.24
Escherichia coli PNUSAE026724	AARCMN010000006.1	114364	117838	5.24
Escherichia coli PNUSAE028110	AARCSI010000009.1	16635	20109	5.24
Escherichia coli PNUSAE028254	AARCSK010000012.1	114287	117761	5.24
Escherichia coli PNUSAE027265	AARDFZ010000043.1	1981	5455	5.24
Escherichia coli PNUSAE029036	AARCLU010000059.1	1979	5453	5.24
Escherichia coli PNUSAE029090	AARCLZ010000046.1	1964	5438	5.24
Escherichia coli PNUSAE028592	AARCQX010000137.1	2865	6339	5.24
Escherichia coli PNUSAE027578	AARCQN010000061.1	1958	5432	5.24
Escherichia coli PNUSAE028581	AARCSP010000040.1	1954	5428	5.24
Escherichia coli PNUSAE026330	AARELZ010000007.1	53018	56492	5.24
Escherichia coli PNUSAE026526	AAREMW010000009.1	137068	140542	5.24
Escherichia coli PNUSAE026341	AAREOL010000011.1	137351	140825	5.24
Escherichia coli PNUSAE026075	AAREPC010000053.1	1685	5159	5.24
Escherichia coli PNUSAE024780	AARESU010000077.1	4018	7492	5.24
Escherichia coli PNUSAE025805	AAREWJ010000011.1	4017	7491	5.24
Escherichia coli PNUSAE025572	AAREZL010000004.1	114316	117790	5.24
Escherichia coli PNUSAE025727	AAREZP010000006.1	114286	117760	5.24
Escherichia coli PNUSAE025518	AARFAG010000010.1	4017	7491	5.24
Escherichia coli PNUSAE025893	AARFAT010000043.1	1962	5436	5.24
Escherichia coli 762379	AARFCR010000007.1	114128	117602	5.24
Escherichia coli PNUSAE025370	AARFDQ010000071.1	1842	5316	5.24
Escherichia coli FSIS11922076	AARFEM010000061.1	1962	5436	5.24
Escherichia coli PNUSAE025331	AARFFG010000048.1	3897	7371	5.24
Escherichia coli 757907	AARFHR010000009.1	101483	104957	5.24
Escherichia coli PNUSAE025514	AARFIC010000069.1	1946	5420	5.24
Escherichia coli PNUSAE025604	AARFKI010000006.1	114364	117838	5.24
Escherichia coli 751544	AARFND010000007.1	107725	111199	5.24
Escherichia coli PNUSAE024807	AARFNB010000011.1	114286	117760	5.24
Escherichia coli PNUSAE025026	AARFSH010000009.1	146601	150075	5.24
Escherichia coli PNUSAE024776	AARFUJ010000027.1	57828	61302	5.24
Escherichia coli PNUSAE025027	AARFWY010000007.1	114317	117791	5.24
Escherichia coli PNUSAE024606	AARFYZ010000046.1	1922	5396	5.24
Escherichia coli PNUSAE024431	AARFZM010000070.1	1802	5276	5.24
Escherichia coli PNUSAE024610	AARGAE010000147.1	2839	6313	5.24
Escherichia coli PNUSAE024360	AARGNE010000079.1	1922	5396	5.24
Escherichia coli PNUSAE024276	AARGNI010000046.1	1944	5418	5.24
Escherichia coli 2014C-3144	AARHCL010000011.1	146521	149995	5.24
Escherichia coli 2015C-4409	AARHCM010000007.1	114326	117800	5.24
Escherichia coli 2014C-4133	AARHDO010000007.1	113456	116930	5.24
Escherichia coli PNUSAE022000	AARIAD010000008.1	70711	74185	5.24
Escherichia coli PNUSAE023473	AARIAO010000007.1	16635	20109	5.24
Escherichia coli 2015C-3116	AARHGA010000011.1	146521	149995	5.24
Escherichia coli 2015C-4498	AARHEQ010000007.1	113456	116930	5.24
Escherichia coli 2015C-3095	AARHKS010000011.1	146601	150075	5.24
Escherichia coli FSIS11919691	AARIEA010000054.1	1881	5355	5.24
Escherichia coli 712259	AARIFU010000007.1	105731	109205	5.24
Escherichia coli PNUSAE023059	AARIGY010000149.1	4017	7491	5.24
Escherichia coli FSIS11918712	AARIOY010000008.1	16635	20109	5.24
Escherichia coli PNUSAE022425	AARILC010000073.1	4012	7486	5.24
Escherichia coli PNUSAE023173	AARHZV010000064.1	4018	7492	5.24
Escherichia coli 690301	AARIUC010000007.1	107725	111199	5.24
Escherichia coli 716018	AARIDM010000006.1	107671	111145	5.24
Escherichia coli 2015C-3497	AARHEW010000007.1	114286	117760	5.24
Escherichia coli 2014C-4567	AARHHA010000010.1	17957	21431	5.24
Escherichia coli FSIS11917799	AARKQQ010000013.1	114164	117638	5.24
Escherichia coli PNUSAE022302	AARKSX010000072.1	3839	7313	5.24
Escherichia coli PNUSAE021661	AARKTL010000158.1	2836	6310	5.24
Escherichia coli PNUSAE022251	AARKUA010000005.1	114364	117838	5.24
Escherichia coli PNUSAE022193	AARKUW010000069.1	1961	5435	5.24
Escherichia coli PNUSAE021708	AARKUX010000011.1	136841	140315	5.24
Escherichia coli PNUSAE022022	AARKWB010000007.1	146601	150075	5.24
Escherichia coli PNUSAE021981	AARKZJ010000049.1	1896	5370	5.24
Escherichia coli PNUSAE021558	AARKYR010000010.1	4018	7492	5.24
Escherichia coli PNUSAE021753	AARLAM010000057.1	1698	5172	5.24
Escherichia coli PNUSAE021277	AARLDP010000006.1	114286	117760	5.24
Escherichia coli PNUSAE019855	AARLKV010000007.1	146518	149992	5.24
Escherichia coli PNUSAE018009	AARLLU010000006.1	113449	116923	5.24
Escherichia coli PNUSAE018985	AARLLB010000045.1	19785	23259	5.24
Escherichia coli PNUSAE021384	AARLRP010000006.1	114286	117760	5.24
Escherichia coli PNUSAE021032	AARLYD010000038.1	3641	7115	5.24
Escherichia coli PNUSAE021046	AARLZD010000044.1	1903	5377	5.24
Escherichia coli PNUSAE021052	AARLZT010000080.1	1779	5253	5.24
Escherichia coli PNUSAE020828	AARMCF010000045.1	1991	5465	5.24
Escherichia coli PNUSAE020874	AARMMC010000017.1	58936	62410	5.24
Escherichia coli PNUSAE020452	AARMYU010000005.1	136858	140332	5.24
Escherichia coli PNUSAE020126	AARNCX010000007.1	114286	117760	5.24
Escherichia coli PNUSAE020458	AARNDD010000005.1	114365	117839	5.24
Escherichia coli 640333	AARNFE010000016.1	68819	72293	5.24
Escherichia coli 640330	AARNFJ010000008.1	69539	73013	5.24
Escherichia coli PNUSAE018515	AARNJY010000006.1	57520	60994	5.24
Escherichia coli 638800	AARNLA010000015.1	68905	72379	5.24
Escherichia coli PNUSAE020091	AARNMT010000005.1	113455	116929	5.24
Escherichia coli PNUSAE019824	AARNPQ010000001.1	114363	117837	5.24
Escherichia coli PNUSAE020246	AARNPS010000005.1	114285	117759	5.24
Escherichia coli PNUSAE019925	AARNVW010000012.1	137210	140684	5.24
Escherichia coli 617037	AARNZU010000015.1	68982	72456	5.24
Escherichia coli 626634	AAROON010000006.1	114130	117604	5.24
Escherichia coli PNUSAE019476	AAROQE010000008.1	123405	126879	5.24
Escherichia coli FSIS11814382	AAROVI010000042.1	3644	7118	5.24
Escherichia coli PNUSAE019259	AAROXB010000043.1	1949	5423	5.24
Escherichia coli PNUSAE019276	AAROZL010000046.1	1966	5440	5.24
Escherichia coli PNUSAE019282	AARPAY010000003.1	114171	117645	5.24
Escherichia coli PNUSAE019218	AARPBS010000006.1	146601	150075	5.24
Escherichia coli PNUSAE019104	AARPEB010000046.1	1882	5356	5.24
Escherichia coli PNUSAE018884	AARPEI010000063.1	1968	5442	5.24
Escherichia coli PNUSAE018158	AARPFN010000004.1	146601	150075	5.24
Escherichia coli PNUSAE018593	AARPNE010000073.1	1939	5413	5.24
Escherichia coli PNUSAE018754	AARPOK010000047.1	1957	5431	5.24
Escherichia coli PNUSAE018665	AARPNW010000011.1	4018	7492	5.24
Escherichia coli PNUSAE019018	AARPGN010000008.1	137161	140635	5.24
Escherichia coli PNUSAE018612	AARPQW010000066.1	1957	5431	5.24
Escherichia coli PNUSAE018607	AARPRC010000074.1	1878	5352	5.24
Escherichia coli PNUSAE017943	AARPXK010000052.1	1981	5455	5.24
Escherichia coli PNUSAE018069	AARPUE010000071.1	1938	5412	5.24
Escherichia coli PNUSAE015612	AARQCC010000022.1	68929	72403	5.24
Escherichia coli 599525	AARQMH010000007.1	107500	110974	5.24
Escherichia coli 599470	AARQTT010000015.1	68819	72293	5.24
Escherichia coli 582252	AARQTZ010000007.1	107715	111189	5.24
Escherichia coli PNUSAE018124	AARRBU010000009.1	136857	140331	5.24
Escherichia coli PNUSAE018086	AARRCP010000002.1	161258	164732	5.24
Escherichia coli PNUSAE017910	AARRGG010000004.1	136866	140340	5.24
Escherichia coli PNUSAE017479	AARRIR010000013.1	136866	140340	5.24
Escherichia coli PNUSAE017782	AARRGN010000007.1	16635	20109	5.24
Escherichia coli PNUSAE017603	AARRGX010000005.1	113449	116923	5.24
Escherichia coli PNUSAE017615	AARRGS010000006.1	114257	117731	5.24
Escherichia coli PNUSAE017480	AARRIK010000011.1	16635	20109	5.24
Escherichia coli PNUSAE017826	AARRFF010000078.1	1886	5360	5.24
Escherichia coli PNUSAE017478	AARRLF010000012.1	137079	140553	5.24
Escherichia coli PNUSAE016886	AARROD010000034.1	1962	5436	5.24
Escherichia coli PNUSAE017117	AARROT010000006.1	145534	149008	5.24
Escherichia coli PNUSAE016972	AARRQN010000007.1	123851	127325	5.24
Escherichia coli PNUSAE017396	AARRQT010000006.1	146601	150075	5.24
Escherichia coli PNUSAE017100	AARRYC010000159.1	5	3479	5.24
Escherichia coli PNUSAE016903	AARRYU010000010.1	113456	116930	5.24
Escherichia coli PNUSAE015929	AARSBW010000009.1	16632	20106	5.24
Escherichia coli PNUSAE016954	AARSCM010000011.1	136751	140225	5.24
Escherichia coli PNUSAE016910	AARSFE010000057.1	1954	5428	5.24
Escherichia coli PNUSAE016908	AARSFS010000043.1	1957	5431	5.24
Escherichia coli PNUSAE016986	AARSHI010000012.1	114287	117761	5.24
Escherichia coli PNUSAE016039	AARSID010000031.1	3905	7379	5.24
Escherichia coli PNUSAE016062	AARSJK010000010.1	4017	7491	5.24
Escherichia coli PNUSAE016685	AARSJP010000010.1	146521	149995	5.24
Escherichia coli PNUSAE015557	AARSMT010000010.1	16546	20020	5.24
Escherichia coli PNUSAE016578	AARSOH010000004.1	114326	117800	5.24
Escherichia coli PNUSAE016608	AARSRL010000045.1	1954	5428	5.24
Escherichia coli PNUSAE016305	AARSSZ010000047.1	3902	7376	5.24
Escherichia coli PNUSAE015541	AARSTZ010000008.1	16635	20109	5.24
Escherichia coli PNUSAE015359	AARSUJ010000009.1	16635	20109	5.24
Escherichia coli PNUSAE015560	AARSVS010000008.1	142473	145947	5.24
Escherichia coli PNUSAE016450	AARSWJ010000054.1	1955	5429	5.24
Escherichia coli PNUSAE016447	AARSWS010000022.1	60930	64404	5.24
Escherichia coli PNUSAE016078	AARSYE010000011.1	136866	140340	5.24
Escherichia coli PNUSAE016016	AARSZK010000055.1	1954	5428	5.24
Escherichia coli PNUSAE015743	AARSZY010000004.1	114371	117845	5.24
Escherichia coli PNUSAE016198	AARTBF010000073.1	1655	5129	5.24
Escherichia coli PNUSAE016200	AARTBG010000059.1	1877	5351	5.24
Escherichia coli PNUSAE016289	AARTDV010000010.1	16635	20109	5.24
Escherichia coli PNUSAE016284	AARTDW010000009.1	4307	7781	5.24
Escherichia coli PSU-0801	AARTFX010000010.1	17957	21431	5.24
Escherichia coli PNUSAE015892	AARTHT010000002.1	114364	117838	5.24
Escherichia coli PNUSAE015866	AARTKO010000010.1	137477	140951	5.24
Escherichia coli PNUSAE015863	AARTKP010000006.1	114286	117760	5.24
Escherichia coli PNUSAE015864	AARTKS010000012.1	137136	140610	5.24
Escherichia coli PNUSAE015799	AARTKU010000007.1	145561	149035	5.24
Escherichia coli PNUSAE015648	AARTMT010000007.1	114286	117760	5.24
Escherichia coli PNUSAE014659	AARTNV010000039.1	19153	22627	5.24
Escherichia coli 570835	AARTRX010000020.1	68819	72293	5.24
Escherichia coli PNUSAE015462	AARTTT010000027.1	162	3636	5.24
Escherichia coli PNUSAE015293	AARUAZ010000041.1	1884	5358	5.24
Escherichia coli PNUSAE015407	AARUDC010000041.1	1956	5430	5.24
Escherichia coli PNUSAE015088	AARUEU010000003.1	114364	117838	5.24
Escherichia coli PNUSAE015380	AARUCJ010000005.1	114364	117838	5.24
Escherichia coli PNUSAE015301	AARUGJ010000006.1	16635	20109	5.24
Escherichia coli PNUSAE015092	AARUGZ010000011.1	146601	150075	5.24
Escherichia coli PNUSAE015138	AARUHH010000006.1	124475	127949	5.24
Escherichia coli 561084	AARUHZ010000004.1	107500	110974	5.24
Escherichia coli PNUSAE005478	AARUNU010000015.1	105794	109268	5.24
Escherichia coli PNUSAE015171	AARUQC010000046.1	1954	5428	5.24
Escherichia coli PNUSAE014941	AARURC010000005.1	32863	36337	5.24
Escherichia coli PNUSAE015016	AARUTQ010000011.1	4017	7491	5.24
Escherichia coli PNUSAE014979	AARUUE010000004.1	114287	117761	5.24
Escherichia coli PNUSAE014462	AARVJZ010000009.1	4018	7492	5.24
Escherichia coli PNUSAE010981	AARVLB010000003.1	161265	164739	5.24
Escherichia coli PNUSAE014853	AARVMD010000011.1	138331	141805	5.24
Escherichia coli PNUSAE014950	AARVOM010000105.1	4017	7491	5.24
Escherichia coli PNUSAE014992	AARVOI010000007.1	142496	145970	5.24
Escherichia coli 408491	AARVRJ010000041.1	3676	7150	5.24
Escherichia coli PNUSAE014776	AARVWR010000005.1	114287	117761	5.24
Escherichia coli PNUSAE013674	AARWQA010000007.1	146601	150075	5.24
Escherichia coli PNUSAE013411	AARWQM010000013.1	105698	109172	5.24
Escherichia coli PNUSAE013647	AARWRH010000043.1	19788	23262	5.24
Escherichia coli PNUSAE014446	AARWRM010000007.1	16635	20109	5.24
Escherichia coli PNUSAE014348	AARXJU010000002.1	114286	117760	5.24
Escherichia coli PNUSAE013755	AARYIX010000046.1	1991	5465	5.24
Escherichia coli PNUSAE013634	AARYIU010000005.1	114364	117838	5.24
Escherichia coli PNUSAE013697	AARYGQ010000010.1	16632	20106	5.24
Escherichia coli PNUSAE013814	AARYLF010000001.1	373848	377322	5.24
Escherichia coli PNUSAE013846	AARYLD010000012.1	105715	109189	5.24
Escherichia coli PNUSAE013451	AARYUW010000002.1	161238	164712	5.24
Escherichia coli PNUSAE013352	AARYXH010000008.1	16632	20106	5.24
Escherichia coli PNUSAE013073	AARYYT010000001.1	373861	377335	5.24
Escherichia coli PNUSAE012979	AARZRC010000006.1	114353	117827	5.24
Escherichia coli PNUSAE013246	AARZFU010000009.1	16635	20109	5.24
Escherichia coli PNUSAE012507	AASABM010000006.1	114364	117838	5.24
Escherichia coli PNUSAE012436	AASABR010000054.1	1973	5447	5.24
Escherichia coli PNUSAE012564	AASACU010000004.1	104605	108079	5.24
Escherichia coli PNUSAE012513	AASACF010000018.1	59004	62478	5.24
Escherichia coli PNUSAE012572	AARZZN010000022.1	57828	61302	5.24
Escherichia coli PNUSAE012505	AASADJ010000009.1	136857	140331	5.24
Escherichia coli PNUSAE012885	AARZUM010000009.1	105698	109172	5.24
Escherichia coli PNUSAE012876	AARZVY010000012.1	272	3746	5.24
Escherichia coli PNUSAE013312	AARZCB010000005.1	142354	145828	5.24
Escherichia coli PNUSAE013088	AARZEC010000046.1	3800	7274	5.24
Escherichia coli PNUSAE013808	AARYMF010000006.1	114286	117760	5.24
Escherichia coli PNUSAE013881	AARYML010000011.1	4016	7490	5.24
Escherichia coli PNUSAE014364	AARXGV010000061.1	1949	5423	5.24
Escherichia coli PNUSAE014106	AARXGM010000034.1	484	3958	5.24
Escherichia coli PNUSAE013565	AARXGI010000039.1	1983	5457	5.24
Escherichia coli 420511	AARXKX010000012.1	105730	109204	5.24
Escherichia coli PNUSAE014163	AARYCB010000004.1	114253	117727	5.24
Escherichia coli PNUSAE014691	AARWSK010000011.1	146521	149995	5.24
Escherichia coli PNUSAE012314	AASAMS010000013.1	105698	109172	5.24
Escherichia coli FSIS11918359	AASAWH010000017.1	58156	61630	5.24
Escherichia coli PNUSAE012156	AASBEU010000005.1	53018	56492	5.24
Escherichia coli PNUSAE012196	AASBFR010000039.1	1981	5455	5.24
Escherichia coli EC3920-E888F-6	AASBFZ010000010.1	146601	150075	5.24
Escherichia coli PNUSAE012153	AASBGA010000071.1	3898	7372	5.24
Escherichia coli EC3927-E962F-2	AASBGK010000007.1	114286	117760	5.24
Escherichia coli PNUSAE012103	AASBPO010000005.1	99855	103329	5.24
Escherichia coli PNUSAE012122	AASBPW010000030.1	53018	56492	5.24
Escherichia coli PNUSAE011807	AASCEF010000120.1	4018	7492	5.24
Escherichia coli PNUSAE010435	AASCHK010000011.1	105698	109172	5.24
Escherichia coli PNUSAE011905	AASCHU010000008.1	47729	51203	5.24
Escherichia coli PNUSAE011494	AASFSB010000004.1	119916	123390	5.24
Escherichia coli PNUSAE026919	AASFOY010000012.1	136866	140340	5.24
Escherichia coli PNUSAE010433	AASFZN010000196.1	4	3478	5.24
Escherichia coli PNUSAE011279	AASGCO010000010.1	16633	20107	5.24
Escherichia coli PNUSAE011490	AASGDL010000044.1	1979	5453	5.24
Escherichia coli PNUSAE011848	AASEVO010000003.1	136750	140224	5.24
Escherichia coli PNUSAE011166	AASGLZ010000005.1	114363	117837	5.24
Escherichia coli PNUSAE011258	AASGNF010000067.1	4084	7558	5.24
Escherichia coli PNUSAE011222	AASGQG010000001.1	169644	173118	5.24
Escherichia coli 727905	AASELE010000015.1	101412	104886	5.24
Escherichia coli PNUSAE011002	AASGUM010000042.1	1983	5457	5.24
Escherichia coli PNUSAE010942	AASGYA010000039.1	5331	8805	5.24
Escherichia coli PNUSAE010939	AASGYG010000006.1	114363	117837	5.24
Escherichia coli PNUSAE007110	AASHAX010000009.1	136866	140340	5.24
Escherichia coli PNUSAE010737	AASHEA010000050.1	1971	5445	5.24
Escherichia coli PNUSAE010353	AASHDM010000002.1	136741	140215	5.24
Escherichia coli PNUSAE010731	AASHGR010000042.1	4057	7531	5.24
Escherichia coli PNUSAE010732	AASHGS010000006.1	142454	145928	5.24
Escherichia coli PNUSAE010794	AASHGW010000039.1	16734	20208	5.24
Escherichia coli PNUSAE010730	AASHGU010000042.1	1957	5431	5.24
Escherichia coli PNUSAE010010	AASHIL010000040.1	1967	5441	5.24
Escherichia coli PNUSAE010454	AASHIN010000051.1	1967	5441	5.24
Escherichia coli PNUSAE010545	AASHEX010000010.1	16633	20107	5.24
Escherichia coli PNUSAE010199	AASHJL010000042.1	1958	5432	5.24
Escherichia coli PNUSAE010420	AASHON010000008.1	16635	20109	5.24
Escherichia coli PNUSAE010667	AASHLU010000009.1	16635	20109	5.24
Escherichia coli PNUSAE010464	AASHYN010000008.1	50756	54230	5.24
Escherichia coli PNUSAE009895	AASINK010000008.1	16634	20108	5.24
Escherichia coli PNUSAE010289	AASIKY010000005.1	113456	116930	5.24
Escherichia coli PNUSAE010165	AASISU010000036.1	1903	5377	5.24
Escherichia coli PNUSAE010105	AASIWR010000007.1	114286	117760	5.24
Escherichia coli PNUSAE010098	AASIXC010000049.1	4018	7492	5.24
Escherichia coli PNUSAE009484	AASJCF010000018.1	104418	107892	5.24
Escherichia coli PNUSAE009848	AASJFJ010000008.1	16634	20108	5.24
Escherichia coli PNUSAE009729	AASJFL010000003.1	114286	117760	5.24
Escherichia coli PNUSAE009733	AASJFI010000002.1	114286	117760	5.24
Escherichia coli PNUSAE009582	AASJRR010000020.1	68929	72403	5.24
Escherichia coli PNUSAE009865	AASJUF010000004.1	145265	148739	5.24
Escherichia coli PNUSAE009864	AASJUD010000005.1	113456	116930	5.24
Escherichia coli PNUSAE008544	AASJVP010000056.1	4018	7492	5.24
Escherichia coli PNUSAE009787	AASJWZ010000004.1	114286	117760	5.24
Escherichia coli PNUSAE009121	AASLKY010000053.1	2083	5557	5.24
Escherichia coli PNUSAE009537	AASLNM010000006.1	114286	117760	5.24
Escherichia coli PNUSAE009533	AASLNQ010000005.1	114286	117760	5.24
Escherichia coli PNUSAE009530	AASLNS010000034.1	10081	13555	5.24
Escherichia coli PNUSAE009461	AASLOQ010000013.1	114286	117760	5.24
Escherichia coli PNUSAE009301	AASLQP010000010.1	16635	20109	5.24
Escherichia coli 406595	AASLTK010000008.1	107500	110974	5.24
Escherichia coli 404891	AASLTL010000023.1	68890	72364	5.24
Escherichia coli 387350	AASLTI010000004.1	107546	111020	5.24
Escherichia coli 408607	AASLTP010000006.1	114365	117839	5.24
Escherichia coli 408206	AASLTM010000004.1	107500	110974	5.24
Escherichia coli 385767	AASLTE010000006.1	107729	111203	5.24
Escherichia coli 406647	AASLTR010000008.1	135497	138971	5.24
Escherichia coli 391090	AASLTH010000005.1	107500	110974	5.24
Escherichia coli 392917	AASLTG010000024.1	68929	72403	5.24
Escherichia coli 408571	AASLTO010000007.1	107729	111203	5.24
Escherichia coli 394932	AASLTN010000014.1	72220	75694	5.24
Escherichia coli 408220	AASLTQ010000017.1	68819	72293	5.24
Escherichia coli 404305	AASLTS010000008.1	107657	111131	5.24
Escherichia coli 408592	AASLTT010000011.1	105741	109215	5.24
Escherichia coli 408572	AASLTW010000007.1	114128	117602	5.24
Escherichia coli 397417	AASLTX010000017.1	68803	72277	5.24
Escherichia coli 408394	AASLTZ010000021.1	68818	72292	5.24
Escherichia coli 388756	AASLTU010000006.1	107501	110975	5.24
Escherichia coli 389653	AASLTV010000004.1	107500	110974	5.24
Escherichia coli 399738	AASLTY010000010.1	105732	109206	5.24
Escherichia coli 404323	AASLUA010000008.1	107500	110974	5.24
Escherichia coli 399385	AASLUB010000005.1	107725	111199	5.24
Escherichia coli 389649	AASLUD010000007.1	107500	110974	5.24
Escherichia coli 392937	AASLUE010000002.1	107529	111003	5.24
Escherichia coli 318511	AASLUF010000008.1	107719	111193	5.24
Escherichia coli 293083	AASLUG010000007.1	107726	111200	5.24
Escherichia coli 389643	AASLUH010000003.1	107500	110974	5.24
Escherichia coli 400377	AASLUC010000056.1	13453	16927	5.24
Escherichia coli 318506	AASLUI010000005.1	107721	111195	5.24
Escherichia coli 379434	AASLUL010000009.1	107545	111019	5.24
Escherichia coli 377340	AASLUM010000013.1	69539	73013	5.24
Escherichia coli 314875	AASLUK010000005.1	114364	117838	5.24
Escherichia coli 391089	AASLUJ010000020.1	68819	72293	5.24
Escherichia coli 337050	AASLUN010000003.1	114365	117839	5.24
Escherichia coli 360316	AASLUO010000020.1	68929	72403	5.24
Escherichia coli 376121	AASLUP010000005.1	107559	111033	5.24
Escherichia coli 322473	AASLUQ010000008.1	114129	117603	5.24
Escherichia coli 364582	AASLUS010000041.1	1981	5455	5.24
Escherichia coli 342932	AASLUT010000021.1	68907	72381	5.24
Escherichia coli 296834	AASLUR010000007.1	107721	111195	5.24
Escherichia coli 333060	AASLUU010000005.1	107500	110974	5.24
Escherichia coli 347958	AASLUV010000010.1	68768	72242	5.24
Escherichia coli 346552	AASLUX010000021.1	68929	72403	5.24
Escherichia coli 310011	AASLUW010000009.1	105731	109205	5.24
Escherichia coli 329847	AASLVC010000005.1	107723	111197	5.24
Escherichia coli 376025	AASLUY010000007.1	107735	111209	5.24
Escherichia coli 318503	AASLVK010000008.1	114128	117602	5.24
Escherichia coli 319790	AASLVA010000006.1	107500	110974	5.24
Escherichia coli 312117	AASLVD010000007.1	114128	117602	5.24
Escherichia coli 330547	AASLVB010000015.1	101258	104732	5.24
Escherichia coli PNUSAE009236	AASLWT010000009.1	16635	20109	5.24
Escherichia coli PNUSAE008783	AASLZW010000007.1	114285	117759	5.24
Escherichia coli PNUSAE009028	AASMBV010000001.1	114253	117727	5.24
Escherichia coli PNUSAE009116	AASMCG010000005.1	113456	116930	5.24
Escherichia coli PNUSAE009036	AASMCT010000009.1	16635	20109	5.24
Escherichia coli PNUSAE009005	AASMFB010000007.1	114287	117761	5.24
Escherichia coli PNUSAE009092	AASMFH010000006.1	16635	20109	5.24
Escherichia coli PNUSAE009088	AASMEU010000003.1	114286	117760	5.24
Escherichia coli PNUSAE009096	AASMFG010000014.1	114286	117760	5.24
Escherichia coli PNUSAE008756	AASMGX010000006.1	114286	117760	5.24
Escherichia coli PNUSAE008973	AASMJK010000012.1	136866	140340	5.24
Escherichia coli PNUSAE008920	AASMKU010000010.1	136751	140225	5.24
Escherichia coli PNUSAE008912	AASMKW010000010.1	16635	20109	5.24
Escherichia coli PNUSAE008780	AASMKP010000008.1	16635	20109	5.24
Escherichia coli PNUSAE008911	AASMLE010000011.1	137020	140494	5.24
Escherichia coli PNUSAE008743	AASMLX010000005.1	114286	117760	5.24
Escherichia coli PNUSAE008892	AASMNX010000010.1	146601	150075	5.24
Escherichia coli PNUSAE008872	AASMOK010000011.1	136821	140295	5.24
Escherichia coli PNUSAE008503	AASMUD010000006.1	114286	117760	5.24
Escherichia coli PNUSAE008500	AASMUE010000003.1	114254	117728	5.24
Escherichia coli PNUSAE008674	AASMUJ010000009.1	137200	140674	5.24
Escherichia coli PNUSAE008662	AASMVE010000013.1	114286	117760	5.24
Escherichia coli PNUSAE008561	AASMVW010000005.1	114364	117838	5.24
Escherichia coli PNUSAE008665	AASMYJ010000077.1	1949	5423	5.24
Escherichia coli PNUSAE008659	AASMYH010000073.1	2085	5559	5.24
Escherichia coli PNUSAE008469	AASMYV010000005.1	114327	117801	5.24
Escherichia coli PNUSAE008379	AASMYZ010000006.1	114286	117760	5.24
Escherichia coli PNUSAE007661	AASMZO010000007.1	121679	125153	5.24
Escherichia coli PNUSAE008263	AASNDB010000011.1	136866	140340	5.24
Escherichia coli PNUSAE007485	AASNFZ010000008.1	114364	117838	5.24
Escherichia coli PNUSAE008156	AASNJW010000051.1	1957	5431	5.24
Escherichia coli PNUSAE007320	AASNNH010000004.1	114364	117838	5.24
Escherichia coli PNUSAE007525	AASNRV010000007.1	114287	117761	5.24
Escherichia coli PNUSAE007448	AASNSM010000008.1	17957	21431	5.24
Escherichia coli PNUSAE007704	AASNTW010000010.1	4018	7492	5.24
Escherichia coli OSF099999	AASNYP010000042.1	1946	5420	5.24
Escherichia coli PNUSAE034142	AASOBO010000010.1	4017	7491	5.24
Escherichia coli PNUSAE007301	AASODJ010000009.1	16635	20109	5.24
Escherichia coli PNUSAE007287	AASODN010000011.1	136751	140225	5.24
Escherichia coli PNUSAE007170	AASOFU010000011.1	114286	117760	5.24
Escherichia coli PNUSAE007472	AASOJE010000013.1	105690	109164	5.24
Escherichia coli PNUSAE007473	AASOJH010000073.1	1784	5258	5.24
Escherichia coli PNUSAE007180	AASOPI010000009.1	16635	20109	5.24
Escherichia coli PNUSAE006889	AASOPU010000010.1	137192	140666	5.24
Escherichia coli PNUSAE006887	AASORH010000009.1	16632	20106	5.24
Escherichia coli PNUSAE007125	AASOSX010000001.1	373863	377337	5.24
Escherichia coli PNUSAE007149	AASOUF010000009.1	16634	20108	5.24
Escherichia coli PNUSAE007261	AASOUW010000011.1	146520	149994	5.24
Escherichia coli FSIS1700607	AASOXU010000009.1	16633	20107	5.24
Escherichia coli PNUSAE006800	AASPCG010000025.1	58979	62453	5.24
Escherichia coli PNUSAE007083	AASPBS010000008.1	114293	117767	5.24
Escherichia coli PNUSAE007017	AASPEH010000009.1	4018	7492	5.24
Escherichia coli PNUSAE006866	AASPFC010000004.1	114363	117837	5.24
Escherichia coli PSU-0051	AASPKM010000037.1	9005	12479	5.24
Escherichia coli PNUSAE006322	AASPQA010000009.1	16635	20109	5.24
Escherichia coli PNUSAE006450	AASPRQ010000004.1	114299	117773	5.24
Escherichia coli PNUSAE006124	AASPZG010000010.1	17957	21431	5.24
Escherichia coli PNUSAE006150	AASPZN010000011.1	4017	7491	5.24
Escherichia coli PNUSAE006283	AASPZR010000017.1	58971	62445	5.24
Escherichia coli PNUSAE006229	AASQBI010000005.1	114364	117838	5.24
Escherichia coli PNUSAE006284	AASQCD010000013.1	487	3961	5.24
Escherichia coli PNUSAE006101	AASQDA010000001.1	373861	377335	5.24
Escherichia coli PNUSAE001184	AASQDI010000006.1	114370	117844	5.24
Escherichia coli PNUSAE006076	AASQDM010000010.1	16634	20108	5.24
Escherichia coli PNUSAE005209	AASQEH010000010.1	16635	20109	5.24
Escherichia coli PNUSAE005852	AASQOA010000003.1	161241	164715	5.24
Escherichia coli PNUSAE006069	AASQMI010000010.1	16635	20109	5.24
Escherichia coli PNUSAE006071	AASQMJ010000009.1	16632	20106	5.24
Escherichia coli PNUSAE005892	AASQNG010000010.1	17957	21431	5.24
Escherichia coli PNUSAE005932	AASQJW010000009.1	4017	7491	5.24
Escherichia coli PNUSAE005949	AASQKB010000011.1	17957	21431	5.24
Escherichia coli PNUSAE005846	AASQKM010000012.1	105812	109286	5.24
Escherichia coli PNUSAE005597	AASQVM010000010.1	136933	140407	5.24
Escherichia coli PNUSAE005437	AASQYS010000010.1	136866	140340	5.24
Escherichia coli TX-ACF1602179	AASRAD010000006.1	114316	117790	5.24
Escherichia coli PNUSAE005325	AASRBH010000006.1	114316	117790	5.24
Escherichia coli PNUSAE005459	AASRBM010000010.1	137443	140917	5.24
Escherichia coli PNUSAE005328	AASRBJ010000008.1	16632	20106	5.24
Escherichia coli PNUSAE005448	AASRCS010000010.1	16634	20108	5.24
Escherichia coli PNUSAE004982	AASRIH010000014.1	94967	98441	5.24
Escherichia coli PNUSAE004507	AASRIZ010000010.1	16635	20109	5.24
Escherichia coli PNUSAE038244	AASRNZ010000106.1	846	4320	5.24
Escherichia coli PNUSAE004888	AASRRZ010000006.1	114364	117838	5.24
Escherichia coli PNUSAE004925	AASRSI010000008.1	142519	145993	5.24
Escherichia coli PNUSAE004966	AASRUM010000006.1	114286	117760	5.24
Escherichia coli PNUSAE005047	AASRUX010000062.1	4031	7505	5.24
Escherichia coli PNUSAE005077	AASRUU010000010.1	146602	150076	5.24
Escherichia coli 285574	AASRYH010000009.1	68819	72293	5.24
Escherichia coli 126082	AASRZI010000009.1	59015	62489	5.24
Escherichia coli 184458	AASSEU010000007.1	107500	110974	5.24
Escherichia coli 185408	AASSEV010000002.1	114129	117603	5.24
Escherichia coli 131545	AASSEY010000179.1	238	3712	5.24
Escherichia coli 151075	AASSHC010000046.1	1976	5450	5.24
Escherichia coli 287597	AASSKA010000005.1	107719	111193	5.24
Escherichia coli 164821	AASSQP010000009.1	59017	62491	5.24
Escherichia coli 271307	AASSWV010000004.1	101431	104905	5.24
Escherichia coli 275923	AASSXA010000006.1	114057	117531	5.24
Escherichia coli PNUSAE004209	AASTGN010000011.1	16635	20109	5.24
Escherichia coli 302596	AASTLM010000010.1	105774	109248	5.24
Escherichia coli PNUSAE004815	AASTOR010000006.1	114296	117770	5.24
Escherichia coli 311149	AASTSA010000007.1	107499	110973	5.24
Escherichia coli 282488	AASTUI010000006.1	121542	125016	5.24
Escherichia coli 291711	AASUNK010000005.1	107735	111209	5.24
Escherichia coli 302910	AASUNU010000007.1	107500	110974	5.24
Escherichia coli PNUSAE004598	AASUOQ010000008.1	16510	19984	5.24
Escherichia coli PNUSAE004664	AASUQK010000051.1	3897	7371	5.24
Escherichia coli PNUSAE004360	AASUQM010000006.1	114326	117800	5.24
Escherichia coli PNUSAE004661	AASUTS010000010.1	16635	20109	5.24
Escherichia coli PNUSAE004596	AASUVM010000011.1	16635	20109	5.24
Escherichia coli PNUSAE004618	AASUVQ010000004.1	112834	116308	5.24
Escherichia coli PNUSAE004509	AASUWS010000042.1	19169	22643	5.24
Escherichia coli PNUSAE004518	AASUXG010000008.1	16635	20109	5.24
Escherichia coli PNUSAE004523	AASUXC010000008.1	114364	117838	5.24
Escherichia coli PNUSAE004502	AASUWY010000003.1	114286	117760	5.24
Escherichia coli PNUSAE004519	AASUXA010000008.1	16635	20109	5.24
Escherichia coli PNUSAE004391	AASVCH010000005.1	114280	117754	5.24
Escherichia coli PNUSAE004261	AASVCI010000041.1	1964	5438	5.24
Escherichia coli PNUSAE004340	AASVEQ010000012.1	105707	109181	5.24
Escherichia coli PNUSAE004335	AASVDO010000004.1	114364	117838	5.24
Escherichia coli PNUSAE004343	AASVEP010000010.1	17957	21431	5.24
Escherichia coli 2015EL-1507CT2	AASVED010000009.1	137078	140552	5.24
Escherichia coli PNUSAE004332	AASVDV010000009.1	62931	66405	5.24
Escherichia coli PNUSAE004342	AASVEU010000006.1	114275	117749	5.24
Escherichia coli PNUSAE004073	AASVFK010000004.1	114286	117760	5.24
Escherichia coli PNUSAE004506	AASUWU010000008.1	144161	147635	5.24
Escherichia coli 846525	AASWNC010000006.1	101190	104664	5.24
Escherichia coli 2015C-4435	AASXOT010000005.1	114364	117838	5.24
Escherichia coli 2015C-3981CT1	AASXPT010000015.1	105802	109276	5.24
Escherichia coli PNUSAE003310	AASXRW010000007.1	114287	117761	5.24
Escherichia coli PNUSAE004074	AASXRX010000005.1	114287	117761	5.24
Escherichia coli PNUSAE003955	AASXUQ010000058.1	1994	5468	5.24
Escherichia coli PNUSAE004129	AASXWC010000003.1	146601	150075	5.24
Escherichia coli PNUSAE004148	AASXWM010000005.1	114286	117760	5.24
Escherichia coli PNUSAE003800	AASXXD010000010.1	16635	20109	5.24
Escherichia coli PNUSAE004040	AASXYL010000004.1	114286	117760	5.24
Escherichia coli PNUSAE004068	AASXZE010000005.1	88655	92129	5.24
Escherichia coli PNUSAE003893	AASYED010000008.1	16635	20109	5.24
Escherichia coli PNUSAE003672	AASYIR010000005.1	114286	117760	5.24
Escherichia coli 880387	AASYRY010000010.1	105735	109209	5.24
Escherichia coli PNUSAE047047	AASYVJ010000005.1	114364	117838	5.24
Escherichia coli PNUSAE047070	AASYVM010000055.1	1972	5446	5.24
Escherichia coli 881549	AASZEW010000005.1	107723	111197	5.24
Escherichia coli 881564	AASZFB010000009.1	123641	127115	5.24
Escherichia coli PNUSAE047770	AASZOJ010000048.1	4017	7491	5.24
Escherichia coli PNUSAE003498	AASZSN010000052.1	1992	5466	5.24
Escherichia coli PNUSAE003464	AASZTZ010000004.1	143082	146556	5.24
Escherichia coli PNUSAE003569	AASZUV010000015.1	105802	109276	5.24
Escherichia coli PNUSAE047602	AASZWY010000005.1	114286	117760	5.24
Escherichia coli 06-3484	AASZXL010000006.1	114276	117750	5.24
Escherichia coli 08-4270	AASZXM010000011.1	16635	20109	5.24
Escherichia coli PNUSAE003305	AASZZR010000031.1	58160	61634	5.24
Escherichia coli PNUSAE047731	AASZZH010000011.1	16635	20109	5.24
Escherichia coli PNUSAE003377	AATABX010000010.1	16632	20106	5.24
Escherichia coli TX-ACF1601236	AATACR010000001.1	114286	117760	5.24
Escherichia coli PNUSAE002915	AATACU010000010.1	4018	7492	5.24
Escherichia coli 883912	AATAHQ010000018.1	68929	72403	5.24
Escherichia coli 879303	AATAJB010000008.1	107721	111195	5.24
Escherichia coli PNUSAE003145	AATAJO010000005.1	114295	117769	5.24
Escherichia coli PNUSAE003147	AATAJP010000009.1	146521	149995	5.24
Escherichia coli PNUSAE002617	AATAKA010000007.1	16635	20109	5.24
Escherichia coli PNUSAE003143	AATAKC010000006.1	16635	20109	5.24
Escherichia coli PNUSAE048383	AATAKG010000001.1	373828	377302	5.24
Escherichia coli PNUSAE048323	AATALT010000004.1	114286	117760	5.24
Escherichia coli FSIS1503307	AATANY010000034.1	1922	5396	5.24
Escherichia coli FSIS1503305	AATAOO010000010.1	146601	150075	5.24
Escherichia coli FSIS1501717	AATAQP010000012.1	272	3746	5.24
Escherichia coli FSIS1501198	AATARZ010000005.1	114285	117759	5.24
Escherichia coli 884428	AATAVY010000005.1	114128	117602	5.24
Escherichia coli PNUSAE002805	AATAXS010000006.1	114286	117760	5.24
Escherichia coli PNUSAE00098	AATBAB010000011.1	17956	21430	5.24
Escherichia coli PNUSAE049500	AATBAL010000004.1	62479	65953	5.24
Escherichia coli PNUSAE048891	AATBDO010000044.1	3682	7156	5.24
Escherichia coli 881604	AATBSS010000005.1	107739	111213	5.24
Escherichia coli 2010C-3517	AATBUH010000010.1	135833	139307	5.24
Escherichia coli PNUSAE002440	AATBVM010000060.1	1846	5320	5.24
Escherichia coli PNUSAE002575	AATBVP010000057.1	1991	5465	5.24
Escherichia coli PNUSAE002551	AATBVQ010000007.1	114286	117760	5.24
Escherichia coli PNUSAE002744	AATBYL010000010.1	4017	7491	5.24
Escherichia coli 2010C-4557C2	AATCBX010000011.1	16510	19984	5.24
Escherichia coli 2015C-3467	AATCGM010000011.1	17957	21431	5.24
Escherichia coli 2014C-3327	AATCGX010000006.1	114364	117838	5.24
Escherichia coli 2010C-3522	AATCHP010000009.1	135833	139307	5.24
Escherichia coli 2010C-3515	AATCHS010000010.1	135832	139306	5.24
Escherichia coli PNUSAE002415	AATCIJ010000046.1	1978	5452	5.24
Escherichia coli 2014C-4370	AATCNS010000006.1	114287	117761	5.24
Escherichia coli 2014C-3190	AATCPA010000006.1	114357	117831	5.24
Escherichia coli 69-3359	AATCPH010000013.1	114363	117837	5.24
Escherichia coli 2012C-4214	AATDHE010000007.1	114316	117790	5.24
Escherichia coli 2014C-3105	AATDCW010000007.1	114287	117761	5.24
Escherichia coli FSIS1502554	AATDGC010000011.1	272	3746	5.24
Escherichia coli FSIS1502976	AATDGJ010000011.1	272	3746	5.24
Escherichia coli FSIS1502550	AATDGI010000011.1	272	3746	5.24
Escherichia coli PNUSAE002018	AATDMR010000045.1	1815	5289	5.24
Escherichia coli PNUSAE001966	AATDNI010000029.1	19174	22648	5.24
Escherichia coli PNUSAE001969	AATDNK010000004.1	114364	117838	5.24
Escherichia coli PNUSAE002144	AATDMG010000009.1	16635	20109	5.24
Escherichia coli OSF045228	AATDLM010000012.1	272	3746	5.24
Escherichia coli PNUSAE001900	AATDVH010000031.1	19788	23262	5.24
Escherichia coli PNUSAE001520	AATDUK010000004.1	143107	146581	5.24
Escherichia coli PNUSAE002248	AATDFG010000043.1	1969	5443	5.24
Escherichia coli PNUSAE002250	AATDFH010000043.1	3861	7335	5.24
Escherichia coli FSIS1605420	AATECH010000010.1	16632	20106	5.24
Escherichia coli FSIS1605419	AATECJ010000015.1	105698	109172	5.24
Escherichia coli FSIS1505314	AATECF010000010.1	114364	117838	5.24
[truncated: 7,825 more rows]

## Sheet: Supplementary Data 3
Organism	Scaffold	Start	End	Score
Burkholderia mallei ATCC 23344	NC_006349.2	1161203	1166418	7.34
Burkholderia mallei ATCC 23344	NZ_CP124607.1	552405	557620	7.34
Burkholderia mallei ATCC 23344	CP000011.2	1161392	1166418	7.33
Burkholderia mallei SAVP1	NC_008784.1	105177	110392	7.34
Burkholderia mallei SAVP1	CP000525.1	105177	109620	5.29
Burkholderia mallei NCTC 10229	NC_008835.1	305702	311157	4.16
Burkholderia mallei NCTC 10247	NC_009079.1	1244138	1249593	4.16
Burkholderia mallei NCTC 10247	CP007801.1	1511761	1517027	4.14
Burkholderia mallei GB8 horse 4	NZ_AAHO01000052.1	6856	12071	7.34
Burkholderia mallei PRL-20	NZ_AAZP01000122.1	1438	6653	7.34
Burkholderia mallei PRL-20	AAZP01000122.1	1438	6464	7.33
Burkholderia mallei strain_6	NZ_AWGO01000173.1	5899	10874	7.3
Burkholderia mallei 2000031281	NZ_AWGQ01000121.1	5932	11147	7.34
Burkholderia mallei A193	NZ_AWGS01000071.1	5890	11105	7.34
Burkholderia mallei	NZ_CAJMTF010000031.1	44514	49626	4.16
Burkholderia mallei	NZ_CAJMTG010000043.1	5894	11006	4.16
Burkholderia mallei	NZ_FXLG01000019.1	44824	49027	5.25
Burkholderia mallei NCTC 120	NZ_CALNEB010000001.1	4017191	4022166	7.3
Burkholderia mallei Mukteswar	NZ_CALNEC010000002.1	508577	513792	7.34
Burkholderia mallei Mukteswar	NZ_CP124602.1	1623166	1628381	7.34
Burkholderia mallei BfR 242	NZ_CALNED010000002.1	189820	195035	7.34
Burkholderia mallei ATCC 10399	NZ_CH899679.1	322651	328106	4.16
Burkholderia mallei 2002721280	NZ_CH899692.1	266438	271893	4.16
Burkholderia mallei 23344	NZ_CP008705.1	1616348	1621563	7.34
Burkholderia mallei 23344	CP008705.1	1616348	1621374	7.33
Burkholderia mallei 6	NZ_CP008710.1	778181	783156	7.3
Burkholderia mallei 6	CP008710.1	778370	783156	7.28
Burkholderia mallei BMQ	NZ_CP008722.1	375153	380368	7.34
Burkholderia mallei BMQ	CP008722.1	375153	380179	7.33
Burkholderia mallei 2000031063	NZ_CP008731.1	1475204	1480659	4.16
Burkholderia mallei FMH 23344	NZ_CP009147.1	1900561	1905776	7.34
Burkholderia mallei FMH 23344	CP009147.1	1900750	1905776	7.33
Burkholderia mallei 2002734299	NZ_CP009338.1	495851	501306	4.16
Burkholderia mallei 2002734299	CP009338.1	496040	501306	4.14
Burkholderia mallei 11	NZ_CP009588.1	436613	442068	4.16
Burkholderia mallei 11	CP009588.1	436802	442068	4.14
Burkholderia mallei India86-567-2	NZ_CP009643.1	1506425	1511640	7.34
Burkholderia mallei India86-567-2	CP009643.1	1506614	1511640	7.33
Burkholderia mallei 2002734306	NZ_CP009708.1	1429289	1434264	7.3
Burkholderia mallei 2002734306	CP009708.1	1429289	1434075	7.28
Burkholderia mallei Turkey1	NZ_CP009726.1	1189183	1194638	4.16
Burkholderia mallei Turkey1	NZ_KQ440320.1	136352	141567	7.34
Burkholderia mallei Turkey1	JNUY01000195.1	34398	39424	7.33
Burkholderia mallei Turkey2	NZ_CP009728.1	927134	932589	4.16
Burkholderia mallei Turkey2	NZ_KQ440375.1	353263	363964	6.3
Burkholderia mallei Turkey3	NZ_CP009730.1	911283	916738	4.16
Burkholderia mallei Turkey3	NZ_KQ440360.1	698522	702567	7.22
Burkholderia mallei Turkey3	JOLB01000178.1	532	4045	5.19
Burkholderia mallei Turkey4	NZ_CP009732.1	912024	917479	4.16
Burkholderia mallei Turkey4	NZ_JPGF01000067.1	0	3477	5.19
Burkholderia mallei Turkey5	NZ_CP009734.1	911988	917443	4.16
Burkholderia mallei Turkey5	NZ_KQ440310.1	4549997	4554971	7.27
Burkholderia mallei Turkey6	NZ_CP009736.1	1047119	1052574	4.16
Burkholderia mallei Turkey6	NZ_KQ440313.1	1731725	1736700	7.3
Burkholderia mallei Turkey6	JPGH01000215.1	7015	11029	5.23
Burkholderia mallei Turkey7	NZ_CP009738.1	953254	958709	4.16
Burkholderia mallei Turkey7	NZ_KQ440317.1	1637993	1643908	4.16
Burkholderia mallei Turkey7	KQ440317.1	1637993	1643719	4.14
Burkholderia mallei Turkey8	NZ_CP009740.1	927155	932610	4.16
Burkholderia mallei Turkey8	NZ_KQ440316.1	152444	157179	7.27
Burkholderia mallei Turkey8	JPGJ01000001.1	152633	157179	7.25
Burkholderia mallei Turkey9	NZ_CP009742.1	1653679	1659134	4.16
Burkholderia mallei Turkey9	NZ_KQ440342.1	109962	114457	7.25
Burkholderia mallei Turkey9	JNLU01000299.1	12042	15555	5.19
Burkholderia mallei FMH	NZ_CP009930.1	1157119	1162334	7.34
Burkholderia mallei FMH	NZ_DS264095.1	280450	285665	7.34
Burkholderia mallei JHU	NZ_CP009932.1	1058286	1063501	7.34
Burkholderia mallei JHU	NZ_DS264106.1	282657	288521	4.3
Burkholderia mallei KC_1092	NZ_CP009943.1	1859012	1864467	4.16
Burkholderia mallei KC_1092	CP009943.1	1859012	1864278	4.14
Burkholderia mallei 2002721276	NZ_CP010066.1	1093109	1098324	7.34
Burkholderia mallei 2002721276	CP010066.1	1093298	1098324	7.33
Burkholderia mallei Turkey10	NZ_CP010349.1	912030	917485	4.16
Burkholderia mallei Turkey10	NZ_KQ440371.1	452589	457324	7.27
Burkholderia mallei Turkey10	JNOV01000092.1	5871	10417	7.25
Burkholderia mallei Bahrain1	NZ_CP017176.1	1254492	1259947	7.31
Burkholderia mallei Bogor	NZ_CP124604.1	1127093	1132308	7.34
Burkholderia mallei Zagreb	NZ_CP124605.1	2011075	2016290	7.34
Burkholderia mallei BM-2	NZ_JAQPPC010000020.1	5896	10631	7.27
Burkholderia mallei BM-3	NZ_JAQPPD010000021.1	63230	67965	7.27
Burkholderia mallei BM-4	NZ_JAQPPE010000105.1	7016	11751	7.27
Burkholderia mallei BM-5	NZ_JAQPPF010000019.1	63302	68037	7.27
Burkholderia mallei BM-6	NZ_JAQPPG010000104.1	7016	11751	7.27
Burkholderia mallei BM-7	NZ_JAQPPH010000017.1	5899	10634	7.27
Burkholderia mallei BM-8	NZ_JAQPPI010000017.1	63210	67945	7.27
Burkholderia mallei China5	NZ_JPNX02000001.1	1950400	1955855	4.16
Burkholderia mallei China5	JPNX02000001.1	1950589	1955855	4.14
Burkholderia mallei 2000031066	NZ_JXDK01000016.1	5827	10562	7.26
Burkholderia mallei 2000031065	NZ_JXNW01000009.1	5827	10562	7.26
Burkholderia mallei 2002721277	NZ_JXNX01000017.1	5859	10594	7.26
Burkholderia mallei NCTC 3708	NZ_JXNY01000016.1	5896	10631	7.26
Burkholderia mallei 2002721274	NZ_JXQN01000017.1	5827	10562	7.26
Burkholderia mallei SR092700I	NZ_KN150848.1	477677	482652	7.3
Burkholderia mallei SR092700I	JNLV01000165.1	6286	11072	7.28
Burkholderia mallei SR092700I	KN150848.1	477866	482652	7.28
Burkholderia mallei Ivan	NZ_LBFF01000256.1	70520	76215	7.3
Burkholderia mallei Budapest	NZ_LUFQ01000195.1	6028	11243	7.34
Burkholderia mallei 34	NZ_OW622535.1	1524746	1529961	7.34
Burkholderia mallei SCPM-O-B-7093	NZ_RBMI01000038.1	6028	11243	7.34
Burkholderia mallei SCPM-O-B-7093	RBMI01000038.1	6028	11054	7.33
Burkholderia mallei FDAARGOS_590	NZ_RKJU01000001.1	957235	962450	7.34
Burkholderia mallei FDAARGOS_590	RKJU01000001.1	957235	962261	7.33
Burkholderia mallei FDAARGOS_589	NZ_RKJV01000001.1	793744	798959	7.34
Burkholderia mallei FDAARGOS_589	RKJV01000001.1	793933	798959	7.33
Burkholderia mallei FDAARGOS_588	NZ_RKJW01000001.1	978260	983715	4.16
Burkholderia mallei FDAARGOS_588	RKJW01000001.1	978449	983715	4.14
Burkholderia mallei FDAARGOS_587	NZ_RKJX01000002.1	302930	308385	4.16
Burkholderia mallei FDAARGOS_587	RKJX01000002.1	303119	308385	4.14
Burkholderia mallei FDAARGOS_586	NZ_RKJY01000002.1	184269	189244	7.3
Burkholderia mallei FDAARGOS_586	RKJY01000002.1	184269	189055	7.28
Burkholderia mallei FDAARGOS_585	NZ_RKJZ01000001.1	1419706	1425161	4.16
Burkholderia mallei FDAARGOS_585	RKJZ01000001.1	1419895	1425161	4.14
Burkholderia mallei NCTC3709	NZ_UAVO01000016.1	542412	547627	7.34
Burkholderia mallei NCTC3709	UAVO01000016.1	543184	547438	5.28
Burkholderia mallei NCTC12938	NZ_UFUG01000002.1	1106598	1111813	7.34
Burkholderia mallei NCTC12938	UFUG01000002.1	1106787	1111041	5.28
Burkholderia mallei BM-9	NZ_JAQPPJ010000020.1	5926	9673	5.2
Burkholderia pseudomallei HNBP001	NZ_CP038806.1	2688538	2693819	7.33
Burkholderia pseudomallei S-301-5	JADGYO010000026.1	71575	75778	5.24
Burkholderia pseudomallei S-301-3	JADGYQ010000026.1	71575	75778	5.24
Burkholderia pseudomallei S-301-1	JADGYX010000024.1	71587	76030	5.28
Burkholderia pseudomallei S-104	JADHAF010000026.1	32939	37142	5.24
Burkholderia pseudomallei S-103	JADHAG010000028.1	32947	37390	5.28
Burkholderia pseudomallei S-101	JADHAI010000027.1	32939	37142	5.24
Burkholderia pseudomallei S-71	JADHAQ010000028.1	32113	37394	7.33
Burkholderia pseudomallei S-23	JADHCL010000027.1	32944	37147	5.24
Burkholderia pseudomallei S-20	JADHCO010000025.1	32939	36902	5.21
Burkholderia pseudomallei MSHR332	NZ_KN323076.1	3076097	3081099	7.29
Burkholderia pseudomallei MSHR332	JQFM01000069.1	73340	78153	7.28
Burkholderia pseudomallei MSHR4868	NZ_JQGZ01000107.1	7134	11878	7.26
Burkholderia pseudomallei 60W_S74	NZ_JAAIWU010000061.1	7065	11826	7.25
Burkholderia pseudomallei 58W_S73	NZ_JAAIWV010000064.1	18881	23642	7.25
Burkholderia pseudomallei 51W_S70	NZ_JAAIWY010000028.1	70379	75530	4.15
Burkholderia pseudomallei 50W_S69	NZ_JAAIWZ010000019.1	48444	53205	7.25
Burkholderia pseudomallei V1504	NZ_PHRC01000022.1	31866	36919	7.29
Burkholderia pseudomallei V1504	PHRC01000022.1	31866	36730	7.28
Burkholderia pseudomallei MSHR346	NZ_ACOJ01000001.1	998517	1003495	7.29
Burkholderia pseudomallei MSHR346	CP008763.1	1712164	1716953	7.28
Burkholderia pseudomallei TSV202	NZ_CP009156.1	2693342	2698593	7.33
Burkholderia pseudomallei TSV202	CP009156.1	2694150	2698404	5.27
Burkholderia pseudomallei MSHR487	NZ_JAUL01000113.1	31650	36148	7.25
Burkholderia pseudomallei MSHR338	NZ_JAUR01000136.1	75295	80273	7.29
Burkholderia pseudomallei MSHR338	NZ_ATJY01000027.1	76859	81408	7.25
Burkholderia pseudomallei MSHR338	ATJY01000027.1	76859	80633	5.2
Burkholderia pseudomallei BEF	NZ_KN150926.1	320407	325154	7.26
Burkholderia pseudomallei BEF	JPNR01000157.1	37605	42163	7.25
Burkholderia pseudomallei MSHR0487	NZ_LWYK01000006.1	74394	79372	7.29
Burkholderia pseudomallei MSHR0376	NZ_LXAZ01000068.1	74394	79372	7.29
Burkholderia pseudomallei MSHR0391	NZ_LXBA01000071.1	66288	71266	7.29
Burkholderia pseudomallei MSHR0443	NZ_LXBB01000065.1	66289	71267	7.29
Burkholderia pseudomallei MSHR2845	NZ_LXBO01000017.1	74394	79372	7.29
Burkholderia pseudomallei MSHR2849	NZ_LXBP01000006.1	74394	79372	7.29
Burkholderia pseudomallei 619s093	NZ_CHFI02000021.1	72521	77589	7.29
Burkholderia pseudomallei 619s093	CHFI02000021.1	72713	76727	5.23
Burkholderia pseudomallei 111-2	NZ_JAOZJI010000022.1	32335	37455	7.28
Burkholderia pseudomallei 18MB023849	NZ_JAPQSW020000002.1	1040109	1045435	7.33
Burkholderia pseudomallei BGH	NZ_KN150944.1	1783290	1788292	7.29
Burkholderia pseudomallei BGH	JOTU01000015.1	1057754	1062564	7.28
Burkholderia pseudomallei HBPUB10196A	NZ_UUUA01000024.1	31847	36873	7.29
Burkholderia pseudomallei HBPUB10196A	UUUA01000024.1	32667	36681	5.23
Burkholderia pseudomallei HBPUB10448A	NZ_UUZN01000036.1	6969	11989	7.29
Burkholderia pseudomallei HBPUB10448A	UUZN01000036.1	7161	11175	5.23
Burkholderia pseudomallei 2604STDY5519169	NZ_UVMT02000023.1	71276	76302	7.29
Burkholderia pseudomallei 2604STDY5519169	UVMT02000023.1	71468	75482	5.23
Burkholderia pseudomallei B-182-05-2-07	NZ_UVMU01000012.1	167592	172378	7.26
Burkholderia pseudomallei B-182-05-2-07	UVMU01000012.1	168412	172186	5.2
Burkholderia pseudomallei B-182-05-2-02	NZ_UVMW01000024.1	70265	75051	7.26
Burkholderia pseudomallei B-182-05-2-02	UVMW01000024.1	70457	74231	5.2
Burkholderia pseudomallei B-182-05-2-08	NZ_UVNA01000023.1	70287	75073	7.26
Burkholderia pseudomallei B-182-05-2-08	UVNA01000023.1	70479	74253	5.2
Burkholderia pseudomallei B-182-05-2-09	NZ_UVNB01000023.1	31750	36536	7.26
Burkholderia pseudomallei B-182-05-2-09	UVNB01000023.1	32570	36344	5.2
Burkholderia pseudomallei B-296-02-1-10	NZ_UVOF01000021.1	32077	37145	7.29
Burkholderia pseudomallei B-296-02-1-10	UVOF01000021.1	32939	36953	5.23
Burkholderia pseudomallei HBPUB10134a	NZ_AVAL01000045.1	77059	81800	7.26
Burkholderia pseudomallei HBPUB10134a	NZ_CP008912.1	743236	747977	7.26
Burkholderia pseudomallei HBPUB10134a	CP008912.1	743236	747782	7.25
Burkholderia pseudomallei VBP364	NZ_CP071755.2	169757	174206	5.28
Burkholderia pseudomallei VB109	NZ_JAGGBD010000039.1	34303	39302	7.29
Burkholderia pseudomallei VB41042	NZ_JAGGBF010000024.1	32592	37041	5.28
Burkholderia pseudomallei VB15671	NZ_JAGGBX010000017.1	74637	79894	7.33
Burkholderia pseudomallei 9501KV	NZ_JAOZII010000019.1	71624	76975	7.27
Burkholderia pseudomallei VPKA2	NZ_JAOZIP010000021.1	48141	53492	7.27
Burkholderia pseudomallei VP07	NZ_JAOZIQ010000022.1	48337	53688	7.27
Burkholderia pseudomallei VP03	NZ_JAOZIR010000021.1	48143	53500	7.27
Burkholderia pseudomallei VP200	NZ_JAOZIS010000019.1	48127	53490	7.27
Burkholderia pseudomallei VP161	NZ_JAOZIT010000017.1	48154	53517	7.27
Burkholderia pseudomallei 9601	NZ_JAOZIW010000020.1	48188	53120	7.25
Burkholderia pseudomallei 9501	NZ_JAOZIX010000023.1	71731	77082	7.27
Burkholderia pseudomallei 9500	NZ_JAOZIY010000036.1	31751	37002	7.33
Burkholderia pseudomallei 7803	NZ_JAOZJA010000024.1	31980	37331	7.27
Burkholderia pseudomallei 7400	NZ_JAOZJD010000018.1	71714	77065	7.27
Burkholderia pseudomallei PT03	NZ_JAOZJE010000017.1	31745	36996	7.33
Burkholderia pseudomallei 128	NZ_JAOZJG010000021.1	31683	36214	7.25
Burkholderia pseudomallei SS 1 240'	NZ_JASKZD010000041.1	50167	55418	7.33
Burkholderia pseudomallei VC23774	NZ_JAXKSL010000020.1	71659	77010	7.27
Burkholderia pseudomallei VC23773	NZ_JAXKSM010000018.1	71598	76955	7.27
Burkholderia pseudomallei VC23772	NZ_JAXKSN010000021.1	45760	51117	7.27
Burkholderia pseudomallei HBPUB10134A	NZ_UUSS01000025.1	31760	36501	7.26
Burkholderia pseudomallei HBPUB10134A	UUSS01000025.1	32532	36306	5.2
Burkholderia pseudomallei HBPUB10186B	NZ_UUTP01000024.1	71674	76442	7.26
Burkholderia pseudomallei HBPUB10186B	UUTP01000024.1	71869	75643	5.2
Burkholderia pseudomallei HBPUB10360B	NZ_UUXO01000035.1	32634	37930	7.33
Burkholderia pseudomallei HBPUB10360B	UUXO01000035.1	32829	37083	5.27
Burkholderia pseudomallei HBPUB10566C	NZ_UVAT01000028.1	71641	76409	7.26
Burkholderia pseudomallei HBPUB10566C	UVAT01000028.1	71836	75610	5.2
Burkholderia pseudomallei HBPUB10587C	NZ_UVBA01000023.1	73905	77874	5.21
Burkholderia pseudomallei HBPUB10587C	UVBA01000023.1	74100	77874	5.2
Burkholderia pseudomallei 2604STDY5518941	NZ_UVER02000011.1	77445	82687	7.33
Burkholderia pseudomallei 2604STDY5518941	UVER02000011.1	78238	82492	5.27
Burkholderia pseudomallei A-099-05-1-02	NZ_UVET01000025.1	71551	76553	7.29
Burkholderia pseudomallei A-099-05-1-02	UVET01000025.1	71746	75760	5.23
Burkholderia pseudomallei A-161-02-1-02	NZ_UVFO01000017.1	89747	94989	7.33
Burkholderia pseudomallei A-161-02-1-02	UVFO01000017.1	89942	94196	5.27
Burkholderia pseudomallei B-286-02-1-02	NZ_UVNS01000026.1	71662	75631	5.21
Burkholderia pseudomallei B-286-02-1-02	UVNS01000026.1	71857	75631	5.2
Burkholderia pseudomallei VBM364	CP076288.1	249501	253950	5.28
Burkholderia pseudomallei VBM399	CP076289.1	246902	251351	5.28
Burkholderia pseudomallei VB20979	NZ_JAGEUT010000054.1	7121	12375	7.33
Burkholderia pseudomallei HBPUB10119A	NZ_UUSJ01000020.1	31838	37128	7.33
Burkholderia pseudomallei HBPUB10119A	UUSJ01000020.1	32685	36939	5.27
Burkholderia pseudomallei HBPUB10216A	NZ_UUUL01000037.1	32549	37815	7.33
Burkholderia pseudomallei HBPUB10216A	UUUL01000037.1	32738	36992	5.27
Burkholderia pseudomallei HBPUB10336A	NZ_UUWW01000014.1	31834	37094	7.33
Burkholderia pseudomallei HBPUB10336A	UUWW01000014.1	32651	36905	5.27
Burkholderia pseudomallei HBPUB10326A	NZ_UUWY01000008.1	81941	87207	7.33
Burkholderia pseudomallei HBPUB10326A	UUWY01000008.1	82130	86384	5.27
Burkholderia pseudomallei HBPUB10358A	NZ_UUXM01000015.1	78684	83956	7.33
Burkholderia pseudomallei HBPUB10358A	UUXM01000015.1	78873	83127	5.27
Burkholderia pseudomallei MSHR503	NZ_JAUM01000196.1	7064	11810	4.15
Burkholderia pseudomallei BFD	NZ_KN150941.1	514256	519246	7.29
Burkholderia pseudomallei BFD	JOTT01000042.1	51048	55062	5.23
Burkholderia pseudomallei MSHR4300	NZ_KN322999.1	2949055	2954036	7.29
Burkholderia pseudomallei MSHR4300	JPQI01000003.1	526441	531233	7.28
Burkholderia pseudomallei TSV 43	NZ_KN323003.1	3164344	3169655	7.33
Burkholderia pseudomallei TSV 43	JPQK01000002.1	2921458	2925712	5.27
Burkholderia pseudomallei TSV 31	NZ_KN323019.1	1784361	1789678	7.33
Burkholderia pseudomallei TSV 31	JPVE01000007.1	481515	485769	5.27
Burkholderia pseudomallei BDU 2	NZ_KN323026.1	3187900	3193169	7.33
Burkholderia pseudomallei BDU 2	JPVG01000009.1	1232356	1236610	5.27
Burkholderia pseudomallei MSHR44	NZ_KN323089.1	122286	127519	7.33
Burkholderia pseudomallei MSHR44	JQIM01000009.1	123076	127330	5.27
Burkholderia pseudomallei MSHR0503	NZ_LWYO01000147.1	7064	11810	4.15
Burkholderia pseudomallei MSHR1286	NZ_LXAN01000013.1	27756	32743	7.29
Burkholderia pseudomallei MSHR2825	NZ_LXCF01000075.1	31547	36294	7.26
Burkholderia pseudomallei MSHR3841	NZ_LXCI01000071.1	31815	36808	7.28
Burkholderia pseudomallei MSHR4000	NZ_KN323042.1	992225	997230	7.29
Burkholderia pseudomallei MSHR4000	JPVL01000019.1	992414	997230	7.28
Burkholderia pseudomallei NAU20B16	NZ_ARZJ01000156.1	34490	39333	7.24
Burkholderia pseudomallei NAU20B-16	NZ_CP004004.1	1656429	1661752	7.31
Burkholderia pseudomallei MSHR511	NZ_CP004024.1	1713434	1718752	4.14
Burkholderia pseudomallei MSHR511	NZ_JAUV01000102.1	31631	36468	7.25
Burkholderia pseudomallei MSHR146	NZ_CP004043.1	1517354	1522659	7.32
Burkholderia pseudomallei MSHR146	NZ_JAUW01000203.1	31631	36468	7.25
Burkholderia pseudomallei MSHR3016	NZ_KN323060.1	2671762	2677031	7.32
Burkholderia pseudomallei MSHR3016	JQEH01000067.1	72552	76833	5.26
Burkholderia pseudomallei MSHR3016	KN323060.1	2671762	2676043	5.26
Burkholderia pseudomallei NAU21B-3	NZ_LWZO01000127.1	7072	11281	5.23
Burkholderia pseudomallei NAU21B-4	NZ_LWZP01000139.1	64212	69259	7.27
Burkholderia pseudomallei NAU21B-7	NZ_LWZQ01000015.1	48911	53994	7.25
Burkholderia pseudomallei MSHR0200	NZ_LXBU01000004.1	32331	36300	5.21
Burkholderia pseudomallei MSHR0295	NZ_LXBW01000085.1	7003	12050	7.27
Burkholderia pseudomallei MSHR0347	NZ_LXBX01000325.1	3589	7798	5.23
Burkholderia pseudomallei BDT	NZ_KN150939.1	117985	122957	7.29
Burkholderia pseudomallei BDT	JOTS01000023.1	118174	122957	7.28
Burkholderia pseudomallei DL2	NZ_JAVE01000049.1	31780	36548	7.26
Burkholderia pseudomallei MSHR0913	NZ_LWKM01000048.1	24895	29960	7.29
Burkholderia pseudomallei HBPUB10058A	NZ_UURJ01000026.1	31853	37149	7.33
Burkholderia pseudomallei HBPUB10058A	UURJ01000026.1	32700	36954	5.27
Burkholderia pseudomallei HBPUB10338A	NZ_UUWV01000064.1	7084	12332	7.33
Burkholderia pseudomallei HBPUB10338A	UUWV01000064.1	7279	11533	5.27
Burkholderia pseudomallei HBPUB10442A	NZ_UUZK01000024.1	31852	37100	7.33
Burkholderia pseudomallei HBPUB10442A	UUZK01000024.1	32651	36905	5.27
Burkholderia pseudomallei HBPUB10571A	NZ_UVAU01000023.1	31862	37110	7.33
Burkholderia pseudomallei HBPUB10571A	UVAU01000023.1	32661	36915	5.27
Burkholderia pseudomallei A-328-05-1-04	NZ_UVKW01000020.1	78271	83540	7.33
Burkholderia pseudomallei A-328-05-1-04	UVKW01000020.1	78466	82720	5.27
Burkholderia pseudomallei VB380	NZ_JAGGBB010000036.1	34334	38303	5.21
Burkholderia pseudomallei VB4492	NZ_JAGGBY010000037.1	32473	36442	5.21
Burkholderia pseudomallei 619s004	NZ_CSKM02000020.1	32400	36846	5.28
Burkholderia pseudomallei 619s004	CSKM02000020.1	32400	36654	5.27
Burkholderia pseudomallei 91W_S76	NZ_JAAIWS010000020.1	18865	23779	4.15
Burkholderia pseudomallei 64W_S75	NZ_JAAIWT010000020.1	78760	83537	7.26
Burkholderia pseudomallei VB19309	NZ_JAGGBP010000043.1	31544	36081	7.25
Burkholderia pseudomallei 319a	NZ_JAUZ01000131.1	29420	33945	7.25
Burkholderia pseudomallei HBPUB10122A	NZ_UUSN01000013.1	78198	82969	7.26
Burkholderia pseudomallei HBPUB10122A	UUSN01000013.1	78390	82164	5.2
Burkholderia pseudomallei HBPUB10234A	NZ_UUUT01000039.1	31884	37153	7.33
Burkholderia pseudomallei HBPUB10234A	UUUT01000039.1	32707	36961	5.27
Burkholderia pseudomallei HBPUB10281A	NZ_UUVS01000021.1	31871	37146	7.33
Burkholderia pseudomallei HBPUB10281A	UUVS01000021.1	32700	36954	5.27
Burkholderia pseudomallei HBPUB10480A	NZ_UUZX01000050.1	31888	37169	7.33
Burkholderia pseudomallei HBPUB10480A	UUZX01000050.1	32723	36977	5.27
Burkholderia pseudomallei HBPUB10657A	NZ_UVBX01000019.1	31867	37136	7.33
Burkholderia pseudomallei HBPUB10657A	UVBX01000019.1	32690	36944	5.27
Burkholderia pseudomallei HBPUB10671A	NZ_UVCC01000026.1	78212	83493	7.33
Burkholderia pseudomallei HBPUB10671A	UVCC01000026.1	78404	82658	5.27
Burkholderia pseudomallei B-286-02-1-04	NZ_UVNQ01000026.1	31882	36887	7.29
Burkholderia pseudomallei B-286-02-1-04	UVNQ01000026.1	32681	36695	5.23
Burkholderia pseudomallei SBCT-RF80-BP1	LWWV01000084.1	78439	83699	7.33
Burkholderia pseudomallei 1710b	NC_007435.1	391764	396814	4.15
Burkholderia pseudomallei 1106a	NC_009078.1	1664799	1670056	7.33
Burkholderia pseudomallei 1106a	NZ_CP008759.1	2323984	2329241	7.33
Burkholderia pseudomallei 1106a	CP008759.1	2323984	2329046	7.32
Burkholderia pseudomallei BPC006	NC_018529.1	1719637	1724906	7.33
Burkholderia pseudomallei GTC3P0019	NZ_AP028072.1	1697567	1702836	7.33
Burkholderia pseudomallei GTC3P0019	AP028072.1	1697762	1702016	5.27
Burkholderia pseudomallei GTC3P0050	NZ_AP028074.1	1705408	1710659	7.33
Burkholderia pseudomallei GTC3P0050	AP028074.1	1705603	1709857	5.27
Burkholderia pseudomallei GTC3P0254T	NZ_AP028078.1	1698030	1703287	7.33
Burkholderia pseudomallei GTC3P0254T	AP028078.1	1698225	1702479	5.27
Burkholderia pseudomallei Tokushima	NZ_AP028082.1	1731144	1736416	7.33
Burkholderia pseudomallei Tokushima	AP028082.1	1731339	1735593	5.27
Burkholderia pseudomallei KM376	NZ_AP028084.1	1698320	1703577	7.33
Burkholderia pseudomallei KM376	AP028084.1	1698515	1702769	5.27
Burkholderia pseudomallei KM390	NZ_AP028087.1	903999	909271	7.33
Burkholderia pseudomallei KM390	AP028087.1	904822	909076	5.27
Burkholderia pseudomallei KM391	NZ_AP028089.1	1697525	1702794	7.33
Burkholderia pseudomallei KM391	AP028089.1	1697720	1701974	5.27
Burkholderia pseudomallei OB	NZ_APLK02000134.1	34490	38939	5.28
Burkholderia pseudomallei OB	APLK02000134.1	34490	39762	7.33
Burkholderia pseudomallei OS	NZ_APLL02000135.1	42838	47287	5.28
Burkholderia pseudomallei OS	APLL02000135.1	42838	48110	7.33
Burkholderia pseudomallei CB	NZ_APLM02000128.1	42840	47289	5.28
Burkholderia pseudomallei CB	APLM02000128.1	42840	48112	7.33
Burkholderia pseudomallei MSHR5858	NZ_AVAK01000051.1	81972	87286	7.33
Burkholderia pseudomallei MSHR5858	CP008891.1	1769338	1773592	5.27
Burkholderia pseudomallei HBPUB10303a	NZ_AVAM01000045.1	32914	38174	4.15
Burkholderia pseudomallei HBPUB10303a	CP008893.1	65282	70347	4.14
Burkholderia pseudomallei 2746b	NZ_CFVL01000010.1	271190	276474	7.33
Burkholderia pseudomallei 2746b	CFVL01000010.1	271385	275639	5.27
Burkholderia pseudomallei 4009-19	NZ_CFVS01000019.1	71903	77166	7.33
Burkholderia pseudomallei 4009-19	CFVS01000019.1	72098	76352	5.27
Burkholderia pseudomallei 35	NZ_CFVT01000022.1	31657	36920	7.33
Burkholderia pseudomallei 35	CFVT01000022.1	32471	36725	5.27
Burkholderia pseudomallei 497/96	NZ_CFVV01000026.1	31787	37065	7.33
Burkholderia pseudomallei 497/96	CFVV01000026.1	32616	36870	5.27
Burkholderia pseudomallei 27/96	NZ_CFVW01000021.1	34989	40258	7.33
Burkholderia pseudomallei 27/96	CFVW01000021.1	35809	40063	5.27
Burkholderia pseudomallei EM1157	NZ_CFVY01000021.1	78754	84029	7.33
Burkholderia pseudomallei EM1157	CFVY01000021.1	78949	83203	5.27
Burkholderia pseudomallei 17/96	NZ_CFVZ01000011.1	115062	120325	7.33
Burkholderia pseudomallei 17/96	CFVZ01000011.1	115876	120130	5.27
Burkholderia pseudomallei JAM	NZ_CFWB01000019.1	71934	77203	7.33
Burkholderia pseudomallei JAM	CFWB01000019.1	72129	76383	5.27
Burkholderia pseudomallei 490	NZ_CFWC01000020.1	70391	75654	7.33
Burkholderia pseudomallei 490	CFWC01000020.1	70586	74840	5.27
Burkholderia pseudomallei 619s067	NZ_CFWD02000019.1	71989	77258	7.33
Burkholderia pseudomallei 619s067	CFWD02000019.1	72184	76438	5.27
Burkholderia pseudomallei 619s072	NZ_CFWF02000022.1	31658	36915	7.33
Burkholderia pseudomallei 619s072	CFWF02000022.1	32466	36720	5.27
Burkholderia pseudomallei 619s064	NZ_CFWG02000024.1	31639	36908	7.33
Burkholderia pseudomallei 619s064	CFWG02000024.1	32459	36713	5.27
Burkholderia pseudomallei 35/96	NZ_CFWJ01000029.1	32759	38037	7.33
Burkholderia pseudomallei 35/96	CFWJ01000029.1	33588	37842	5.27
Burkholderia pseudomallei 6	NZ_CGEV01000023.1	43064	48342	4.15
Burkholderia pseudomallei 619s011	NZ_CGEW02000021.1	79331	84585	7.33
Burkholderia pseudomallei 619s011	CGEW02000021.1	79526	83780	5.27
Burkholderia pseudomallei DM15342/00	NZ_CGEX01000019.1	31740	37009	7.33
Burkholderia pseudomallei DM15342/00	CGEX01000019.1	32560	36814	5.27
Burkholderia pseudomallei 612	NZ_CGEY01000017.1	66846	72115	7.33
Burkholderia pseudomallei 612	CGEY01000017.1	67666	71920	5.27
Burkholderia pseudomallei AH4	NZ_CGFD01000021.1	31757	37032	7.33
Burkholderia pseudomallei AH4	CGFD01000021.1	32583	36837	5.27
Burkholderia pseudomallei 619s065	NZ_CGFK02000012.1	116018	121287	7.33
Burkholderia pseudomallei 619s065	CGFK02000012.1	116838	121092	5.27
Burkholderia pseudomallei 619s069	NZ_CGHC02000018.1	72032	77301	7.33
Burkholderia pseudomallei 619s069	CGHC02000018.1	72227	76481	5.27
Burkholderia pseudomallei 619s081	NZ_CGHG02000022.1	79190	84441	7.33
Burkholderia pseudomallei 619s081	CGHG02000022.1	79385	83639	5.27
Burkholderia pseudomallei S13	NZ_CH899761.1	258718	263969	7.33
Burkholderia pseudomallei S13	CH899761.1	258718	263167	5.28
Burkholderia pseudomallei AH3	NZ_CHFB01000019.1	31734	37003	7.33
Burkholderia pseudomallei AH3	CHFB01000019.1	32554	36808	5.27
Burkholderia pseudomallei 59	NZ_CHFC01000019.1	31649	36924	7.33
Burkholderia pseudomallei 59	CHFC01000019.1	32475	36729	5.27
Burkholderia pseudomallei 619s007	NZ_CHFD02000025.1	31805	37083	7.33
Burkholderia pseudomallei 619s007	CHFD02000025.1	32634	36888	5.27
Burkholderia pseudomallei 619s066	NZ_CHFE02000023.1	32838	38101	7.33
Burkholderia pseudomallei 619s066	CHFE02000023.1	33652	37906	5.27
Burkholderia pseudomallei 115	NZ_CHKS01000021.1	31669	36932	7.33
Burkholderia pseudomallei 115	CHKS01000021.1	32483	36737	5.27
Burkholderia pseudomallei 4090-0390	NZ_CIAU01000021.1	71972	77241	7.33
Burkholderia pseudomallei 4090-0390	CIAU01000021.1	72167	76421	5.27
Burkholderia pseudomallei P157/04	NZ_CIAV01000013.1	115330	120599	7.33
Burkholderia pseudomallei P157/04	CIAV01000013.1	116150	120404	5.27
Burkholderia pseudomallei 619s071	NZ_CIGK02000016.1	78718	83987	7.33
Burkholderia pseudomallei 619s071	CIGK02000016.1	78913	83167	5.27
Burkholderia pseudomallei 1106b	NZ_CM000775.1	284967	290224	7.33
Burkholderia pseudomallei 1710a	NZ_CM000833.1	877395	882445	4.15
Burkholderia pseudomallei Mahidol-1106a	NZ_CP008782.1	964413	969670	7.33
Burkholderia pseudomallei Mahidol-1106a	CP008782.1	964413	969475	7.32
Burkholderia pseudomallei BGK	NZ_CP008917.1	391551	396601	4.15
Burkholderia pseudomallei 7894	NZ_CP009536.1	2677050	2682331	7.33
Burkholderia pseudomallei 7894	CP009536.1	2677245	2682331	7.32
Burkholderia pseudomallei vgh07	NZ_CP010974.1	1587313	1592576	7.33
Burkholderia pseudomallei M1	NZ_CP016639.1	3124321	3129620	7.33
Burkholderia pseudomallei VB976100	NZ_CP018055.1	520195	525464	7.33
Burkholderia pseudomallei 2002721100	NZ_CP018367.1	2838636	2843959	7.33
Burkholderia pseudomallei 2002721123	NZ_CP018370.1	2036677	2041928	7.33
Burkholderia pseudomallei 2002721171	NZ_CP018371.1	2280880	2285525	7.23
Burkholderia pseudomallei 2002721184	NZ_CP018374.1	245476	250757	7.33
Burkholderia pseudomallei 2002721684	NZ_CP018375.1	619368	624709	7.33
Burkholderia pseudomallei 2008724734	NZ_CP018381.1	3274562	3279843	7.33
Burkholderia pseudomallei 2010007509	NZ_CP018388.1	2198062	2203373	7.32
Burkholderia pseudomallei 2011756189	NZ_CP018390.1	1818184	1823549	7.31
Burkholderia pseudomallei 2011756295	NZ_CP018392.1	1798980	1804267	7.33
Burkholderia pseudomallei 2011756296	NZ_CP018394.1	47903	53202	7.33
Burkholderia pseudomallei 2013833055	NZ_CP018407.1	1225837	1231100	7.33
Burkholderia pseudomallei 2013833057	NZ_CP018409.1	865219	870482	7.33
Burkholderia pseudomallei 3000047530	NZ_CP018415.1	2466894	2472157	4.15
Burkholderia pseudomallei 3000465972	NZ_CP018417.1	2915735	2920992	7.33
Burkholderia pseudomallei 14M0960418	NZ_CP019043.1	2609450	2614707	7.33
Burkholderia pseudomallei 14M0960418	CP019043.1	2609645	2614707	7.32
Burkholderia pseudomallei H10	NZ_CP025301.3	2089120	2094428	7.33
Burkholderia pseudomallei H10	CP025301.3	2089120	2094233	7.32
Burkholderia pseudomallei VBM21822	NZ_CP071747.1	247093	252335	7.33
Burkholderia pseudomallei WC19	NZ_CP073723.1	1188383	1193652	7.33
Burkholderia pseudomallei N2	NZ_CP073726.1	1115273	1120542	7.33
Burkholderia pseudomallei BD5	NZ_CP073729.1	2941580	2946843	7.33
Burkholderia pseudomallei AW44	NZ_CP073732.1	2784263	2789526	7.33
Burkholderia pseudomallei AW17-23	NZ_CP073735.1	2417619	2422888	7.33
Burkholderia pseudomallei AW17-22	NZ_CP073738.1	1658930	1664193	7.33
Burkholderia pseudomallei AW9	NZ_CP073741.1	1322695	1327964	7.33
Burkholderia pseudomallei VBP21822	NZ_CP076298.1	1832468	1837470	7.29
Burkholderia pseudomallei 4086-21	NZ_CSKE01000013.1	114812	119261	5.28
Burkholderia pseudomallei 4086-21	CSKE01000013.1	114812	119066	5.27
Burkholderia pseudomallei D1 9033-5008	NZ_CSKG01000012.1	78796	84065	7.33
Burkholderia pseudomallei D1 9033-5008	CSKG01000012.1	78991	83245	5.27
Burkholderia pseudomallei 619s006	NZ_CSKP02000026.1	31800	37072	7.33
Burkholderia pseudomallei 619s006	CSKP02000026.1	32623	36877	5.27
Burkholderia pseudomallei 488	NZ_CSKR01000018.1	31740	37009	7.33
Burkholderia pseudomallei 488	CSKR01000018.1	32560	36814	5.27
Burkholderia pseudomallei 15/96	NZ_CSKS01000019.1	71899	77174	7.33
Burkholderia pseudomallei 15/96	CSKS01000019.1	72094	76348	5.27
Burkholderia pseudomallei 10./96	NZ_CSKU01000011.1	113968	119237	7.33
Burkholderia pseudomallei 10./96	CSKU01000011.1	114788	119042	5.27
Burkholderia pseudomallei 21/96	NZ_CSKV01000028.1	32750	38028	7.33
Burkholderia pseudomallei 21/96	CSKV01000028.1	33579	37833	5.27
Burkholderia pseudomallei 561	NZ_CSKW01000018.1	71913	77182	7.33
Burkholderia pseudomallei 561	CSKW01000018.1	72108	76362	5.27
Burkholderia pseudomallei 2/96	NZ_CSKX01000027.1	42920	48198	7.33
Burkholderia pseudomallei 2/96	CSKX01000027.1	43115	47369	5.27
Burkholderia pseudomallei ATCC 15682	NZ_CSKY01000019.1	31741	37010	7.33
Burkholderia pseudomallei ATCC 15682	CSKY01000019.1	32561	36815	5.27
Burkholderia pseudomallei P164/04	NZ_CSKZ01000019.1	71878	77147	7.33
Burkholderia pseudomallei P164/04	CSKZ01000019.1	72073	76327	5.27
Burkholderia pseudomallei 6./96	NZ_CSLA01000027.1	42914	51457	11.45
Burkholderia pseudomallei 6./96	CSLA01000027.1	43109	50634	9.39
Burkholderia pseudomallei 457/96	NZ_CSLB01000020.1	31658	36927	7.33
Burkholderia pseudomallei 457/96	CSLB01000020.1	32478	36732	5.27
Burkholderia pseudomallei 504/96	NZ_CSLC01000036.1	31841	37113	7.33
Burkholderia pseudomallei 504/96	CSLC01000036.1	32664	36918	5.27
Burkholderia pseudomallei P166/04	NZ_CSLD01000005.1	115055	120324	7.33
Burkholderia pseudomallei P166/04	CSLD01000005.1	115875	120129	5.27
Burkholderia pseudomallei G. Shepherd	NZ_CSLE01000015.1	65891	71160	7.33
Burkholderia pseudomallei G. Shepherd	CSLE01000015.1	66711	70965	5.27
Burkholderia pseudomallei 619s074	NZ_CSLF02000015.1	113809	119060	7.33
Burkholderia pseudomallei 619s074	CSLF02000015.1	114611	118865	5.27
Burkholderia pseudomallei P163/04	NZ_CSLG01000013.1	71913	77188	7.33
Burkholderia pseudomallei P163/04	CSLG01000013.1	72108	76362	5.27
Burkholderia pseudomallei P165/04	NZ_CSLH01000021.1	71846	77115	7.33
Burkholderia pseudomallei P165/04	CSLH01000021.1	72041	76295	5.27
Burkholderia pseudomallei P169/04	NZ_CSLJ01000019.1	31650	36919	7.33
Burkholderia pseudomallei P169/04	CSLJ01000019.1	32470	36724	5.27
Burkholderia pseudomallei 23/96	NZ_CUWD01000124.1	15121	19570	5.28
Burkholderia pseudomallei ATCC 23343	NZ_CWJA01000020.1	31731	36988	7.33
Burkholderia pseudomallei ATCC 23343	CWJA01000020.1	32539	36793	5.27
Burkholderia pseudomallei EY6	NZ_CWJD01000003.1	31795	36827	7.29
Burkholderia pseudomallei EY6	CWJD01000003.1	32618	36632	5.23
Burkholderia pseudomallei 413	NZ_CWJE01000014.1	71899	77168	7.33
Burkholderia pseudomallei 413	CWJE01000014.1	72094	76348	5.27
Burkholderia pseudomallei 147	NZ_CWJF01000019.1	77258	82527	7.33
Burkholderia pseudomallei 147	CWJF01000019.1	77453	81707	5.27
Burkholderia pseudomallei Bp8891	NZ_JAAAAL010000026.1	31661	36936	7.33
Burkholderia pseudomallei Bp8891	JAAAAL010000026.1	31661	36741	7.32
Burkholderia pseudomallei Bp8881	NZ_JAAAAM010000025.1	31653	36928	7.33
Burkholderia pseudomallei Bp8881	JAAAAM010000025.1	31653	36733	7.32
Burkholderia pseudomallei Bp8883	NZ_JAAAAN010000024.1	31661	36936	7.33
Burkholderia pseudomallei Bp8883	JAAAAN010000024.1	31661	36741	7.32
Burkholderia pseudomallei Bp8866	NZ_JAAAAO010000027.1	77614	82889	7.33
Burkholderia pseudomallei Bp8866	JAAAAO010000027.1	77809	82889	7.32
Burkholderia pseudomallei Bp8869	NZ_JAAAAP010000025.1	71693	76950	7.33
Burkholderia pseudomallei Bp8869	JAAAAP010000025.1	71888	76950	7.32
Burkholderia pseudomallei Bp8878	NZ_JAAAAQ010000025.1	71693	76950	7.33
Burkholderia pseudomallei Bp8878	JAAAAQ010000025.1	71888	76950	7.32
Burkholderia pseudomallei Bp8879	NZ_JAAAAR010000025.1	71693	76950	7.33
Burkholderia pseudomallei Bp8879	JAAAAR010000025.1	71888	76950	7.32
Burkholderia pseudomallei Bp8885	NZ_JAAAAS010000025.1	71693	76950	7.33
Burkholderia pseudomallei Bp8885	JAAAAS010000025.1	71888	76950	7.32
Burkholderia pseudomallei Bp8872	NZ_JAAAAT010000025.1	71693	76950	7.33
Burkholderia pseudomallei Bp8872	JAAAAT010000025.1	71888	76950	7.32
Burkholderia pseudomallei haikou4	NZ_JAAHUL010000007.1	6993	11985	4.15
Burkholderia pseudomallei haikou5	NZ_JAAHUM010000013.1	32515	37305	4.15
Burkholderia pseudomallei haikou8	NZ_JAAHUP010000104.1	31746	36642	4.15
Burkholderia pseudomallei 294H	NZ_JAEDWY010000026.1	32481	36676	5.2
Burkholderia pseudomallei VB41637	NZ_JAGGBE010000061.1	31708	36710	7.29
Burkholderia pseudomallei VB19166	NZ_JAGGBQ010000020.1	31426	36428	7.29
Burkholderia pseudomallei VB18845	NZ_JAGGBS010000020.1	31426	36428	4.15
Burkholderia pseudomallei VB25647	NZ_JAGGBZ010000017.1	32522	36731	5.24
Burkholderia pseudomallei AW21	NZ_JAGTPE010000002.1	2004595	2009864	7.33
Burkholderia pseudomallei Mayo_G014009607	NZ_JAJTCW010000022.1	78242	82691	5.28
Burkholderia pseudomallei BPK2	NZ_JANIEC010000002.1	581731	587009	7.33
Burkholderia pseudomallei BPK1	NZ_JANIED010000001.1	1541644	1546907	7.33
Burkholderia pseudomallei Maran	NZ_JANVAU010000024.1	28115	33414	7.33
Burkholderia pseudomallei UMC070	NZ_JAODGW010000073.1	63615	68890	7.33
Burkholderia pseudomallei 2125	NZ_JAOZIO010000017.1	47607	52882	7.32
Burkholderia pseudomallei VP069	NZ_JAOZIU010000017.1	50273	55548	7.32
Burkholderia pseudomallei VP044	NZ_JAOZIV010000019.1	50252	55527	7.32
Burkholderia pseudomallei 8400	NZ_JAOZIZ010000019.1	48236	53511	7.33
Burkholderia pseudomallei 7801	NZ_JAOZJB010000019.1	48198	53467	7.33
Burkholderia pseudomallei 7403	NZ_JAOZJC010000023.1	78502	83759	7.33
Burkholderia pseudomallei YB16	NZ_JAOZJF010000034.1	42965	48225	7.33
Burkholderia pseudomallei 118-2	NZ_JAOZJH010000020.1	78376	83645	7.33
Burkholderia pseudomallei 22M0561396	NZ_JAPQSM020000002.1	840331	844780	5.28
Burkholderia pseudomallei 18MB086927	NZ_JAPQSY020000002.1	1582700	1587149	5.28
Burkholderia pseudomallei 15MB028567	NZ_JAPQTB020000002.1	1048834	1054103	7.33
Burkholderia pseudomallei BP-4	NZ_JAQPOR010000032.1	42943	48215	7.33
Burkholderia pseudomallei BP-6	NZ_JAQPOT010000055.1	7190	12459	7.33
Burkholderia pseudomallei BP-8	NZ_JAQPOV010000048.1	31667	36930	7.33
Burkholderia pseudomallei BP-9	NZ_JAQPOW010000025.1	71656	76679	7.29
Burkholderia pseudomallei BP-12	NZ_JAQPOZ010000061.1	7099	12413	7.33
Burkholderia pseudomallei BP-13	NZ_JAQPPA010000054.1	31697	37005	7.33
Burkholderia pseudomallei 21MB040857	NZ_JARQPV010000002.1	1558436	1562885	5.28
Burkholderia pseudomallei MSHR296	NZ_JAUK01000102.1	32537	36506	5.21
Burkholderia pseudomallei MWH2021	NZ_JAVFKV010000021.1	31835	36840	7.29
Burkholderia pseudomallei USAMRU Malaysia #17	NZ_JAVL01000167.1	32296	37115	7.26
Burkholderia pseudomallei BUPS 09/19	NZ_JAWILJ010000039.1	17030	21828	7.26
Burkholderia pseudomallei BUPS 27/14	NZ_JAWILK010000031.1	36225	41236	7.29
Burkholderia pseudomallei BUPS 23/14	NZ_JAWILR010000050.1	9357	14608	7.33
Burkholderia pseudomallei BUPS 36/19	NZ_JAWILT010000048.1	32356	37154	4.15
Burkholderia pseudomallei QCMRI_BP32	NZ_JYBK01000027.1	67783	73067	7.33
Burkholderia pseudomallei BGS	NZ_KN150947.1	512865	518122	7.33
Burkholderia pseudomallei BGS	JOTW01000049.1	373248	378310	7.32
Burkholderia pseudomallei BGJ	NZ_KN150956.1	1057554	1062604	7.29
Burkholderia pseudomallei BGJ	JOUA01000008.1	1006924	1010938	5.23
Burkholderia pseudomallei	NZ_LR595893.1	1695056	1700364	7.33
Burkholderia pseudomallei	NZ_LR595895.1	1679617	1684445	7.28
Burkholderia pseudomallei	NZ_LR595897.1	1678400	1683468	7.32
Burkholderia pseudomallei	LR595893.1	1695251	1699505	5.27
Burkholderia pseudomallei PHLS6	NZ_LWRR01000029.1	185773	190331	7.25
Burkholderia pseudomallei PHLS6	LWRR01000029.1	185773	189343	5.18
Burkholderia pseudomallei 2002721738	NZ_LWUQ01000240.1	281	4730	5.28
Burkholderia pseudomallei 2002721741	NZ_LWUS01000108.1	32296	37115	7.26
Burkholderia pseudomallei 4147a	NZ_LWVJ01000150.1	31631	36660	4.15
Burkholderia pseudomallei 4169d	NZ_LWVO01000135.1	31665	36706	7.29
Burkholderia pseudomallei 4179a	NZ_LWVQ01000142.1	78365	83418	7.29
Burkholderia pseudomallei 4228b	NZ_LWVV01000033.1	31516	36509	7.29
Burkholderia pseudomallei 4228b	LWVV01000033.1	32300	36509	5.24
Burkholderia pseudomallei RF8-BP2	NZ_LWWB01000051.1	31707	36730	4.15
Burkholderia pseudomallei NRF57-BP67	NZ_LWWL01000169.1	31651	36668	7.29
Burkholderia pseudomallei RF63-BP2	NZ_LWWR01000197.1	39822	44860	4.15
Burkholderia pseudomallei RF68-BP5	NZ_LWWT01000180.1	28381	32350	5.21
Burkholderia pseudomallei NRF77-BP3	NZ_LWWU01000028.1	6944	11967	7.29
Burkholderia pseudomallei RF87-BP2	NZ_LWWX01000267.1	264	3993	5.2
Burkholderia pseudomallei INT2-BP12	NZ_LWWY01000372.1	14314	19091	7.26
Burkholderia pseudomallei INT2-BP89	NZ_LWXC01000082.1	31618	36635	7.29
Burkholderia pseudomallei INT2-BP105	NZ_LWXF01000122.1	7054	12089	7.29
Burkholderia pseudomallei INT2-BP175	NZ_LWXI01000153.1	31603	36638	7.29
Burkholderia pseudomallei INT2-BP214	NZ_LWXK01000152.1	167822	172599	7.26
Burkholderia pseudomallei INT2-BP217	NZ_LWXL01000062.1	31618	36875	7.33
Burkholderia pseudomallei Ubon-P44-Bp10	NZ_LWYD01000096.1	31596	36394	7.26
Burkholderia pseudomallei Ubon-P44-Bp26	NZ_LWYF01000171.1	18941	23739	7.26
Burkholderia pseudomallei Ubon-P44-Bp34	NZ_LWYG01000044.1	31610	36672	4.15
Burkholderia pseudomallei 577ci	NZ_LXDN01000117.1	7067	12093	7.29
Burkholderia pseudomallei 858ai	NZ_LXDQ01000042.1	6998	11775	7.26
Burkholderia pseudomallei 858d	NZ_LXDR01000149.1	48037	53054	7.29
Burkholderia pseudomallei 979bii	NZ_LXDV01000111.1	31611	36746	7.28
Burkholderia pseudomallei 979bii	LXDV01000111.1	32537	36746	5.24
Burkholderia pseudomallei 984a	NZ_LXDW01000083.1	78219	83002	7.26
Burkholderia pseudomallei 2374b	NZ_LXDY01000119.1	71421	76432	7.29
Burkholderia pseudomallei 3013c	NZ_LXEB01000016.1	31635	36412	7.26
Burkholderia pseudomallei VL	NZ_NMVC01000029.1	31844	37116	7.33
Burkholderia pseudomallei VL	NMVC01000029.1	31844	36921	7.32
Burkholderia pseudomallei VS	NZ_NMVD01000033.1	31844	37116	7.33
Burkholderia pseudomallei VS	NMVD01000033.1	31844	36921	7.32
Burkholderia pseudomallei UM129	NZ_PDWD01000023.1	69782	75057	7.33
Burkholderia pseudomallei UM117	NZ_PDWE01000022.1	94182	99445	7.33
Burkholderia pseudomallei UMC108	NZ_PDWF01000021.1	71036	76323	7.33
Burkholderia pseudomallei V1512	NZ_PHRB01000020.1	32172	37429	7.33
Burkholderia pseudomallei V1512	PHRB01000020.1	32172	37234	7.32
Burkholderia pseudomallei 4811	NZ_QLUX01000026.1	48236	53514	7.33
Burkholderia pseudomallei 4811	QLUX01000026.1	48236	53319	7.32
Burkholderia pseudomallei 4802	NZ_QLUY01000032.1	31816	37094	7.33
Burkholderia pseudomallei 4802	QLUY01000032.1	31816	36899	7.32
Burkholderia pseudomallei 4811R	NZ_QLVA01000026.1	42877	48155	7.33
Burkholderia pseudomallei 4811R	QLVA01000026.1	43072	48155	7.32
Burkholderia pseudomallei 4802R	NZ_QLVB01000039.1	31844	37122	7.33
Burkholderia pseudomallei 4802R	QLVB01000039.1	31844	36927	7.32
Burkholderia pseudomallei 1701	NZ_QLVC01000028.1	32312	37596	7.33
Burkholderia pseudomallei 1701	QLVC01000028.1	32312	37401	7.32
Burkholderia pseudomallei Bp9110	NZ_QTQS01000030.1	31657	36938	7.33
Burkholderia pseudomallei Bp9110	QTQS01000030.1	31657	36743	7.32
Burkholderia pseudomallei Bp9039	NZ_QTQT01000029.1	31648	36929	7.33
Burkholderia pseudomallei Bp9039	QTQT01000029.1	31648	36734	7.32
Burkholderia pseudomallei Bp9112	NZ_RPDC01000029.1	31657	36938	7.33
Burkholderia pseudomallei Bp9112	RPDC01000029.1	31657	36743	7.32
Burkholderia pseudomallei Bp9050	NZ_RPDD01000027.1	31648	36929	7.33
Burkholderia pseudomallei Bp9050	RPDD01000027.1	31648	36734	7.32
Burkholderia pseudomallei Bp9107	NZ_RSFB01000028.1	31648	36929	7.33
Burkholderia pseudomallei Bp9107	RSFB01000028.1	31648	36734	7.32
Burkholderia pseudomallei MAA2018	NZ_SLUE01000021.1	59045	64290	7.33
Burkholderia pseudomallei NCTC6700	NZ_UFUF01000003.1	1381585	1386875	7.33
Burkholderia pseudomallei NCTC6700	UFUF01000003.1	1381780	1386034	5.27
Burkholderia pseudomallei HBPUB10003A	NZ_UUPW01000039.1	31874	36885	7.29
Burkholderia pseudomallei HBPUB10003A	UUPW01000039.1	32676	36690	5.23
Burkholderia pseudomallei HBPUB10008A	NZ_UUQA01000026.1	31779	37048	7.33
Burkholderia pseudomallei HBPUB10008A	UUQA01000026.1	32599	36853	5.27
Burkholderia pseudomallei HBPUB10013A	NZ_UUQG01000027.1	71501	76494	7.29
Burkholderia pseudomallei HBPUB10013A	UUQG01000027.1	71696	76494	7.28
Burkholderia pseudomallei HBPUB10017A	NZ_UUQI01000042.1	7065	12322	7.33
Burkholderia pseudomallei HBPUB10017A	UUQI01000042.1	7260	11514	5.27
Burkholderia pseudomallei HBPUB10021A	NZ_UUQM01000022.1	81425	86694	7.33
Burkholderia pseudomallei HBPUB10021A	UUQM01000022.1	81620	85874	5.27
Burkholderia pseudomallei HBPUB10027B	NZ_UUQQ01000024.1	78322	82531	5.24
Burkholderia pseudomallei HBPUB10027B	UUQQ01000024.1	78517	82531	5.23
Burkholderia pseudomallei HBPUB10050F	NZ_UURA01000022.1	81478	86747	7.33
Burkholderia pseudomallei HBPUB10050F	UURA01000022.1	81673	85927	5.27
Burkholderia pseudomallei HBPUB10039A	NZ_UURC01000021.1	80748	85786	7.29
Burkholderia pseudomallei HBPUB10039A	UURC01000021.1	80943	84957	5.23
Burkholderia pseudomallei HBPUB10035A	NZ_UURE01000025.1	31847	36876	7.29
Burkholderia pseudomallei HBPUB10035A	UURE01000025.1	32667	36681	5.23
Burkholderia pseudomallei HBPUB10052A	NZ_UURG01000024.1	77021	82305	7.33
Burkholderia pseudomallei HBPUB10052A	UURG01000024.1	77216	81470	5.27
Burkholderia pseudomallei HBPUB10074A	NZ_UURU01000026.1	71496	76747	7.33
Burkholderia pseudomallei HBPUB10074A	UURU01000026.1	71691	75945	5.27
Burkholderia pseudomallei HBPUB10084A	NZ_UURV01000029.1	31730	36993	7.33
Burkholderia pseudomallei HBPUB10084A	UURV01000029.1	32544	36798	5.27
Burkholderia pseudomallei HBPUB10100A	NZ_UURY01000024.1	76996	82268	7.33
Burkholderia pseudomallei HBPUB10100A	UURY01000024.1	77191	81445	5.27
Burkholderia pseudomallei HBPUB10098B	NZ_UUSA01000021.1	78620	83883	7.33
Burkholderia pseudomallei HBPUB10098B	UUSA01000021.1	78815	83069	5.27
Burkholderia pseudomallei HBPUB10094B	NZ_UUSC01000024.1	31895	37161	4.15
Burkholderia pseudomallei HBPUB10115A	NZ_UUSG01000014.1	81097	86147	4.15
Burkholderia pseudomallei HBPUB10123A	NZ_UUSM01000020.1	76904	81353	5.28
Burkholderia pseudomallei HBPUB10123A	UUSM01000020.1	77099	81353	5.27
Burkholderia pseudomallei HBPUB10144B	NZ_UUSV01000022.1	32695	37144	5.28
Burkholderia pseudomallei HBPUB10144B	UUSV01000022.1	32695	36949	5.27
Burkholderia pseudomallei HBPUB10140A	NZ_UUSZ01000020.1	31952	36981	7.29
Burkholderia pseudomallei HBPUB10140A	UUSZ01000020.1	32772	36786	5.23
Burkholderia pseudomallei HBPUB10175C	NZ_UUTM01000025.1	31858	36893	7.29
Burkholderia pseudomallei HBPUB10175C	UUTM01000025.1	32684	36698	5.23
Burkholderia pseudomallei HBPUB10183A	NZ_UUTT01000021.1	31740	37009	7.33
Burkholderia pseudomallei HBPUB10183A	UUTT01000021.1	32560	36814	5.27
Burkholderia pseudomallei HbPUB10195A	NZ_UUTW01000024.1	31868	37119	7.33
Burkholderia pseudomallei HbPUB10195A	UUTW01000024.1	32670	36924	5.27
Burkholderia pseudomallei HBPUB10200A	NZ_UUUC01000025.1	31890	36901	7.29
Burkholderia pseudomallei HBPUB10200A	UUUC01000025.1	32692	36706	5.23
Burkholderia pseudomallei HBPUB10208A	NZ_UUUH01000023.1	31922	36702	7.26
Burkholderia pseudomallei HBPUB10208A	UUUH01000023.1	32733	36507	5.2
Burkholderia pseudomallei HBPUB10217B	NZ_UUUK01000015.1	77276	82554	4.15
Burkholderia pseudomallei HBPUB10221A	NZ_UUUP01000039.1	31763	36756	7.29
Burkholderia pseudomallei HBPUB10221A	UUUP01000039.1	31763	36561	7.28
Burkholderia pseudomallei HBPUB10238C	NZ_UUUU01000016.1	79120	84383	7.33
Burkholderia pseudomallei HBPUB10238C	UUUU01000016.1	79315	83569	5.27
Burkholderia pseudomallei HBPUB10243A	NZ_UUVB01000017.1	79281	84292	7.29
Burkholderia pseudomallei HBPUB10243A	UUVB01000017.1	79476	83490	5.23
Burkholderia pseudomallei HBPUB10248A	NZ_UUVE01000020.1	78610	83639	7.29
Burkholderia pseudomallei HBPUB10248A	UUVE01000020.1	78805	82819	5.23
Burkholderia pseudomallei HBPUB10263A	NZ_UUVL01000003.1	295274	300525	7.33
Burkholderia pseudomallei HBPUB10263A	UUVL01000003.1	295469	299723	5.27
Burkholderia pseudomallei HBPUB10273A	NZ_UUVO01000023.1	32876	37911	7.28
Burkholderia pseudomallei HBPUB10273A	UUVO01000023.1	33702	37716	5.23
Burkholderia pseudomallei HBPUB10276A	NZ_UUVR01000021.1	78617	83886	7.33
Burkholderia pseudomallei HBPUB10276A	UUVR01000021.1	78812	83066	5.27
Burkholderia pseudomallei HBPUB10297A	NZ_UUVZ01000022.1	81614	86865	7.33
Burkholderia pseudomallei HBPUB10297A	UUVZ01000022.1	81809	86063	5.27
Burkholderia pseudomallei HBPUB10303A	NZ_UUWA01000020.1	82356	87616	4.15
Burkholderia pseudomallei HBPUB10306A	NZ_UUWB01000021.1	77008	82292	7.33
Burkholderia pseudomallei HBPUB10306A	UUWB01000021.1	77203	81457	5.27
Burkholderia pseudomallei HBPUB10309A	NZ_UUWD01000023.1	31648	36917	7.33
Burkholderia pseudomallei HBPUB10309A	UUWD01000023.1	32468	36722	5.27
Burkholderia pseudomallei HBPUB10308A	NZ_UUWE01000053.1	31731	37027	7.33
Burkholderia pseudomallei HBPUB10308A	UUWE01000053.1	32578	36832	5.27
Burkholderia pseudomallei HBPUB10314A	NZ_UUWF01000010.1	31870	37121	7.33
Burkholderia pseudomallei HBPUB10314A	UUWF01000010.1	32672	36926	5.27
Burkholderia pseudomallei HBPUB10318B	NZ_UUWL01000020.1	77019	82297	7.33
Burkholderia pseudomallei HBPUB10318B	UUWL01000020.1	77214	81468	5.27
Burkholderia pseudomallei HBPUB10319A	NZ_UUWM01000027.1	31853	37116	7.33
Burkholderia pseudomallei HBPUB10319A	UUWM01000027.1	32667	36921	5.27
Burkholderia pseudomallei HBPUB10320A	NZ_UUWN01000027.1	71616	76870	7.33
Burkholderia pseudomallei HBPUB10320A	UUWN01000027.1	71811	76065	5.27
Burkholderia pseudomallei HBPUB10332A	NZ_UUWT01000026.1	27805	32591	7.26
Burkholderia pseudomallei HBPUB10332A	UUWT01000026.1	28622	32396	5.2
Burkholderia pseudomallei HBPUB10340B	NZ_UUWZ01000032.1	34422	39472	7.29
Burkholderia pseudomallei HBPUB10340B	UUWZ01000032.1	34617	38631	5.23
Burkholderia pseudomallei HBPUB10342B	NZ_UUXC01000027.1	34419	39721	7.33
Burkholderia pseudomallei HBPUB10342B	UUXC01000027.1	34614	38868	5.27
Burkholderia pseudomallei HBPUB10351A	NZ_UUXG01000060.1	7116	12400	7.33
Burkholderia pseudomallei HBPUB10351A	UUXG01000060.1	7311	11565	5.27
Burkholderia pseudomallei HBPUB10349A	NZ_UUXJ01000028.1	34531	39560	7.29
Burkholderia pseudomallei HBPUB10349A	UUXJ01000028.1	34726	38740	5.23
Burkholderia pseudomallei HBPUB10356A	NZ_UUXL01000046.1	7105	12401	7.33
Burkholderia pseudomallei HBPUB10356A	UUXL01000046.1	7300	11554	5.27
Burkholderia pseudomallei HBPUB10362A	NZ_UUXN01000025.1	50221	55472	7.33
Burkholderia pseudomallei HBPUB10362A	UUXN01000025.1	51023	55277	5.27
Burkholderia pseudomallei HBPUB10366A	NZ_UUXQ01000022.1	78290	83559	7.32
Burkholderia pseudomallei HBPUB10366A	UUXQ01000022.1	78485	82739	5.27
Burkholderia pseudomallei HBPUB10373A	NZ_UUXW01000058.1	7048	11822	7.26
Burkholderia pseudomallei HBPUB10373A	UUXW01000058.1	7243	11017	5.2
Burkholderia pseudomallei HBPUB10377A	NZ_UUYB01000038.1	27736	33020	7.33
Burkholderia pseudomallei HBPUB10377A	UUYB01000038.1	28571	32825	5.27
Burkholderia pseudomallei HBPUB10387A	NZ_UUYD01000021.1	76953	82246	7.33
Burkholderia pseudomallei HBPUB10387A	UUYD01000021.1	77148	81402	5.27
Burkholderia pseudomallei HBPUB10392A	NZ_UUYG01000020.1	71529	76813	7.33
Burkholderia pseudomallei HBPUB10392A	UUYG01000020.1	71724	75978	5.27
Burkholderia pseudomallei HBPUB10398A	NZ_UUYI01000001.1	348083	353358	7.32
Burkholderia pseudomallei HBPUB10398A	UUYI01000001.1	348909	353163	5.27
Burkholderia pseudomallei HBPUB10400A	NZ_UUYJ01000028.1	51627	56413	7.26
Burkholderia pseudomallei HBPUB10400A	UUYJ01000028.1	51822	55596	5.2
Burkholderia pseudomallei HBPUB10398A-GS	NZ_UUYK01000022.1	31787	37062	7.32
Burkholderia pseudomallei HBPUB10398A-GS	UUYK01000022.1	32613	36867	5.27
Burkholderia pseudomallei HBPUB10402A	NZ_UUYP01000011.1	78339	83614	7.32
Burkholderia pseudomallei HBPUB10402A	UUYP01000011.1	78534	82788	5.27
Burkholderia pseudomallei HBPUB10410A	NZ_UUYT01000016.1	78338	83607	7.33
Burkholderia pseudomallei HBPUB10410A	UUYT01000016.1	78533	82787	5.27
Burkholderia pseudomallei HBPUB10413B	NZ_UUYU01000052.1	31881	37147	4.15
Burkholderia pseudomallei HBPUB10411A	NZ_UUYV01000055.1	31887	37138	7.33
Burkholderia pseudomallei HBPUB10411A	UUYV01000055.1	32689	36943	5.27
Burkholderia pseudomallei HBPUB10416A	NZ_UUYX01000022.1	71559	76573	7.29
Burkholderia pseudomallei HBPUB10416A	UUYX01000022.1	71754	75768	5.23
Burkholderia pseudomallei HBPUB10417A	NZ_UUYY01000034.1	32567	37833	7.33
Burkholderia pseudomallei HBPUB10417A	UUYY01000034.1	32762	37016	5.27
Burkholderia pseudomallei HBPUB10415D	NZ_UUYZ01000017.1	78448	83717	7.33
Burkholderia pseudomallei HBPUB10415D	UUYZ01000017.1	78643	82897	5.27
Burkholderia pseudomallei HBPUB10430A	NZ_UUZC01000023.1	32700	36909	5.24
Burkholderia pseudomallei HBPUB10430A	UUZC01000023.1	32700	36714	5.23
Burkholderia pseudomallei HBPUB10444A	NZ_UUZL01000022.1	76964	82257	7.33
Burkholderia pseudomallei HBPUB10444A	UUZL01000022.1	77159	81413	5.27
Burkholderia pseudomallei HBPUB10467B	NZ_UUZS01000025.1	82074	87103	7.29
Burkholderia pseudomallei HBPUB10467B	UUZS01000025.1	82269	86283	5.23
Burkholderia pseudomallei HBPUB10522A	NZ_UVAE01000024.1	73526	78774	7.33
Burkholderia pseudomallei HBPUB10522A	UVAE01000024.1	73721	77975	5.27
Burkholderia pseudomallei HBPUB10529A	NZ_UVAF01000003.1	80496	85765	7.33
Burkholderia pseudomallei HBPUB10529A	UVAF01000003.1	80691	84945	5.27
Burkholderia pseudomallei HBPUB10532A	NZ_UVAG01000023.1	76901	81933	7.29
Burkholderia pseudomallei HBPUB10532A	UVAG01000023.1	77096	81110	5.23
Burkholderia pseudomallei HBPUB10546A	NZ_UVAL01000017.1	114608	119898	4.15
Burkholderia pseudomallei HBPUB10560A	NZ_UVAR01000024.1	31870	36887	7.29
Burkholderia pseudomallei HBPUB10560A	UVAR01000024.1	32678	36692	5.23
Burkholderia pseudomallei HBPUB10596A	NZ_UVBB01000027.1	71531	76782	7.33
Burkholderia pseudomallei HBPUB10596A	UVBB01000027.1	71726	75980	5.27
Burkholderia pseudomallei HBPUB10603A	NZ_UVBI01000029.1	32626	37895	7.33
Burkholderia pseudomallei HBPUB10603A	UVBI01000029.1	32821	37075	5.27
Burkholderia pseudomallei HBPUB10625A	NZ_UVBK01000021.1	71450	76443	7.29
Burkholderia pseudomallei HBPUB10625A	UVBK01000021.1	71645	76443	7.28
Burkholderia pseudomallei HBPUB10640A	NZ_UVBP01000023.1	74069	78855	7.26
Burkholderia pseudomallei HBPUB10640A	UVBP01000023.1	74264	78038	5.2
Burkholderia pseudomallei HBPUB10642A	NZ_UVBQ01000045.1	31898	37149	7.33
Burkholderia pseudomallei HBPUB10642A	UVBQ01000045.1	32700	36954	5.27
Burkholderia pseudomallei HBPUB10645A	NZ_UVBS01000016.1	79258	84509	7.33
Burkholderia pseudomallei HBPUB10645A	UVBS01000016.1	79453	83707	5.27
Burkholderia pseudomallei HBPUB10658A	NZ_UVBU01000030.1	71528	76779	7.33
Burkholderia pseudomallei HBPUB10658A	UVBU01000030.1	71723	75977	5.27
Burkholderia pseudomallei HBPUB10670B	NZ_UVCB01000014.1	78504	83779	7.32
Burkholderia pseudomallei HBPUB10670B	UVCB01000014.1	78699	82953	5.27
Burkholderia pseudomallei HBPUB10687A	NZ_UVCE01000022.1	78488	83751	7.33
Burkholderia pseudomallei HBPUB10687A	UVCE01000022.1	78683	82937	5.27
Burkholderia pseudomallei HBPUB10685A	NZ_UVCF01000004.1	77025	82318	4.15
Burkholderia pseudomallei HBPUB5603A	NZ_UVCI01000020.1	76999	82289	7.33
Burkholderia pseudomallei HBPUB5603A	UVCI01000020.1	77194	81448	5.27
Burkholderia pseudomallei 2604STDY5518889	NZ_UVCS02000022.1	31848	37114	7.33
Burkholderia pseudomallei 2604STDY5518889	UVCS02000022.1	32665	36919	5.27
Burkholderia pseudomallei A-050-05-2-02	NZ_UVCT01000025.1	71500	76751	7.33
Burkholderia pseudomallei A-050-05-2-02	UVCT01000025.1	71695	75949	5.27
Burkholderia pseudomallei A-050-05-2-05	NZ_UVCV01000024.1	32846	38097	7.33
Burkholderia pseudomallei A-050-05-2-05	UVCV01000024.1	33648	37902	5.27
Burkholderia pseudomallei A-050-05-2-03	NZ_UVCX01000008.1	71583	76834	7.33
Burkholderia pseudomallei A-050-05-2-03	UVCX01000008.1	71778	76032	5.27
Burkholderia pseudomallei A-050-05-2-07	NZ_UVCZ01000024.1	79665	84931	7.33
Burkholderia pseudomallei A-050-05-2-07	UVCZ01000024.1	79860	84114	5.27
Burkholderia pseudomallei A-050-05-2-10	NZ_UVDA01000026.1	71595	76846	7.33
Burkholderia pseudomallei A-050-05-2-10	UVDA01000026.1	71790	76044	5.27
Burkholderia pseudomallei A-050-05-2-09	NZ_UVDB01000024.1	79665	84931	7.33
Burkholderia pseudomallei A-050-05-2-09	UVDB01000024.1	79860	84114	5.27
Burkholderia pseudomallei A-055-05-1-04	NZ_UVDG01000006.1	70265	75057	7.26
Burkholderia pseudomallei A-055-05-1-04	UVDG01000006.1	70460	74234	5.2
Burkholderia pseudomallei A-055-05-1-05	NZ_UVDH01000003.1	77041	81490	5.28
Burkholderia pseudomallei A-055-05-1-05	UVDH01000003.1	77236	81490	5.27
Burkholderia pseudomallei A-055-05-1-07	NZ_UVDK01000019.1	80886	85095	5.24
Burkholderia pseudomallei A-055-05-1-07	UVDK01000019.1	81081	85095	5.23
Burkholderia pseudomallei A-055-05-1-08	NZ_UVDM01000025.1	78263	83532	7.33
Burkholderia pseudomallei A-055-05-1-08	UVDM01000025.1	78458	82712	5.27
Burkholderia pseudomallei A-055-05-1-10	NZ_UVDO01000029.1	31773	37036	7.33
Burkholderia pseudomallei A-055-05-1-10	UVDO01000029.1	32587	36841	5.27
Burkholderia pseudomallei A-064-05-2-07	NZ_UVED01000019.1	31861	36911	7.29
Burkholderia pseudomallei A-064-05-2-07	UVED01000019.1	32702	36716	5.23
Burkholderia pseudomallei A-064-05-2-08	NZ_UVEE01000021.1	71602	76652	4.15
Burkholderia pseudomallei A-099-05-1-04	NZ_UVEU01000009.1	77286	82555	7.33
Burkholderia pseudomallei A-099-05-1-04	UVEU01000009.1	78106	82360	5.27
Burkholderia pseudomallei A-099-05-2-09	NZ_UVEW01000013.1	82689	87964	7.32
Burkholderia pseudomallei A-099-05-2-09	UVEW01000013.1	82884	87138	5.27
Burkholderia pseudomallei A-107-05-2-02	NZ_UVFA01000019.1	78464	83733	7.33
Burkholderia pseudomallei A-107-05-2-02	UVFA01000019.1	78659	82913	5.27
Burkholderia pseudomallei A-107-05-2-03	NZ_UVFD01000002.1	85125	90394	7.33
Burkholderia pseudomallei A-107-05-2-03	UVFD01000002.1	85320	89574	5.27
Burkholderia pseudomallei A-107-05-2-04	NZ_UVFE01000023.1	32091	37360	7.33
Burkholderia pseudomallei A-107-05-2-04	UVFE01000023.1	32911	37165	5.27
Burkholderia pseudomallei A-107-05-2-06	NZ_UVFG01000024.1	32868	38137	7.33
Burkholderia pseudomallei A-107-05-2-06	UVFG01000024.1	33688	37942	5.27
Burkholderia pseudomallei A-107-05-2-07	NZ_UVFH01000023.1	31893	37162	7.33
Burkholderia pseudomallei A-107-05-2-07	UVFH01000023.1	32713	36967	5.27
Burkholderia pseudomallei A-107-05-2-09	NZ_UVFI01000019.1	78611	83880	7.33
Burkholderia pseudomallei A-107-05-2-09	UVFI01000019.1	78806	83060	5.27
Burkholderia pseudomallei A-107-05-2-08	NZ_UVFJ01000016.1	82536	87565	7.29
Burkholderia pseudomallei A-107-05-2-08	UVFJ01000016.1	82731	86745	5.23
Burkholderia pseudomallei A-107-05-2-10	NZ_UVFK01000005.1	199785	205054	7.33
Burkholderia pseudomallei A-107-05-2-10	UVFK01000005.1	200605	204859	5.27
Burkholderia pseudomallei A-161-02-1-04	NZ_UVFL01000024.1	31737	36766	7.29
Burkholderia pseudomallei A-161-02-1-04	UVFL01000024.1	32557	36571	5.23
Burkholderia pseudomallei 2604STDY5518961	NZ_UVFM02000021.1	31733	36762	7.29
Burkholderia pseudomallei 2604STDY5518961	UVFM02000021.1	32553	36567	5.23
Burkholderia pseudomallei A-161-02-1-03	NZ_UVFN01000017.1	85111	90380	7.33
Burkholderia pseudomallei A-161-02-1-03	UVFN01000017.1	85306	89560	5.27
Burkholderia pseudomallei A-161-02-1-05	NZ_UVFP01000018.1	81799	87068	7.33
Burkholderia pseudomallei A-161-02-1-05	UVFP01000018.1	81994	86248	5.27
Burkholderia pseudomallei A-161-02-1-06	NZ_UVFQ01000004.1	199763	205032	7.33
Burkholderia pseudomallei A-161-02-1-06	UVFQ01000004.1	200583	204837	5.27
Burkholderia pseudomallei A-161-02-1-08	NZ_UVFR01000021.1	78432	83461	7.29
Burkholderia pseudomallei A-161-02-1-08	UVFR01000021.1	78627	82641	5.23
Burkholderia pseudomallei A-161-02-1-07	NZ_UVFS01000005.1	85110	90379	7.33
Burkholderia pseudomallei A-161-02-1-07	UVFS01000005.1	85305	89559	5.27
Burkholderia pseudomallei A-161-02-1-09	NZ_UVFT01000019.1	31731	37000	7.33
Burkholderia pseudomallei A-161-02-1-09	UVFT01000019.1	32551	36805	5.27
Burkholderia pseudomallei A-175-05-2-03	NZ_UVFU01000031.1	43110	48130	7.29
Burkholderia pseudomallei A-175-05-2-03	UVFU01000031.1	43305	47319	5.23
Burkholderia pseudomallei A-175-05-2-02	NZ_UVFW01000023.1	56260	61520	4.15
Burkholderia pseudomallei A-161-02-1-10	NZ_UVFX01000017.1	31708	36977	7.33
Burkholderia pseudomallei A-161-02-1-10	UVFX01000017.1	32528	36782	5.27
Burkholderia pseudomallei 2604STDY5518971	NZ_UVFZ02000021.1	77005	82268	7.33
Burkholderia pseudomallei 2604STDY5518971	UVFZ02000021.1	77200	81454	5.27
Burkholderia pseudomallei A-175-05-2-06	NZ_UVGA01000025.1	76969	82232	7.33
Burkholderia pseudomallei A-175-05-2-06	UVGA01000025.1	77164	81418	5.27
Burkholderia pseudomallei A-175-05-2-09	NZ_UVGD01000026.1	76975	82238	7.33
Burkholderia pseudomallei A-175-05-2-09	UVGD01000026.1	77170	81424	5.27
Burkholderia pseudomallei 2604STDY5518991	NZ_UVGO02000026.1	78177	82954	7.26
Burkholderia pseudomallei 2604STDY5518991	UVGO02000026.1	78372	82146	5.2
Burkholderia pseudomallei A-202-02-1-02	NZ_UVGP01000029.1	32673	36882	5.24
Burkholderia pseudomallei A-202-02-1-02	UVGP01000029.1	32673	36687	5.23
Burkholderia pseudomallei A-202-02-1-03	NZ_UVGQ01000023.1	80887	85336	5.28
Burkholderia pseudomallei A-202-02-1-03	UVGQ01000023.1	81082	85336	5.27
Burkholderia pseudomallei A-202-02-1-08	NZ_UVGR01000027.1	33668	37877	5.24
Burkholderia pseudomallei A-202-02-1-08	UVGR01000027.1	33668	37682	5.23
Burkholderia pseudomallei A-202-02-1-05	NZ_UVGV01000011.1	78063	82272	5.24
Burkholderia pseudomallei A-202-02-1-05	UVGV01000011.1	78063	82077	5.23
Burkholderia pseudomallei 2604STDY5519001	NZ_UVGW02000026.1	71573	76830	7.33
Burkholderia pseudomallei 2604STDY5519001	UVGW02000026.1	71768	76022	5.27
Burkholderia pseudomallei A-229-05-2-02	NZ_UVGX01000026.1	31852	36869	7.29
Burkholderia pseudomallei A-229-05-2-02	UVGX01000026.1	32660	36674	5.23
Burkholderia pseudomallei A-202-02-1-09	NZ_UVGY01000022.1	32733	37182	5.28
Burkholderia pseudomallei A-202-02-1-09	UVGY01000022.1	32733	36987	5.27
Burkholderia pseudomallei A-229-05-2-03	NZ_UVHA01000031.1	31850	37107	7.33
Burkholderia pseudomallei A-229-05-2-03	UVHA01000031.1	32658	36912	5.27
Burkholderia pseudomallei A-229-05-2-05	NZ_UVHB01000025.1	31849	37106	7.33
Burkholderia pseudomallei A-229-05-2-05	UVHB01000025.1	32657	36911	5.27
Burkholderia pseudomallei A-229-05-2-04	NZ_UVHC01000012.1	170177	175434	7.33
Burkholderia pseudomallei A-229-05-2-04	UVHC01000012.1	170985	175239	5.27
Burkholderia pseudomallei A-229-05-2-07	NZ_UVHD01000011.1	160076	165333	7.33
Burkholderia pseudomallei A-229-05-2-07	UVHD01000011.1	160271	164525	5.27
Burkholderia pseudomallei A-229-05-2-08	NZ_UVHE01000025.1	71574	76831	7.33
Burkholderia pseudomallei A-229-05-2-08	UVHE01000025.1	71769	76023	5.27
Burkholderia pseudomallei A-229-05-2-06	NZ_UVHF01000023.1	32099	37116	7.29
Burkholderia pseudomallei A-229-05-2-06	UVHF01000023.1	32907	36921	5.23
Burkholderia pseudomallei A-229-05-2-10	NZ_UVHH01000007.1	32094	37351	7.33
Burkholderia pseudomallei A-229-05-2-10	UVHH01000007.1	32902	37156	5.27
Burkholderia pseudomallei 2604STDY5519011	NZ_UVHI02000024.1	71607	76852	7.33
Burkholderia pseudomallei 2604STDY5519011	UVHI02000024.1	71802	76056	5.27
Burkholderia pseudomallei A-229-05-2-09	NZ_UVHJ01000027.1	71574	76591	7.29
Burkholderia pseudomallei A-229-05-2-09	UVHJ01000027.1	71769	75783	5.23
Burkholderia pseudomallei A-266-02-1-04	NZ_UVHL01000003.1	295242	300487	7.33
Burkholderia pseudomallei A-266-02-1-04	UVHL01000003.1	295437	299691	5.27
Burkholderia pseudomallei A-266-02-1-08	NZ_UVHN01000015.1	147875	152880	7.29
Burkholderia pseudomallei A-266-02-1-08	UVHN01000015.1	148070	152084	5.23
Burkholderia pseudomallei A-266-02-1-07	NZ_UVHP01000027.1	31927	36932	7.29
Burkholderia pseudomallei A-266-02-1-07	UVHP01000027.1	32723	36737	5.23
Burkholderia pseudomallei A-281-02-2-02	NZ_UVIN01000032.1	43065	48361	4.15
Burkholderia pseudomallei A-281-02-2-06	NZ_UVIQ01000012.1	43052	48348	4.15
Burkholderia pseudomallei A-281-02-2-07	NZ_UVIR01000030.1	31869	37165	4.15
Burkholderia pseudomallei A-281-02-2-05	NZ_UVIS01000009.1	169292	174588	4.15
Burkholderia pseudomallei A-281-02-2-04	NZ_UVIT01000025.1	31622	36885	7.33
Burkholderia pseudomallei A-281-02-2-04	UVIT01000025.1	32436	36690	5.27
Burkholderia pseudomallei A-281-02-2-08	NZ_UVIU01000030.1	31624	36920	4.15
Burkholderia pseudomallei 2604STDY5519055	NZ_UVIV02000028.1	77368	82643	7.33
Burkholderia pseudomallei 2604STDY5519055	UVIV02000028.1	77563	81817	5.27
Burkholderia pseudomallei A-281-02-2-10	NZ_UVIW01000032.1	31883	37179	4.15
Burkholderia pseudomallei A-281-02-2-09	NZ_UVIZ01000022.1	72122	77385	7.33
Burkholderia pseudomallei A-281-02-2-09	UVIZ01000022.1	72317	76571	5.27
Burkholderia pseudomallei A-288-02-1-07	NZ_UVJE01000026.1	77339	81788	5.28
Burkholderia pseudomallei A-288-02-1-07	UVJE01000026.1	77534	81788	5.27
Burkholderia pseudomallei 2604STDY5519082	NZ_UVJS02000001.1	272892	278167	7.32
Burkholderia pseudomallei 2604STDY5519082	UVJS02000001.1	273718	277972	5.27
Burkholderia pseudomallei A-297-05-2-02	NZ_UVJT01000021.1	78291	83326	7.28
Burkholderia pseudomallei A-297-05-2-02	UVJT01000021.1	78486	82500	5.23
Burkholderia pseudomallei A-297-05-2-07	NZ_UVJU01000015.1	65933	71208	7.32
Burkholderia pseudomallei A-297-05-2-07	UVJU01000015.1	66759	71013	5.27
Burkholderia pseudomallei A-297-05-2-04	NZ_UVJV01000036.1	31795	37070	7.32
Burkholderia pseudomallei A-297-05-2-04	UVJV01000036.1	32621	36875	5.27
Burkholderia pseudomallei A-297-05-2-06	NZ_UVJW01000024.1	78262	83537	7.32
Burkholderia pseudomallei A-297-05-2-06	UVJW01000024.1	78457	82711	5.27
Burkholderia pseudomallei A-297-05-2-03	NZ_UVJX01000022.1	81507	86782	7.32
Burkholderia pseudomallei A-297-05-2-03	UVJX01000022.1	81702	85956	5.27
Burkholderia pseudomallei A-297-05-2-08	NZ_UVJY01000021.1	31723	36998	7.32
Burkholderia pseudomallei A-297-05-2-08	UVJY01000021.1	32549	36803	5.27
Burkholderia pseudomallei A-297-05-2-05	NZ_UVJZ01000024.1	31702	36977	7.32
Burkholderia pseudomallei A-297-05-2-05	UVJZ01000024.1	32528	36782	5.27
Burkholderia pseudomallei A-297-05-2-09	NZ_UVKA01000025.1	31719	36994	7.32
Burkholderia pseudomallei A-297-05-2-09	UVKA01000025.1	32545	36799	5.27
Burkholderia pseudomallei A-297-05-2-10	NZ_UVKB01000017.1	82688	87963	7.32
Burkholderia pseudomallei A-297-05-2-10	UVKB01000017.1	82883	87137	5.27
Burkholderia pseudomallei A-328-05-1-05	NZ_UVKU01000024.1	78223	83492	7.33
Burkholderia pseudomallei A-328-05-1-05	UVKU01000024.1	78418	82672	5.27
Burkholderia pseudomallei A-328-05-1-03	NZ_UVKV01000002.1	354183	358632	5.28
Burkholderia pseudomallei A-328-05-1-03	UVKV01000002.1	354183	358437	5.27
Burkholderia pseudomallei A-328-05-1-02	NZ_UVKX01000002.1	203133	207582	5.28
Burkholderia pseudomallei A-328-05-1-02	UVKX01000002.1	203133	207387	5.27
Burkholderia pseudomallei A-328-05-1-10	NZ_UVLD01000023.1	32687	37136	5.28
Burkholderia pseudomallei A-328-05-1-10	UVLD01000023.1	32687	36941	5.27
Burkholderia pseudomallei 2604STDY5519179	NZ_UVND02000012.1	71509	76520	7.29
Burkholderia pseudomallei 2604STDY5519179	UVND02000012.1	71704	75718	5.23
Burkholderia pseudomallei B-255-05-2-04	NZ_UVNE01000023.1	31840	37115	7.33
Burkholderia pseudomallei B-255-05-2-04	UVNE01000023.1	32666	36920	5.27
Burkholderia pseudomallei B-255-05-2-06	NZ_UVNF01000006.1	76989	82264	7.33
Burkholderia pseudomallei B-255-05-2-06	UVNF01000006.1	77184	81438	5.27
Burkholderia pseudomallei B-255-05-2-05	NZ_UVNG01000022.1	31844	37119	7.33
Burkholderia pseudomallei B-255-05-2-05	UVNG01000022.1	32670	36924	5.27
Burkholderia pseudomallei B-255-05-2-03	NZ_UVNH01000023.1	77657	82932	7.33
Burkholderia pseudomallei B-255-05-2-03	UVNH01000023.1	77852	82106	5.27
Burkholderia pseudomallei 2604STDY5519180	NZ_UVNI02000020.1	31869	37144	7.33
Burkholderia pseudomallei 2604STDY5519180	UVNI02000020.1	32695	36949	5.27
Burkholderia pseudomallei B-255-05-2-02	NZ_UVNJ01000022.1	76968	82243	7.33
Burkholderia pseudomallei B-255-05-2-02	UVNJ01000022.1	77163	81417	5.27
Burkholderia pseudomallei B-255-05-2-07	NZ_UVNK01000023.1	31843	37118	7.33
Burkholderia pseudomallei B-255-05-2-07	UVNK01000023.1	32669	36923	5.27
Burkholderia pseudomallei B-255-05-2-08	NZ_UVNL01000024.1	31854	37129	7.33
Burkholderia pseudomallei B-255-05-2-08	UVNL01000024.1	32680	36934	5.27
Burkholderia pseudomallei B-255-05-2-10	NZ_UVNM01000023.1	77000	82275	7.33
Burkholderia pseudomallei B-255-05-2-10	UVNM01000023.1	77195	81449	5.27
Burkholderia pseudomallei B-286-02-1-03	NZ_UVNO01000027.1	32829	37840	7.29
Burkholderia pseudomallei B-286-02-1-03	UVNO01000027.1	33631	37645	5.23
Burkholderia pseudomallei B-286-02-1-06	NZ_UVNP01000024.1	83449	88460	7.29
Burkholderia pseudomallei B-286-02-1-06	UVNP01000024.1	83644	87658	5.23
Burkholderia pseudomallei B-286-02-1-05	NZ_UVNR01000021.1	31867	37142	7.33
Burkholderia pseudomallei B-286-02-1-05	UVNR01000021.1	32693	36947	5.27
Burkholderia pseudomallei B-286-02-1-07	NZ_UVNT01000021.1	31831	36842	7.29
Burkholderia pseudomallei B-286-02-1-07	UVNT01000021.1	32633	36647	5.23
Burkholderia pseudomallei B-286-02-1-08	NZ_UVNV01000023.1	31834	37085	7.33
Burkholderia pseudomallei B-286-02-1-08	UVNV01000023.1	32636	36890	5.27
Burkholderia pseudomallei B-296-02-1-06	NZ_UVOB01000023.1	80541	85810	7.33
Burkholderia pseudomallei B-296-02-1-06	UVOB01000023.1	80736	84990	5.27
Burkholderia pseudomallei 2604STDY5519210	NZ_UVOE02000024.1	31740	37009	7.33
Burkholderia pseudomallei 2604STDY5519210	UVOE02000024.1	32560	36814	5.27
Burkholderia pseudomallei C-024-05-2-03	NZ_UVPA01000024.1	76967	82260	7.33
Burkholderia pseudomallei C-024-05-2-03	UVPA01000024.1	77162	81416	5.27
Burkholderia pseudomallei 2604STDY5519231	NZ_UVPB02000020.1	81459	86734	7.32
Burkholderia pseudomallei 2604STDY5519231	UVPB02000020.1	81654	85908	5.27
Burkholderia pseudomallei C-024-05-2-02	NZ_UVPC01000020.1	31919	36954	7.28
Burkholderia pseudomallei C-024-05-2-02	UVPC01000020.1	32745	36759	5.23
Burkholderia pseudomallei C-024-05-2-05	NZ_UVPD01000018.1	31929	37204	7.32
Burkholderia pseudomallei C-024-05-2-05	UVPD01000018.1	32755	37009	5.27
Burkholderia pseudomallei C-024-05-2-06	NZ_UVPE01000019.1	31922	36957	7.28
Burkholderia pseudomallei C-024-05-2-06	UVPE01000019.1	32748	36762	5.23
Burkholderia pseudomallei C-024-05-2-04	NZ_UVPF01000022.1	81513	86788	7.32
Burkholderia pseudomallei C-024-05-2-04	UVPF01000022.1	81708	85962	5.27
Burkholderia pseudomallei C-024-05-2-08	NZ_UVPG01000021.1	31806	37081	7.33
Burkholderia pseudomallei C-024-05-2-08	UVPG01000021.1	32632	36886	5.27
Burkholderia pseudomallei C-024-05-2-07	NZ_UVPH01000025.1	31826	37101	7.33
Burkholderia pseudomallei C-024-05-2-07	UVPH01000025.1	32652	36906	5.27
Burkholderia pseudomallei C-024-05-2-09	NZ_UVPI01000021.1	31904	37179	7.32
Burkholderia pseudomallei C-024-05-2-09	UVPI01000021.1	32730	36984	5.27
Burkholderia pseudomallei C-024-05-2-10	NZ_UVPJ01000022.1	31901	37176	7.32
Burkholderia pseudomallei C-024-05-2-10	UVPJ01000022.1	32727	36981	5.27
Burkholderia pseudomallei C-278-05-1-02	NZ_UVRV01000021.1	71454	76447	7.29
Burkholderia pseudomallei C-278-05-1-02	UVRV01000021.1	71649	76447	7.28
Burkholderia pseudomallei C-278-05-1-03	NZ_UVRW01000022.1	31861	37154	7.33
Burkholderia pseudomallei C-278-05-1-03	UVRW01000022.1	32705	36959	5.27
Burkholderia pseudomallei C-278-05-1-04	NZ_UVRX01000028.1	31841	36894	7.29
Burkholderia pseudomallei C-278-05-1-04	UVRX01000028.1	32685	36699	5.23
Burkholderia pseudomallei C-278-05-1-07	NZ_UVRY01000034.1	43039	48335	7.33
Burkholderia pseudomallei C-278-05-1-07	UVRY01000034.1	43234	47488	5.27
Burkholderia pseudomallei C-278-05-1-06	NZ_UVRZ01000026.1	31782	36775	7.29
Burkholderia pseudomallei C-278-05-1-06	UVRZ01000026.1	31782	36580	7.28
Burkholderia pseudomallei C-278-05-2-09	NZ_UVSB01000029.1	43045	48341	4.15
Burkholderia pseudomallei C-278-05-2-08	NZ_UVSC01000030.1	43056	48112	7.29
Burkholderia pseudomallei C-278-05-2-08	UVSC01000030.1	43251	47265	5.23
Burkholderia pseudomallei C-278-05-2-10	NZ_UVSE01000032.1	31863	37159	4.15
Burkholderia pseudomallei 2604STDY5519324	NZ_UVSO02000028.1	78631	83900	7.33
Burkholderia pseudomallei 2604STDY5519324	UVSO02000028.1	78826	83080	5.27
Burkholderia pseudomallei C-328-05-1-08	NZ_UVST01000027.1	31759	37004	7.33
Burkholderia pseudomallei C-328-05-1-08	UVST01000027.1	32555	36809	5.27
Burkholderia pseudomallei Bp9801	NZ_VZUK01000046.1	32380	37679	7.33
Burkholderia pseudomallei Bp9801	VZUK01000046.1	32380	37484	7.32
Burkholderia pseudomallei NA67	NZ_WOWY01000002.1	3044058	3049333	7.32
Burkholderia pseudomallei NA67	WOWY01000002.1	3044058	3049138	7.31
Burkholderia pseudomallei V1607	NZ_WTLF01000037.1	31618	36951	7.25
Burkholderia pseudomallei 4702	NZ_WUMQ01000030.1	31844	37128	7.33
Burkholderia pseudomallei 4702	WUMQ01000030.1	31844	36933	7.32
Burkholderia pseudomallei 4822	NZ_WUMR01000026.1	31844	37122	7.33
Burkholderia pseudomallei 4822	WUMR01000026.1	31844	36927	7.32
Burkholderia pseudomallei MS	CP016637.1	3122876	3128175	7.33
Burkholderia pseudomallei S-301-7	JADGYM010000025.1	31660	36923	7.33
Burkholderia pseudomallei S-301-8	JADGYL010000028.1	71675	76944	7.33
Burkholderia pseudomallei S-301-11	JADGYW010000030.1	42899	48189	7.33
Burkholderia pseudomallei S-301-15	JADGYU010000028.1	71690	76953	7.33
Burkholderia pseudomallei S-13_DMS20524	JADGYY010000034.1	31828	36614	7.26
Burkholderia pseudomallei S-13_DMS20489	JADGYZ010000029.1	31828	37094	7.33
Burkholderia pseudomallei S-2380	JADGZE010000033.1	31828	36866	4.15
Burkholderia pseudomallei S-2378	JADGZG010000027.1	31651	36920	7.33
Burkholderia pseudomallei S-2379	JADGZF010000026.1	71678	76941	7.33
Burkholderia pseudomallei S-2368	JADGZP010000028.1	32547	36996	5.28
Burkholderia pseudomallei S-2373	JADGZK010000022.1	71804	77067	7.33
Burkholderia pseudomallei S-2364	JADGZS010000032.1	31818	37102	7.33
Burkholderia pseudomallei S-133	JADGZU010000030.1	42952	48230	7.33
Burkholderia pseudomallei S-132	JADGZV010000031.1	42886	48164	7.33
Burkholderia pseudomallei S-121	JADGZZ010000031.1	31888	37166	4.15
Burkholderia pseudomallei S-131	JADGZW010000039.1	17121	22390	7.33
Burkholderia pseudomallei S-120	JADHAA010000031.1	31828	37106	7.33
Burkholderia pseudomallei S-122	JADGZY010000025.1	31651	36914	7.33
Burkholderia pseudomallei S-107	JADHAC010000032.1	31828	37112	7.33
Burkholderia pseudomallei S-106	JADHAD010000047.1	31822	37091	7.33
Burkholderia pseudomallei S-102	JADHAH010000024.1	31744	36995	7.33
Burkholderia pseudomallei S-72	JADHAP010000032.1	42872	48150	7.33
Burkholderia pseudomallei S-67	JADHAU010000024.1	71599	76862	7.33
Burkholderia pseudomallei S-68	JADHAT010000021.1	78691	83960	7.33
Burkholderia pseudomallei S-56	JADHBF010000023.1	31822	37091	7.33
Burkholderia pseudomallei S-58	JADHBD010000033.1	42911	47949	4.15
Burkholderia pseudomallei S-53	JADHBI010000030.1	31828	37100	7.33
Burkholderia pseudomallei S-54	JADHBH010000032.1	42886	48164	7.33
Burkholderia pseudomallei S-46	JADHBO010000022.1	71425	76827	7.29
Burkholderia pseudomallei S-49	JADHBL010000036.1	31915	37205	4.15
Burkholderia pseudomallei S-48	JADHBM010000038.1	43112	47922	4.15
Burkholderia pseudomallei S-51	JADHBK010000051.1	32743	37192	5.28
Burkholderia pseudomallei S-45	JADHBP010000309.1	271	4720	5.28
Burkholderia pseudomallei S-41	JADHBT010000024.1	71756	77025	7.33
Burkholderia pseudomallei S-42	JADHBS010000021.1	78370	82819	5.28
Burkholderia pseudomallei S-38	JADHBW010000024.1	71647	76910	7.33
Burkholderia pseudomallei S-31	JADHCD010000032.1	31828	37106	7.33
Burkholderia pseudomallei S-30	JADHCE010000026.1	71706	76969	7.33
Burkholderia pseudomallei S-32	JADHCC010000023.1	77131	82427	4.15
Burkholderia pseudomallei S-27	JADHCH010000032.1	43278	48064	4.15
Burkholderia pseudomallei S-28	JADHCG010000027.1	71655	76924	7.33
Burkholderia pseudomallei S-24	JADHCK010000022.1	31777	37046	7.33
Burkholderia pseudomallei S-21	JADHCN010000025.1	32557	37006	5.28
Burkholderia pseudomallei S-15	JADHCT010000021.1	71865	76074	5.24
Burkholderia pseudomallei S-14	JADHCU010000035.1	42878	47664	7.26
Burkholderia pseudomallei S-12	JADHCV010000037.1	34486	39749	7.33
Burkholderia pseudomallei S-9	JADHCY010000022.1	78569	83838	7.33
Burkholderia pseudomallei S-11	JADHCW010000024.1	71783	77046	7.33
Burkholderia pseudomallei VB21320	NZ_JAGEUS010000023.1	32536	36982	5.28
Burkholderia pseudomallei 3000015486	NZ_CP018412.1	620046	625303	7.33
Burkholderia pseudomallei 3000015486	CP018412.1	620854	625303	5.28
Burkholderia pseudomallei HBPUB10207A	NZ_UUUG01000037.1	31888	37166	4.15
Burkholderia pseudomallei TSV 48	NZ_CP009160.1	2130138	2135383	7.33
Burkholderia pseudomallei TSV 48	CP009160.1	2130138	2135188	7.32
Burkholderia pseudomallei VB5829	NZ_JAGEUX010000025.1	31819	37052	7.33
Burkholderia pseudomallei VB35420	NZ_JAGGBK010000061.1	7053	12310	7.33
Burkholderia pseudomallei VB35033	NZ_JAGGBL010000058.1	32639	36848	5.24
Burkholderia pseudomallei VB35033	JAGGBL010000058.1	31831	36848	7.29
Burkholderia pseudomallei QCMRI_BP18	NZ_JYBI01000001.1	628779	633784	7.3
Burkholderia pseudomallei TSV 25	NZ_KN323038.1	2903233	2908718	7.3
Burkholderia pseudomallei TSV 25	JPVK01000011.1	237055	242345	7.29
Burkholderia pseudomallei 2014002816	NZ_MPSL01000031.1	71807	77076	7.33
Burkholderia pseudomallei HBPUB10423B	NZ_UUZF01000022.1	32011	37256	7.33
Burkholderia pseudomallei HBPUB10423B	UUZF01000022.1	32011	37061	7.32
Burkholderia pseudomallei VB3719	NZ_JAGGBA010000039.1	32495	37278	7.26
Burkholderia pseudomallei HBPUB10160A	NZ_UUTE01000036.1	7163	11937	7.26
Burkholderia pseudomallei MSHR0911	NZ_LXCE01000131.1	31455	36487	7.27
Burkholderia pseudomallei HBPUB10032B	NZ_UUQV01000010.1	167639	172917	7.33
Burkholderia pseudomallei HBPUB10065C	NZ_UURL01000022.1	31833	36604	7.26
Burkholderia pseudomallei HBPUB10409A	NZ_UUYS01000027.1	31748	36519	7.26
Burkholderia pseudomallei HBPUB10630A	NZ_UVBO01000024.1	32675	37941	7.33
Burkholderia pseudomallei MSHR6137	NZ_AXDS01000023.1	71557	76541	7.29
Burkholderia pseudomallei MSHR6137	AXDS01000023.1	71752	76541	7.28
Burkholderia pseudomallei MSHR6755	NZ_CP017047.1	298570	303575	7.29
Burkholderia pseudomallei MSHR6755	CP017047.1	298570	302779	5.24
Burkholderia pseudomallei MSHR5864	NZ_CP017049.1	298569	303574	7.29
Burkholderia pseudomallei MSHR5864	CP017049.1	298569	302778	5.24
Burkholderia pseudomallei MSHR5087	NZ_CP116404.1	2281149	2286136	7.29
Burkholderia pseudomallei MSHR5089	NZ_CP116600.1	2590332	2595319	7.29
Burkholderia pseudomallei 43S_S63	NZ_JAAIXF010000056.1	7135	12167	4.15
Burkholderia pseudomallei 40S_S61	NZ_JAAIXH010000039.1	36773	41805	4.15
Burkholderia pseudomallei MSHR5091	NZ_JAQJCV010000025.1	74257	79244	7.29
Burkholderia pseudomallei MSHR5107	NZ_JZXP01000034.1	600412	605399	7.29
Burkholderia pseudomallei BDE	NZ_KN150938.1	966482	971229	7.26
Burkholderia pseudomallei BDE	JPNW01000062.1	7573	12125	7.25
Burkholderia pseudomallei BDE	KN150938.1	966482	971034	7.25
Burkholderia pseudomallei MSHR5093	NZ_LXDE01000137.1	71377	76364	7.29
Burkholderia pseudomallei MSHR5105	NZ_LXDH01000174.1	47971	52718	7.26
Burkholderia pseudomallei 2604STDY5518981	NZ_UVGF02000029.1	71584	76823	7.33
Burkholderia pseudomallei 2604STDY5518981	UVGF02000029.1	71779	76033	5.27
Burkholderia pseudomallei A-177-01-2-07	NZ_UVGG01000026.1	71580	76579	7.29
Burkholderia pseudomallei A-177-01-2-07	UVGG01000026.1	71775	75789	5.23
Burkholderia pseudomallei A-177-01-2-06	NZ_UVGH01000029.1	71596	76595	7.29
Burkholderia pseudomallei A-177-01-2-06	UVGH01000029.1	71791	75805	5.23
Burkholderia pseudomallei A-177-01-2-04	NZ_UVGI01000028.1	72194	77193	7.29
Burkholderia pseudomallei A-177-01-2-04	UVGI01000028.1	72389	76403	5.23
Burkholderia pseudomallei A-177-01-2-03	NZ_UVGJ01000028.1	31795	37034	7.33
Burkholderia pseudomallei A-177-01-2-03	UVGJ01000028.1	32585	36839	5.27
Burkholderia pseudomallei A-177-01-2-05	NZ_UVGK01000024.1	72648	77887	7.33
Burkholderia pseudomallei A-177-01-2-05	UVGK01000024.1	72843	77097	5.27
Burkholderia pseudomallei A-177-01-2-09	NZ_UVGL01000027.1	31794	37033	7.33
Burkholderia pseudomallei A-177-01-2-09	UVGL01000027.1	32584	36838	5.27
Burkholderia pseudomallei A-177-01-2-10	NZ_UVGM01000025.1	31805	37044	7.33
Burkholderia pseudomallei A-177-01-2-10	UVGM01000025.1	32595	36849	5.27
Burkholderia pseudomallei A-177-01-2-08	NZ_UVGN01000027.1	31803	36802	7.29
Burkholderia pseudomallei A-177-01-2-08	UVGN01000027.1	32593	36607	5.23
Burkholderia pseudomallei MSHR7406	NZ_WUSY01000040.1	3623	8072	5.28
Burkholderia pseudomallei MSHR7406	WUSY01000040.1	3818	8847	7.32
Burkholderia pseudomallei MSHR3499	NZ_LXCG01000075.1	70157	75150	7.29
Burkholderia pseudomallei 619s085	NZ_CFWE02000024.1	31982	37035	7.28
Burkholderia pseudomallei FDAARGOS_592	NZ_CP033706.1	418271	423552	7.33
Burkholderia pseudomallei FDAARGOS_592	CP033706.1	418271	422564	5.27
Burkholderia pseudomallei VB3950	NZ_JAGGAZ010000045.1	32708	37157	5.28
Burkholderia pseudomallei RF61-BP2	NZ_LWWO01000160.1	7034	11835	7.26
Burkholderia pseudomallei RF63-BP1	NZ_LWWQ01000223.1	31878	36919	7.28
Burkholderia pseudomallei 5598ci	NZ_LXDJ01000001.1	7010	10979	5.21
Burkholderia pseudomallei 316a	NZ_LXDK01000075.1	71704	76505	7.26
Burkholderia pseudomallei 942a	NZ_LXDS01000091.1	281	4010	5.2
Burkholderia pseudomallei HBPUB10033A	NZ_UUQX01000027.1	32779	37832	7.28
Burkholderia pseudomallei HBPUB10040A	NZ_UURD01000002.1	350703	355744	7.28
Burkholderia pseudomallei HBPUB10132C	NZ_UUSP01000024.1	31924	36971	7.28
Burkholderia pseudomallei HBPUB10311A	NZ_UUWI01000027.1	72275	77556	7.33
Burkholderia pseudomallei HBPUB10334A	NZ_UUWR01000040.1	32667	37738	7.28
Burkholderia pseudomallei HBPUB10331B	NZ_UUWS01000035.1	34377	39187	7.26
Burkholderia pseudomallei 2604STDY5519042	NZ_UVIO02000047.1	32900	37959	7.28
Burkholderia pseudomallei A-328-05-1-08	NZ_UVKZ01000027.1	31911	36958	7.28
Burkholderia pseudomallei A-328-05-1-07	NZ_UVLB01000025.1	31918	36965	7.28
Burkholderia pseudomallei 2013746811	CP018401.1	2726804	2732097	4.15
Burkholderia pseudomallei MSHR5848	NZ_AVAJ01000039.1	75416	80670	4.15
Burkholderia pseudomallei MSHR5848	NZ_CP008910.1	112226	117480	4.15
Burkholderia pseudomallei MSHR5848	CP008910.1	112226	117285	4.14
Burkholderia pseudomallei MSHR5855	NZ_CP008783.1	2718751	2724005	4.15
Burkholderia pseudomallei MSHR5855	NZ_JMMV01000043.1	31791	37045	4.15
Burkholderia pseudomallei MSHR5855	CP008783.1	2718946	2724005	4.14
Burkholderia pseudomallei Burk178-Type1	NZ_CP016910.1	1749336	1754590	4.15
Burkholderia pseudomallei Burk178-Type2	NZ_CP016912.1	1749334	1754588	4.15
Burkholderia pseudomallei MSHR4304	NZ_KN322989.1	943974	949240	7.33
Burkholderia pseudomallei MSHR4308	NZ_KN323015.1	2647755	2652781	7.29
Burkholderia pseudomallei B03	NZ_CP009150.1	731215	736457	7.33
Burkholderia pseudomallei B03	CP009150.1	731215	736262	7.32
Burkholderia pseudomallei A79A	NZ_CP009164.1	1288644	1293886	7.33
Burkholderia pseudomallei A79A	CP009164.1	1288839	1293886	7.32
Burkholderia pseudomallei MSHR543	NZ_KN322990.1	2376219	2381200	7.29
Burkholderia pseudomallei MSHR543	JPZX01000033.1	27662	32448	7.28
Burkholderia pseudomallei VB36011	NZ_JAGGBJ010000020.1	31705	36938	7.33
Burkholderia pseudomallei RF4-BP80	NZ_LWVX01000260.1	6968	11715	7.26
Burkholderia pseudomallei RF4-BP80	LWVX01000260.1	6968	10937	5.21
Burkholderia pseudomallei Bp1651	NZ_CP012042.1	255518	260790	7.33
Burkholderia pseudomallei MSHR1079	NZ_CM003195.1	2668450	2673485	7.29
Burkholderia pseudomallei MSHR1079	NZ_JAVZ01000029.1	32720	37293	7.25
Burkholderia pseudomallei MSHR1079	APNS01000004.1	2669249	2673263	5.23
Burkholderia pseudomallei BPs110	NZ_CP036451.1	1654750	1659986	7.33
Burkholderia pseudomallei BPs110	CP036451.1	1654924	1659986	7.32
Burkholderia pseudomallei BP-1	NZ_JAQPOO010000053.1	7200	12457	7.33
Burkholderia pseudomallei PHLS 112	NZ_CP009586.1	5146	9334	5.24
Burkholderia pseudomallei PHLS 112	CP009586.1	5146	9160	5.23
Burkholderia pseudomallei 284	NZ_JAOZIN010000021.1	48815	52763	5.21
Burkholderia pseudomallei RF44-BP52	NZ_LWWE01000135.1	32312	36500	5.24
Burkholderia pseudomallei 2381a	NZ_LXDZ01000070.1	32312	36500	5.24
Burkholderia pseudomallei HBPUB10249B	NZ_UUVF01000020.1	75516	79704	5.24
Burkholderia pseudomallei HBPUB10249B	UUVF01000020.1	75690	79704	5.23
Burkholderia pseudomallei HBPUB10302A	NZ_UUVU01000004.1	71697	75885	5.24
Burkholderia pseudomallei HBPUB10302A	UUVU01000004.1	71871	75885	5.23
Burkholderia pseudomallei HBPUB10335A	NZ_UUWX01000060.1	32752	36940	5.24
Burkholderia pseudomallei HBPUB10335A	UUWX01000060.1	32752	36766	5.23
Burkholderia pseudomallei HBPUB10406A	NZ_UUYR01000010.1	71866	76054	5.24
Burkholderia pseudomallei HBPUB10406A	UUYR01000010.1	72040	76054	5.23
Burkholderia pseudomallei S-60	JADHBB010000033.1	34612	38800	5.24
Burkholderia pseudomallei BPs111	NZ_CP036453.1	1665833	1670261	5.28
Burkholderia pseudomallei BPs111	CP036453.1	1666007	1670261	5.27
Burkholderia pseudomallei BPs115	NZ_CP037757.1	1651731	1656979	7.33
Burkholderia pseudomallei BPs115	CP037757.1	1651905	1656979	7.32
Burkholderia pseudomallei BPs123	NZ_CP037969.1	1667263	1671691	5.28
Burkholderia pseudomallei BPs123	CP037969.1	1667437	1671691	5.27
Burkholderia pseudomallei 20MB029364	NZ_JAPQST020000002.1	1917331	1922573	7.33
Burkholderia pseudomallei 18MB037000	NZ_JAPQSX020000002.1	502538	507786	7.33
Burkholderia pseudomallei BPs133	NZ_CP037971.1	1646157	1651405	4.15
Burkholderia pseudomallei BPs133	CP037971.1	1646331	1651405	4.14
Burkholderia pseudomallei BPs122	NZ_CP038194.1	1667103	1672351	4.15
Burkholderia pseudomallei BPs122	CP038194.1	1667277	1672351	4.14
Burkholderia pseudomallei BPs112	NZ_CP037975.1	1642398	1646826	5.28
Burkholderia pseudomallei BPs112	CP037975.1	1642572	1646826	5.27
Burkholderia pseudomallei BPs116	NZ_CP037759.1	1639706	1644941	7.28
Burkholderia pseudomallei BPs116	CP037759.1	1639880	1644941	4.14
Burkholderia pseudomallei VBM21885	NZ_CP071750.1	2680731	2685225	5.28
Burkholderia pseudomallei VBM21885	CP071750.1	2680971	2685225	5.27
Burkholderia pseudomallei VBP21885	NZ_CP071760.1	305091	309585	5.28
Burkholderia pseudomallei VBP21885	CP071760.1	305331	309585	5.27
Burkholderia pseudomallei 3904b	NZ_LWVB01000084.1	31675	36743	7.28
Burkholderia pseudomallei QCMRI_BP28	NZ_JYBJ01000011.1	556352	561114	7.26
Burkholderia pseudomallei Yap6	NZ_CP038215.1	2877617	2882640	4.14
Burkholderia pseudomallei Yap5	NZ_CP038219.1	2892974	2897997	4.14
Burkholderia pseudomallei Yap4	NZ_CP038221.1	2177702	2182737	4.15
Burkholderia pseudomallei Yap3a	NZ_CP038223.1	6499	11522	4.14
Burkholderia pseudomallei Yap2a	NZ_CP038225.1	685508	690531	4.14
Burkholderia pseudomallei Yap1	NZ_CP038227.1	2631864	2636893	4.14
Burkholderia pseudomallei Yap3d	NZ_SPEC01000026.1	71883	76906	4.14
Burkholderia pseudomallei Yap3c	NZ_SPED01000040.1	27832	32855	4.14
Burkholderia pseudomallei Yap2e	NZ_SPEE01000024.1	31967	36990	4.14
Burkholderia pseudomallei Yap3b	NZ_SPEF01000023.1	31967	36990	4.14
Burkholderia pseudomallei Yap2d	NZ_SPEG01000038.1	31967	36990	4.14
Burkholderia pseudomallei Yap2c	NZ_SPEH01000038.1	34346	39369	4.14
Burkholderia pseudomallei Yap2b	NZ_SPEI01000035.1	34349	39372	4.14
Burkholderia pseudomallei K96243	NC_006351.1	1711025	1716288	7.33
Burkholderia pseudomallei K96243	CP009537.1	335152	339406	5.27
Burkholderia pseudomallei K96243	BX571966.1	1711199	1716288	7.32
Burkholderia pseudomallei 708a	NZ_CIAY01000003.1	71687	76926	7.33
Burkholderia pseudomallei 708a	CIAY01000003.1	71861	76115	5.27
Burkholderia pseudomallei qseBC mutant	NZ_JAJOLO010000050.1	7047	12310	7.33
Burkholderia pseudomallei DR10212A	NZ_JAUZUL010000012.1	122637	127900	7.33
Burkholderia pseudomallei DR10212A::wt-amrR	NZ_JAUZUM010000077.1	3571	8834	7.33
Burkholderia pseudomallei DR90049A	NZ_JAUZUN010000035.1	32105	37140	7.29
Burkholderia pseudomallei DR90049A::wt-amrR	NZ_JAUZUO010000041.1	27832	33107	7.33
Burkholderia pseudomallei 4114a	NZ_LWVI01000489.1	32114	36861	7.26
Burkholderia pseudomallei 3944b	NZ_LWVU01000152.1	71611	76616	7.28
Burkholderia pseudomallei RF49-BP2	NZ_LWWF01000350.1	7001	12000	7.29
Burkholderia pseudomallei RF49-BP7	NZ_LWWH01000399.1	1497	6238	7.26
Burkholderia pseudomallei K96243-Dstl-2	NZ_QVNK01000026.1	56439	61215	4.14
Burkholderia pseudomallei K96243-Dstl-1	NZ_QVNL01000024.1	71790	77053	7.33
Burkholderia pseudomallei K96243-Dstl-1	QVNL01000024.1	71964	77053	7.32
Burkholderia pseudomallei K96243-LSTHM	NZ_QVNM01000033.1	27719	32982	7.33
Burkholderia pseudomallei K96243-LSTHM	QVNM01000033.1	27719	32808	7.32
Burkholderia pseudomallei K96243-Exeter	NZ_QVNN01000015.1	71917	76691	4.14
Burkholderia pseudomallei HBPUB10004A	NZ_UUPX01000028.1	73842	79123	7.33
Burkholderia pseudomallei HBPUB10004A	UUPX01000028.1	74016	78270	5.27
Burkholderia pseudomallei HBPUB10005C	NZ_UUPY01000027.1	71891	76896	7.28
Burkholderia pseudomallei HBPUB10005C	UUPY01000027.1	72065	76079	5.23
Burkholderia pseudomallei HBPUB10011A	NZ_UUQE01000010.1	34493	39738	7.32
Burkholderia pseudomallei HBPUB10011A	UUQE01000010.1	34667	38921	5.27
Burkholderia pseudomallei HBPUB10024A	NZ_UUQS01000021.1	71648	76899	7.32
Burkholderia pseudomallei HBPUB10024A	UUQS01000021.1	71822	76076	5.27
Burkholderia pseudomallei HBPUB10029A	NZ_UUQW01000023.1	31800	36811	7.28
Burkholderia pseudomallei HBPUB10029A	UUQW01000023.1	32623	36637	5.23
Burkholderia pseudomallei HBPUB10051B	NZ_UURH01000022.1	31835	37104	7.33
Burkholderia pseudomallei HBPUB10051B	UURH01000022.1	32676	36930	5.27
Burkholderia pseudomallei HBPUB10056A	NZ_UURK01000026.1	31838	37119	7.33
Burkholderia pseudomallei HBPUB10056A	UURK01000026.1	32691	36945	5.27
Burkholderia pseudomallei HBPUB10064A	NZ_UURP01000026.1	71527	76790	7.33
Burkholderia pseudomallei HBPUB10064A	UURP01000026.1	71701	75955	5.27
Burkholderia pseudomallei HBPUB10067B	NZ_UURR01000022.1	71757	76996	7.33
Burkholderia pseudomallei HBPUB10067B	UURR01000022.1	71931	76185	5.27
Burkholderia pseudomallei HBPUB10070B	NZ_UURS01000038.1	7116	11544	5.28
Burkholderia pseudomallei HBPUB10070B	UURS01000038.1	7290	11544	5.27
Burkholderia pseudomallei HBPUB10136A	NZ_UUST01000044.1	7123	12362	7.33
Burkholderia pseudomallei HBPUB10136A	UUST01000044.1	7297	11551	5.27
Burkholderia pseudomallei HBPUB10158A	NZ_UUTB01000026.1	32828	37863	4.15
Burkholderia pseudomallei HBPUB10155C	NZ_UUTC01000027.1	72360	77611	7.32
Burkholderia pseudomallei HBPUB10155C	UUTC01000027.1	72534	76788	5.27
Burkholderia pseudomallei HBPUB10192C	NZ_UUTV01000014.1	105291	110530	7.33
Burkholderia pseudomallei HBPUB10192C	UUTV01000014.1	106102	110356	5.27
Burkholderia pseudomallei HBPUB10224A	NZ_UUUM01000064.1	32563	36751	5.24
Burkholderia pseudomallei HBPUB10224A	UUUM01000064.1	32563	36577	5.23
Burkholderia pseudomallei HBPUB10215B	NZ_UUUO01000018.1	31768	37019	7.32
Burkholderia pseudomallei HBPUB10215B	UUUO01000018.1	32591	36845	5.27
Burkholderia pseudomallei HBPUB10260A	NZ_UUVG01000002.1	224296	229535	7.33
Burkholderia pseudomallei HBPUB10260A	UUVG01000002.1	225107	229361	5.27
Burkholderia pseudomallei HBPUB10254C	NZ_UUVJ01000011.1	73888	79169	7.33
Burkholderia pseudomallei HBPUB10254C	UUVJ01000011.1	74062	78316	5.27
Burkholderia pseudomallei HBPUB10265B	NZ_UUVM01000025.1	31789	37040	7.32
Burkholderia pseudomallei HBPUB10265B	UUVM01000025.1	32612	36866	5.27
Burkholderia pseudomallei HBPUB10279A	NZ_UUVQ01000028.1	71624	76052	5.28
Burkholderia pseudomallei HBPUB10279A	UUVQ01000028.1	71798	76052	5.27
Burkholderia pseudomallei HBPUB10277A	NZ_UUVT01000010.1	77927	82115	5.24
Burkholderia pseudomallei HBPUB10277A	UUVT01000010.1	77927	81941	5.23
Burkholderia pseudomallei HBPUB10315A	NZ_UUWK01000027.1	31773	37018	7.32
Burkholderia pseudomallei HBPUB10315A	UUWK01000027.1	32590	36844	5.27
Burkholderia pseudomallei HBPUB10378A	NZ_UUXY01000019.1	72458	76646	5.24
Burkholderia pseudomallei HBPUB10378A	UUXY01000019.1	72632	76646	5.23
Burkholderia pseudomallei HBPUB10381C	NZ_UUYA01000057.1	31793	37044	7.32
Burkholderia pseudomallei HBPUB10381C	UUYA01000057.1	32616	36870	5.27
Burkholderia pseudomallei HBPUB10395A	NZ_UUYL01000022.1	71607	76846	7.33
Burkholderia pseudomallei HBPUB10395A	UUYL01000022.1	71781	76035	5.27
Burkholderia pseudomallei HBPUB10414A	NZ_UUYW01000023.1	31797	37048	7.32
Burkholderia pseudomallei HBPUB10414A	UUYW01000023.1	32620	36874	5.27
Burkholderia pseudomallei HBPUB10420A	NZ_UUZB01000009.1	77117	82356	7.33
Burkholderia pseudomallei HBPUB10420A	UUZB01000009.1	77928	82182	5.27
Burkholderia pseudomallei HBPUB10544B	NZ_UVAJ01000018.1	61572	66817	7.32
Burkholderia pseudomallei HBPUB10544B	UVAJ01000018.1	62389	66643	5.27
Burkholderia pseudomallei HBPUB10548A	NZ_UVAK01000022.1	71759	76998	7.33
Burkholderia pseudomallei HBPUB10548A	UVAK01000022.1	71933	76187	5.27
Burkholderia pseudomallei HBPUB10564A	NZ_UVAS01000025.1	71675	76656	7.29
Burkholderia pseudomallei HBPUB10564A	UVAS01000025.1	71849	75863	5.23
Burkholderia pseudomallei HBPUB10574A	NZ_UVAV01000029.1	73845	79114	7.33
Burkholderia pseudomallei HBPUB10574A	UVAV01000029.1	74019	78273	5.27
Burkholderia pseudomallei HBPUB10629B	NZ_UVBJ01000006.1	71653	76898	7.32
Burkholderia pseudomallei HBPUB10629B	UVBJ01000006.1	71827	76081	5.27
Burkholderia pseudomallei HBPUB10633A	NZ_UVBN01000018.1	31781	36786	7.28
Burkholderia pseudomallei HBPUB10633A	UVBN01000018.1	32598	36612	5.23
Burkholderia pseudomallei HBPUB10668A	NZ_UVBZ01000019.1	71644	76895	7.32
Burkholderia pseudomallei HBPUB10668A	UVBZ01000019.1	71818	76072	5.27
Burkholderia pseudomallei 2604STDY5518879	NZ_UVCK02000015.1	31872	37126	7.32
Burkholderia pseudomallei 2604STDY5518879	UVCK02000015.1	32698	36952	5.27
Burkholderia pseudomallei A-041-05-2-03	NZ_UVCM01000003.1	79153	84407	7.32
Burkholderia pseudomallei A-041-05-2-03	UVCM01000003.1	79327	83581	5.27
Burkholderia pseudomallei 2604STDY5518931	NZ_UVEH02000016.1	78167	83178	7.28
Burkholderia pseudomallei 2604STDY5518931	UVEH02000016.1	78341	82355	5.23
Burkholderia pseudomallei A-095-05-2-02	NZ_UVEI01000020.1	32611	37039	5.28
Burkholderia pseudomallei A-095-05-2-02	UVEI01000020.1	32611	36865	5.27
Burkholderia pseudomallei A-095-05-2-07	NZ_UVEK01000058.1	7038	11466	5.28
Burkholderia pseudomallei A-095-05-2-07	UVEK01000058.1	7212	11466	5.27
Burkholderia pseudomallei A-095-05-2-05	NZ_UVEM01000015.1	78518	82946	5.28
Burkholderia pseudomallei A-095-05-2-05	UVEM01000015.1	78692	82946	5.27
Burkholderia pseudomallei A-095-05-2-10	NZ_UVEP01000018.1	81344	85532	5.24
Burkholderia pseudomallei A-095-05-2-10	UVEP01000018.1	81518	85532	5.23
Burkholderia pseudomallei A-095-05-2-09	NZ_UVEQ01000004.1	200380	204808	5.28
Burkholderia pseudomallei A-095-05-2-09	UVEQ01000004.1	200380	204634	5.27
Burkholderia pseudomallei A-294-05-2-02	NZ_UVJI01000044.1	7080	12307	7.33
Burkholderia pseudomallei A-294-05-2-02	UVJI01000044.1	7254	11508	5.27
Burkholderia pseudomallei 2604STDY5519072	NZ_UVJJ02000044.1	7101	12328	7.33
Burkholderia pseudomallei 2604STDY5519072	UVJJ02000044.1	7275	11529	5.27
Burkholderia pseudomallei A-294-05-2-06	NZ_UVJK01000001.1	350517	355768	7.32
Burkholderia pseudomallei A-294-05-2-06	UVJK01000001.1	351340	355594	5.27
Burkholderia pseudomallei A-294-05-2-07	NZ_UVJL01000019.1	47698	52949	7.32
Burkholderia pseudomallei A-294-05-2-07	UVJL01000019.1	48521	52775	5.27
Burkholderia pseudomallei A-294-05-2-05	NZ_UVJM01000047.1	7119	12370	7.32
Burkholderia pseudomallei A-294-05-2-05	UVJM01000047.1	7293	11547	5.27
Burkholderia pseudomallei A-294-05-2-03	NZ_UVJN01000048.1	32772	38023	7.32
Burkholderia pseudomallei A-294-05-2-03	UVJN01000048.1	33595	37849	5.27
Burkholderia pseudomallei A-294-05-2-04	NZ_UVJO01000026.1	71696	76947	7.32
Burkholderia pseudomallei A-294-05-2-04	UVJO01000026.1	71870	76124	5.27
Burkholderia pseudomallei A-294-05-2-08	NZ_UVJP01000023.1	31797	36808	7.28
Burkholderia pseudomallei A-294-05-2-08	UVJP01000023.1	32620	36634	5.23
Burkholderia pseudomallei A-294-05-2-09	NZ_UVJQ01000049.1	31796	37047	7.32
Burkholderia pseudomallei A-294-05-2-09	UVJQ01000049.1	32619	36873	5.27
Burkholderia pseudomallei A-294-05-2-10	NZ_UVJR01000024.1	32772	38023	7.32
Burkholderia pseudomallei A-294-05-2-10	UVJR01000024.1	33595	37849	5.27
Burkholderia pseudomallei VBM23831	NZ_CP071752.1	625652	630702	7.29
Burkholderia pseudomallei VBM23831	CP071752.1	625652	629669	5.23
Burkholderia pseudomallei MSHR1153	NZ_CP009272.1	384794	389772	7.29
Burkholderia pseudomallei MSHR1153	CP009272.1	384986	389772	7.28
Burkholderia pseudomallei 576	NZ_ACCE01000001.1	127657	132524	7.28
Burkholderia pseudomallei 576	CP008778.1	1952969	1956983	5.23
Burkholderia pseudomallei 406e	NZ_AQTK01000101.1	82578	86592	5.23
Burkholderia pseudomallei 406e	NZ_CH899739.1	133967	138221	5.27
Burkholderia pseudomallei RNS3Bp1	NZ_ARZU01000019.1	2138	6753	7.25
Burkholderia pseudomallei C27	NZ_CFWL01000025.1	31839	36439	7.25
Burkholderia pseudomallei C27	CFWL01000025.1	32665	36439	5.2
Burkholderia pseudomallei C64	NZ_CFWQ01000024.1	31808	36408	7.25
Burkholderia pseudomallei C64	CFWQ01000024.1	32634	36408	5.2
Burkholderia pseudomallei C41	NZ_CFWT01000024.1	73276	77876	7.25
Burkholderia pseudomallei C41	CFWT01000024.1	73276	77050	5.2
Burkholderia pseudomallei C18	NZ_CFXB01000022.1	31825	36665	7.28
Burkholderia pseudomallei C18	CFXB01000022.1	32651	36665	5.23
Burkholderia pseudomallei C38	NZ_CFXD01000025.1	31872	36472	7.25
Burkholderia pseudomallei C38	CFXD01000025.1	32698	36472	5.2
Burkholderia pseudomallei C9	NZ_CFXG01000022.1	73185	77785	7.25
Burkholderia pseudomallei C9	CFXG01000022.1	73185	76959	5.2
Burkholderia pseudomallei C4	NZ_CFXK01000022.1	73271	78111	7.28
Burkholderia pseudomallei C4	CFXK01000022.1	73271	77285	5.23
Burkholderia pseudomallei C46	NZ_CFXP01000023.1	31834	36674	7.28
Burkholderia pseudomallei C46	CFXP01000023.1	32660	36674	5.23
Burkholderia pseudomallei C49	NZ_CFXU01000005.1	73347	77947	7.25
Burkholderia pseudomallei C49	CFXU01000005.1	73347	77121	5.2
Burkholderia pseudomallei C39	NZ_CFYP01000024.1	31869	36709	7.28
Burkholderia pseudomallei C39	CFYP01000024.1	32695	36709	5.23
Burkholderia pseudomallei C19	NZ_CFZB01000003.1	31833	36673	7.28
Burkholderia pseudomallei C19	CFZB01000003.1	32659	36673	5.23
Burkholderia pseudomallei C65	NZ_CFZI01000023.1	31848	36448	7.25
Burkholderia pseudomallei C65	CFZI01000023.1	32674	36448	5.2
Burkholderia pseudomallei C12	NZ_CFZL01000024.1	31872	36472	7.25
Burkholderia pseudomallei C12	CFZL01000024.1	32698	36472	5.2
Burkholderia pseudomallei C61	NZ_CFZT01000023.1	31830	36430	7.25
Burkholderia pseudomallei C61	CFZT01000023.1	32656	36430	5.2
Burkholderia pseudomallei C59	NZ_CFZV01000024.1	31835	36435	7.25
Burkholderia pseudomallei C59	CFZV01000024.1	32661	36435	5.2
Burkholderia pseudomallei 619s046	NZ_CGEZ02000025.1	31854	36907	7.32
Burkholderia pseudomallei 619s046	CGEZ02000025.1	32653	36907	5.27
Burkholderia pseudomallei BRI	NZ_CGFB01000013.1	71883	76963	7.32
Burkholderia pseudomallei BRI	CGFB01000013.1	71883	76137	5.27
Burkholderia pseudomallei C14	NZ_CGFJ01000024.1	31839	36439	7.25
Burkholderia pseudomallei C14	CGFJ01000024.1	32665	36439	5.2
Burkholderia pseudomallei C57	NZ_CGFL01000026.1	31834	36434	7.25
Burkholderia pseudomallei C57	CGFL01000026.1	32660	36434	5.2
Burkholderia pseudomallei C55	NZ_CGFR01000022.1	73280	77880	7.25
Burkholderia pseudomallei C55	CGFR01000022.1	73280	77054	5.2
Burkholderia pseudomallei C6	NZ_CGFU01000025.1	31864	36464	7.25
Burkholderia pseudomallei C6	CGFU01000025.1	32690	36464	5.2
Burkholderia pseudomallei C67	NZ_CGFW01000025.1	73202	78042	7.28
Burkholderia pseudomallei C67	CGFW01000025.1	73202	77216	5.23
Burkholderia pseudomallei C34	NZ_CGHK01000025.1	31831	36431	7.25
Burkholderia pseudomallei C34	CGHK01000025.1	32657	36431	5.2
Burkholderia pseudomallei C23	NZ_CGHT01000023.1	73369	77969	7.25
Burkholderia pseudomallei C23	CGHT01000023.1	73369	77143	5.2
Burkholderia pseudomallei C20	NZ_CGIB01000026.1	73063	77903	7.28
Burkholderia pseudomallei C20	CGIB01000026.1	73063	77077	5.23
Burkholderia pseudomallei Pasteur 52237	NZ_CH899753.1	80956	84730	5.2
Burkholderia pseudomallei C33	NZ_CHKY01000023.1	73376	77976	7.25
Burkholderia pseudomallei C33	CHKY01000023.1	73376	77150	5.2
Burkholderia pseudomallei C63	NZ_CIBB01000024.1	73077	77677	7.25
Burkholderia pseudomallei C63	CIBB01000024.1	73077	76851	5.2
Burkholderia pseudomallei C43	NZ_CIBE01000023.1	73351	77951	7.25
Burkholderia pseudomallei C43	CIBE01000023.1	73351	77125	5.2
Burkholderia pseudomallei C56	NZ_CIBF01000020.1	73275	77875	7.25
Burkholderia pseudomallei C56	CIBF01000020.1	73275	77049	5.2
Burkholderia pseudomallei C60	NZ_CIBL01000024.1	73360	77960	7.25
Burkholderia pseudomallei C60	CIBL01000024.1	73360	77134	5.2
Burkholderia pseudomallei C40	NZ_CIGS01000021.1	73280	77880	7.25
Burkholderia pseudomallei C40	CIGS01000021.1	73280	77054	5.2
Burkholderia pseudomallei C8	NZ_CIGV01000023.1	31840	36680	7.28
Burkholderia pseudomallei C8	CIGV01000023.1	32666	36680	5.23
Burkholderia pseudomallei C45	NZ_CIGX01000022.1	73189	77789	7.25
Burkholderia pseudomallei C45	CIGX01000022.1	73189	76963	5.2
Burkholderia pseudomallei C37	NZ_CIHR01000019.1	73163	77763	7.25
Burkholderia pseudomallei C37	CIHR01000019.1	73163	76937	5.2
Burkholderia pseudomallei C35	NZ_CIJK01000019.1	58212	62812	7.25
Burkholderia pseudomallei C35	CIJK01000019.1	59038	62812	5.2
Burkholderia pseudomallei C24	NZ_CIJQ01000023.1	31868	36468	7.25
Burkholderia pseudomallei C24	CIJQ01000023.1	32694	36468	5.2
Burkholderia pseudomallei C7	NZ_CIJT01000020.1	58220	62820	7.25
Burkholderia pseudomallei C7	CIJT01000020.1	59046	62820	5.2
Burkholderia pseudomallei C47	NZ_CIKM01000021.1	31869	36469	7.25
Burkholderia pseudomallei C47	CIKM01000021.1	32695	36469	5.2
Burkholderia pseudomallei BSR	NZ_CP009127.1	2293684	2297698	5.23
Burkholderia pseudomallei 982	NZ_CP012577.1	2302890	2307979	7.31
Burkholderia pseudomallei BPHN1	NZ_CP023776.1	1965593	1970619	7.33
Burkholderia pseudomallei FDAARGOS_594	NZ_CP033701.1	1915050	1920130	7.32
Burkholderia pseudomallei P6	NZ_CSLI01000021.1	76093	81158	7.32
Burkholderia pseudomallei P6	CSLI01000021.1	76093	80347	5.27
Burkholderia pseudomallei C48	NZ_CSLS01000023.1	73283	77883	7.25
Burkholderia pseudomallei C48	CSLS01000023.1	73283	77057	5.2
Burkholderia pseudomallei C54	NZ_CSLU01000001.1	696311	700911	7.25
Burkholderia pseudomallei C54	CSLU01000001.1	696311	700085	5.2
Burkholderia pseudomallei C51	NZ_CSMB01000021.1	59542	64142	7.25
Burkholderia pseudomallei C51	CSMB01000021.1	60368	64142	5.2
Burkholderia pseudomallei C3	NZ_CSME01000023.1	31839	36439	7.25
Burkholderia pseudomallei C3	CSME01000023.1	32665	36439	5.2
Burkholderia pseudomallei C17	NZ_CSMH01000020.1	31846	36686	7.28
Burkholderia pseudomallei C17	CSMH01000020.1	32672	36686	5.23
Burkholderia pseudomallei C31	NZ_CSMO01000002.1	468832	473672	7.28
Burkholderia pseudomallei C31	CSMO01000002.1	468832	472846	5.23
Burkholderia pseudomallei C50	NZ_CSMS01000023.1	31816	36416	7.25
Burkholderia pseudomallei C50	CSMS01000023.1	32642	36416	5.2
Burkholderia pseudomallei C22	NZ_CSNB01000002.1	474014	478614	7.25
Burkholderia pseudomallei C22	CSNB01000002.1	474014	477788	5.2
Burkholderia pseudomallei C68	NZ_CSNM01000024.1	73057	77657	7.25
Burkholderia pseudomallei C68	CSNM01000024.1	73057	76831	5.2
Burkholderia pseudomallei C52	NZ_CSNO01000023.1	78476	83316	7.28
Burkholderia pseudomallei C52	CSNO01000023.1	78476	82490	5.23
Burkholderia pseudomallei C26	NZ_CSNQ01000024.1	31837	36437	7.25
Burkholderia pseudomallei C26	CSNQ01000024.1	32663	36437	5.2
Burkholderia pseudomallei C42	NZ_CSNW01000015.1	73307	77907	7.25
Burkholderia pseudomallei C42	CSNW01000015.1	73307	77081	5.2
Burkholderia pseudomallei C21	NZ_CSOU01000023.1	31869	36469	7.25
Burkholderia pseudomallei C21	CSOU01000023.1	32695	36469	5.2
Burkholderia pseudomallei C70	NZ_CSOV01000022.1	73338	77938	7.25
Burkholderia pseudomallei C70	CSOV01000022.1	73338	77112	5.2
Burkholderia pseudomallei C58	NZ_CSOW01000025.1	73189	77789	7.25
Burkholderia pseudomallei C58	CSOW01000025.1	73189	76963	5.2
Burkholderia pseudomallei C25	NZ_CSOX01000023.1	31838	36438	7.25
Burkholderia pseudomallei C25	CSOX01000023.1	32664	36438	5.2
Burkholderia pseudomallei C15	NZ_CSPA01000023.1	31835	36851	7.26
Burkholderia pseudomallei C1	NZ_CSPL01000023.1	31839	36439	7.25
Burkholderia pseudomallei C1	NZ_LK936443.1	1669606	1674446	7.28
Burkholderia pseudomallei C1	CSPL01000023.1	32665	36439	5.2
Burkholderia pseudomallei C62	NZ_CSPM01000024.1	73379	77979	7.25
Burkholderia pseudomallei C62	CSPM01000024.1	73379	77153	5.2
Burkholderia pseudomallei C69	NZ_CSPX01000024.1	31808	36408	7.25
Burkholderia pseudomallei C69	CSPX01000024.1	32634	36408	5.2
Burkholderia pseudomallei C66	NZ_CSQA01000023.1	31872	36472	7.25
Burkholderia pseudomallei C66	CSQA01000023.1	32698	36472	5.2
Burkholderia pseudomallei C29	NZ_CSQB01000024.1	31862	36702	7.28
Burkholderia pseudomallei C29	CSQB01000024.1	32688	36702	5.23
Burkholderia pseudomallei C32	NZ_CSQC01000005.1	31839	36439	7.25
Burkholderia pseudomallei C32	CSQC01000005.1	32665	36439	5.2
Burkholderia pseudomallei C36	NZ_CSQF01000024.1	73276	77876	7.25
Burkholderia pseudomallei C36	CSQF01000024.1	73276	77050	5.2
Burkholderia pseudomallei C16	NZ_CSQP01000026.1	31874	36474	7.25
Burkholderia pseudomallei C16	CSQP01000026.1	32700	36474	5.2
Burkholderia pseudomallei C10	NZ_CSRH01000024.1	76804	81644	7.28
Burkholderia pseudomallei C10	CSRH01000024.1	76804	80818	5.23
Burkholderia pseudomallei C53	NZ_CSRJ01000021.1	73287	77887	7.25
Burkholderia pseudomallei C53	CSRJ01000021.1	73287	77061	5.2
Burkholderia pseudomallei C11	NZ_CSRL01000024.1	32763	37603	7.28
Burkholderia pseudomallei C11	CSRL01000024.1	33589	37603	5.23
Burkholderia pseudomallei C28	NZ_CSRV01000022.1	31870	36470	7.25
Burkholderia pseudomallei C28	CSRV01000022.1	32696	36470	5.2
Burkholderia pseudomallei C30	NZ_CSSB01000021.1	73073	77673	7.25
Burkholderia pseudomallei C30	CSSB01000021.1	73073	76847	5.2
Burkholderia pseudomallei C13	NZ_CSSE01000024.1	31841	36441	7.25
Burkholderia pseudomallei C13	CSSE01000024.1	32667	36441	5.2
Burkholderia pseudomallei C44	NZ_CSSV01000022.1	73357	78197	7.28
Burkholderia pseudomallei C44	CSSV01000022.1	73357	77371	5.23
Burkholderia pseudomallei C2	NZ_CSSW01000022.1	31839	36439	7.25
Burkholderia pseudomallei C2	CSSW01000022.1	32665	36439	5.2
Burkholderia pseudomallei Bp1927	NZ_JAAAAD010000098.1	31760	36579	4.14
Burkholderia pseudomallei Bp1810	NZ_JAAAAE010000024.1	77064	82159	7.32
Burkholderia pseudomallei Bp8880	NZ_JAAAAF010000023.1	77223	82318	7.32
Burkholderia pseudomallei Bp8870	NZ_JAAAAG010000024.1	77223	82318	7.32
Burkholderia pseudomallei Bp8887	NZ_JAAAAH010000024.1	77223	82318	7.32
Burkholderia pseudomallei Bp8877	NZ_JAAAAI010000024.1	77223	82318	7.32
Burkholderia pseudomallei Bp8875	NZ_JAAAAJ010000022.1	77223	82318	7.32
Burkholderia pseudomallei Bp8889	NZ_JAAAAK010000024.1	77223	82318	7.32
Burkholderia pseudomallei Bp8884	NZ_JAAAAU010000046.1	28761	33580	4.14
Burkholderia pseudomallei Bp8890	NZ_JAAAAV010000026.1	77492	82311	4.14
Burkholderia pseudomallei Bp8882	NZ_JAAAAW010000022.1	77503	82322	4.14
Burkholderia pseudomallei Bp8886	NZ_JAAAAX010000023.1	77492	82311	4.14
Burkholderia pseudomallei Bp8892	NZ_JAAAAY010000025.1	77478	82297	4.14
Burkholderia pseudomallei Bp8871	NZ_JAAAAZ010000023.1	77503	82322	4.14
Burkholderia pseudomallei Bp8894	NZ_JAAABA010000024.1	77540	82359	4.14
Burkholderia pseudomallei 53W_S72	NZ_JAAIWW010000034.1	34770	39835	7.32
Burkholderia pseudomallei 53W_S72	JAAIWW010000034.1	34770	39024	5.27
Burkholderia pseudomallei 52W_S71	NZ_JAAIWX010000025.1	32364	37429	7.32
Burkholderia pseudomallei 52W_S71	JAAIWX010000025.1	33175	37429	5.27
Burkholderia pseudomallei VB39424	NZ_JAGGBI010000022.1	32241	36495	5.27
Burkholderia pseudomallei Bp8874	NZ_JAGSOB010000023.1	77223	82318	7.32
Burkholderia pseudomallei 2119B	NZ_JAOZIJ010000021.1	48117	53306	7.26
Burkholderia pseudomallei 21198	NZ_JAOZIK010000021.1	47974	53163	7.26
Burkholderia pseudomallei 21013	NZ_JAOZIL010000009.1	71832	77021	7.26
Burkholderia pseudomallei EVN00001	NZ_JAPQRR020000002.1	2950413	2955478	7.32
Burkholderia pseudomallei 22MB037893	NZ_JAPQRT020000002.1	519023	523277	5.27
Burkholderia pseudomallei 22MB259711	NZ_JAPQRU020000002.1	1038893	1043147	5.27
Burkholderia pseudomallei 22MB696468	NZ_JAPQRV020000002.1	3024654	3028908	5.27
Burkholderia pseudomallei 22MB035840	NZ_JAPQRW020000002.1	2135514	2140579	7.32
Burkholderia pseudomallei 22MB088990	NZ_JAPQRX020000002.1	1533691	1538756	7.32
Burkholderia pseudomallei 22MB088399	NZ_JAPQRY020000002.1	79535	84600	7.32
Burkholderia pseudomallei 22MB033713	NZ_JAPQSA020000002.1	1533565	1538636	7.32
Burkholderia pseudomallei 22MB688185	NZ_JAPQSB020000002.1	2136438	2140692	5.27
Burkholderia pseudomallei 22MB031188	NZ_JAPQSC020000002.1	3011397	3015651	5.27
Burkholderia pseudomallei 22MB028960	NZ_JAPQSD020000002.1	2240297	2245362	7.32
Burkholderia pseudomallei 22MB253551	NZ_JAPQSE020000002.1	1173212	1178277	7.32
Burkholderia pseudomallei 22MB028671	NZ_JAPQSF020000002.1	512381	516635	5.27
Burkholderia pseudomallei 22MB028129	NZ_JAPQSG020000002.1	2572682	2577747	7.32
Burkholderia pseudomallei 22MB028052	NZ_JAPQSH020000002.1	1038911	1043976	7.32
Burkholderia pseudomallei 22MB028029	NZ_JAPQSI020000002.1	2973914	2978168	5.27
Burkholderia pseudomallei 22MB252673	NZ_JAPQSJ020000002.1	2146207	2150461	5.27
Burkholderia pseudomallei 22MB073876	NZ_JAPQSK020000002.1	2159459	2163713	5.27
Burkholderia pseudomallei 22MB014009	NZ_JAPQSL020000002.1	2973770	2978835	7.32
Burkholderia pseudomallei 22MB003654	NZ_JAPQSN020000002.1	2581460	2585714	5.27
Burkholderia pseudomallei 21MB038740	NZ_JAPQSO020000002.1	946410	951475	7.32
Burkholderia pseudomallei 21MB264425	NZ_JAPQSP020000002.1	122671	126925	5.27
Burkholderia pseudomallei 21MB026222	NZ_JAPQSQ020000002.1	1511398	1515652	5.27
Burkholderia pseudomallei 20MB027741	NZ_JAPQSR020000002.1	964567	969632	7.32
Burkholderia pseudomallei 20MB036336	NZ_JAPQSS020000002.1	1534385	1538639	5.27
Burkholderia pseudomallei 19MB030927	NZ_JAPQSU020000002.1	518192	523257	7.32
Burkholderia pseudomallei 19MB054434	NZ_JAPQSV020000002.1	2581314	2586379	7.32
Burkholderia pseudomallei 17MB032174	NZ_JAPQSZ020000002.1	1173235	1178300	7.32
Burkholderia pseudomallei 16MB038851	NZ_JAPQTA020000002.1	1038798	1043863	7.32
Burkholderia pseudomallei DL17	NZ_JAVH01000126.1	31786	36419	7.25
Burkholderia pseudomallei BUPS 22/19	NZ_JAWILU010000065.1	31655	35994	7.24
Burkholderia pseudomallei BGQ	NZ_KN150949.1	1566219	1571086	7.28
Burkholderia pseudomallei BGQ	JOTV01000072.1	269821	273835	5.23
Burkholderia pseudomallei 4069a	NZ_LWVE01000135.1	77110	82223	7.32
Burkholderia pseudomallei 4108a	NZ_LWVG01000104.1	31523	36369	7.28
Burkholderia pseudomallei 4112a	NZ_LWVH01000113.1	78439	83237	7.28
Burkholderia pseudomallei 4112a	LWVH01000113.1	78439	82453	5.23
Burkholderia pseudomallei 4151a	NZ_LWVK01000109.1	72220	77039	7.28
Burkholderia pseudomallei NRF57-BP22	NZ_LWWI01000103.1	31817	36417	7.25
Burkholderia pseudomallei NRF57-BP62	NZ_LWWJ01000103.1	31574	36414	7.28
Burkholderia pseudomallei NRF57-BP64	NZ_LWWK01000088.1	72461	77061	7.25
Burkholderia pseudomallei NRF60-BP3	NZ_LWWM01000070.1	288	4542	5.27
Burkholderia pseudomallei NRF60-BP4	NZ_LWWN01000007.1	71799	76948	7.3
Burkholderia pseudomallei INT2-BP100	NZ_LWXD01000110.1	41673	45447	5.2
Burkholderia pseudomallei INT2-BP127	NZ_LWXG01000116.1	77064	82153	7.32
Burkholderia pseudomallei INT2-BP133	NZ_LWXH01000256.1	7224	11833	7.25
Burkholderia pseudomallei INT2-BP184	NZ_LWXJ01000193.1	7251	12100	7.28
Burkholderia pseudomallei RNS3-Bp1	NZ_LWXR01000147.1	2138	6753	7.25
Burkholderia pseudomallei Ubon-P19-Bp11	NZ_LWXU01000110.1	71854	76454	7.25
Burkholderia pseudomallei Ubon-P19-Bp25	NZ_LWXV01000118.1	31574	36414	7.28
Burkholderia pseudomallei Ubon-P19-Bp34	NZ_LWXW01000103.1	71854	76454	7.25
Burkholderia pseudomallei Ubon-P19-Bp45	NZ_LWXX01000079.1	72495	77335	7.28
Burkholderia pseudomallei Ubon-P19-Bp57	NZ_LWXY01000076.1	72451	77291	7.28
Burkholderia pseudomallei Ubon-P23-Bp05	NZ_LWXZ01000021.1	71854	76694	7.28
Burkholderia pseudomallei Ubon-P23-Bp20	NZ_LWYA01000033.1	31596	36418	7.28
Burkholderia pseudomallei Ubon-P23-Bp21	NZ_LWYB01000122.1	7200	12022	7.28
Burkholderia pseudomallei Ubon-P23-Bp38	NZ_LWYC01000079.1	78441	83263	7.28
Burkholderia pseudomallei 2374a	NZ_LXDX01000086.1	31658	36243	7.25
Burkholderia pseudomallei 3964b	NZ_LXEC01000037.1	71609	75143	5.19
Burkholderia pseudomallei 3964d	NZ_LXEE01000257.1	303	4077	5.2
Burkholderia pseudomallei 4226b	NZ_LXEG01000077.1	31767	36577	7.28
Burkholderia pseudomallei 4226b	LXEG01000077.1	32563	36577	5.23
Burkholderia pseudomallei 4226c	NZ_LXEH01000105.1	31524	36334	7.28
Burkholderia pseudomallei 4226c	LXEH01000105.1	32320	36334	5.23
Burkholderia pseudomallei NAU21B-13	NZ_LXGW01000097.1	31658	36483	7.28
Burkholderia pseudomallei NAU33A-5	NZ_LXGX01000027.1	19028	23607	7.25
Burkholderia pseudomallei UMC107	NZ_PDWG01000012.1	31617	36709	7.32
Burkholderia pseudomallei HBPUB10010B	NZ_UUQD01000008.1	72482	77307	7.28
Burkholderia pseudomallei HBPUB10010B	UUQD01000008.1	72482	76496	5.23
Burkholderia pseudomallei HBPUB10014A	NZ_UUQH01000024.1	31831	36650	7.28
Burkholderia pseudomallei HBPUB10014A	UUQH01000024.1	32636	36650	5.23
Burkholderia pseudomallei HBPUB10018A	NZ_UUQJ01000023.1	31861	36680	7.28
Burkholderia pseudomallei HBPUB10018A	UUQJ01000023.1	32666	36680	5.23
Burkholderia pseudomallei HBPUB10061A	NZ_UURQ01000008.1	71680	76499	7.28
Burkholderia pseudomallei HBPUB10061A	UURQ01000008.1	71680	75694	5.23
Burkholderia pseudomallei HBPUB10086A	NZ_UURW01000028.1	31789	36605	7.28
Burkholderia pseudomallei HBPUB10086A	UURW01000028.1	32591	36605	5.23
Burkholderia pseudomallei HBPUB10096A	NZ_UURZ01000025.1	72727	77546	7.28
Burkholderia pseudomallei HBPUB10096A	UURZ01000025.1	72727	76741	5.23
Burkholderia pseudomallei HBPUB10101A	NZ_UUSD01000026.1	7290	11872	7.25
Burkholderia pseudomallei HBPUB10101A	UUSD01000026.1	7290	11064	5.2
Burkholderia pseudomallei HBPUB10108A	NZ_UUSI01000023.1	78721	82975	5.27
Burkholderia pseudomallei HBPUB10151A	NZ_UUSU01000002.1	78477	83065	7.25
Burkholderia pseudomallei HBPUB10151A	UUSU01000002.1	78477	82251	5.2
Burkholderia pseudomallei HBPUB10156C	NZ_UUTD01000044.1	7148	10922	5.2
Burkholderia pseudomallei HBPUB10161A	NZ_UUTG01000024.1	32695	36709	5.23
Burkholderia pseudomallei HBPUB10165A	NZ_UUTI01000026.1	31858	36683	7.28
Burkholderia pseudomallei HBPUB10165A	UUTI01000026.1	32669	36683	5.23
Burkholderia pseudomallei HBPUB10171A	NZ_UUTJ01000013.1	166079	170901	7.28
Burkholderia pseudomallei HBPUB10171A	UUTJ01000013.1	166887	170901	5.23
Burkholderia pseudomallei HBPUB10173B	NZ_UUTK01000047.1	32797	37379	7.25
Burkholderia pseudomallei HBPUB10173B	UUTK01000047.1	33605	37379	5.2
Burkholderia pseudomallei HBPUB10197A	NZ_UUUE01000049.1	31865	36447	7.25
Burkholderia pseudomallei HBPUB10197A	UUUE01000049.1	32673	36447	5.2
Burkholderia pseudomallei HBPUB10212A	NZ_UUUJ01000049.1	7295	12117	7.28
Burkholderia pseudomallei HBPUB10212A	UUUJ01000049.1	7295	11309	5.23
Burkholderia pseudomallei HBPUB10237B	NZ_UUUW01000017.1	33469	37243	5.2
Burkholderia pseudomallei HBPUB10240A	NZ_UUUY01000019.1	71665	76490	7.28
Burkholderia pseudomallei HBPUB10240A	UUUY01000019.1	71665	75679	5.23
Burkholderia pseudomallei HBPUB10250A	NZ_UUVH01000020.1	31854	36685	7.28
Burkholderia pseudomallei HBPUB10250A	UUVH01000020.1	32671	36685	5.23
Burkholderia pseudomallei HBPUB10255A	NZ_UUVI01000053.1	7229	11003	5.2
Burkholderia pseudomallei HBPUB10271A	NZ_UUVN01000051.1	31844	36666	7.28
Burkholderia pseudomallei HBPUB10271A	UUVN01000051.1	32652	36666	5.23
Burkholderia pseudomallei HBPUB10304A	NZ_UUWC01000021.1	31871	36690	7.28
Burkholderia pseudomallei HBPUB10304A	UUWC01000021.1	32676	36690	5.23
Burkholderia pseudomallei HBPUB10341C	NZ_UUXA01000039.1	27763	32582	7.28
Burkholderia pseudomallei HBPUB10341C	UUXA01000039.1	28568	32582	5.23
Burkholderia pseudomallei HBPUB10361A	NZ_UUXP01000064.1	32630	36404	5.2
Burkholderia pseudomallei HBPUB10418A	NZ_UUZA01000026.1	31876	36983	7.32
Burkholderia pseudomallei HBPUB10418A	UUZA01000026.1	32729	36983	5.27
Burkholderia pseudomallei HBPUB10439A	NZ_UUZG01000026.1	31852	36674	7.28
Burkholderia pseudomallei HBPUB10439A	UUZG01000026.1	32660	36674	5.23
Burkholderia pseudomallei HBPUB10436A	NZ_UUZH01000027.1	77119	81986	7.28
Burkholderia pseudomallei HBPUB10436A	UUZH01000027.1	77119	81133	5.23
Burkholderia pseudomallei HBPUB10451B	NZ_UUZR01000046.1	31837	36659	7.28
Burkholderia pseudomallei HBPUB10451B	UUZR01000046.1	32645	36659	5.23
Burkholderia pseudomallei HBPUB10483A	NZ_UUZZ01000025.1	32080	36911	7.28
Burkholderia pseudomallei HBPUB10483A	UUZZ01000025.1	32897	36911	5.23
Burkholderia pseudomallei HBPUB10497A	NZ_UVAB01000032.1	72302	76899	7.25
Burkholderia pseudomallei HBPUB10497A	UVAB01000032.1	72302	76076	5.2
Burkholderia pseudomallei HBPUB10515A	NZ_UVAD01000023.1	31880	36951	7.32
Burkholderia pseudomallei HBPUB10515A	UVAD01000023.1	32697	36951	5.27
Burkholderia pseudomallei HBPUB10534C	NZ_UVAH01000013.1	166048	170870	7.28
Burkholderia pseudomallei HBPUB10534C	UVAH01000013.1	166856	170870	5.23
Burkholderia pseudomallei HBPUB10542A	NZ_UVAI01000031.1	73019	77829	7.28
Burkholderia pseudomallei HBPUB10554A	NZ_UVAN01000022.1	32681	36935	5.27
Burkholderia pseudomallei HBPUB10604A	NZ_UVBG01000024.1	31818	36630	4.14
Burkholderia pseudomallei HBPUB10618A	NZ_UVBL01000034.1	31883	36471	7.25
Burkholderia pseudomallei HBPUB10618A	UVBL01000034.1	32697	36471	5.2
Burkholderia pseudomallei HBPUB10643A	NZ_UVBR01000015.1	72764	77589	7.28
Burkholderia pseudomallei HBPUB10643A	UVBR01000015.1	72764	76778	5.23
Burkholderia pseudomallei HBPUB10661B	NZ_UVBV01000022.1	31837	36419	7.25
Burkholderia pseudomallei HBPUB10661B	UVBV01000022.1	32645	36419	5.2
Burkholderia pseudomallei HBPUB10681A	NZ_UVCH01000058.1	7247	12354	7.32
Burkholderia pseudomallei HBPUB10681A	UVCH01000058.1	7247	11501	5.27
Burkholderia pseudomallei A-041-05-2-02	NZ_UVCJ01000020.1	77116	82223	7.32
Burkholderia pseudomallei A-041-05-2-02	UVCJ01000020.1	77116	81370	5.27
Burkholderia pseudomallei A-041-05-2-04	NZ_UVCL01000026.1	31852	36959	7.32
Burkholderia pseudomallei A-041-05-2-04	UVCL01000026.1	32705	36959	5.27
Burkholderia pseudomallei A-041-05-2-05	NZ_UVCN01000027.1	77521	82628	7.32
Burkholderia pseudomallei A-041-05-2-05	UVCN01000027.1	77521	81775	5.27
Burkholderia pseudomallei A-041-05-2-07	NZ_UVCO01000027.1	31885	36992	7.32
Burkholderia pseudomallei A-041-05-2-07	UVCO01000027.1	32738	36992	5.27
Burkholderia pseudomallei A-041-05-2-06	NZ_UVCP01000028.1	31876	36983	7.32
Burkholderia pseudomallei A-041-05-2-06	UVCP01000028.1	32729	36983	5.27
Burkholderia pseudomallei A-041-05-2-08	NZ_UVCQ01000006.1	77028	82135	7.32
Burkholderia pseudomallei A-041-05-2-08	UVCQ01000006.1	77028	81282	5.27
Burkholderia pseudomallei A-041-05-2-10	NZ_UVCR01000016.1	50424	55531	7.32
Burkholderia pseudomallei A-041-05-2-10	UVCR01000016.1	51277	55531	5.27
Burkholderia pseudomallei A-041-05-2-09	NZ_UVCU01000005.1	77090	82197	7.32
Burkholderia pseudomallei A-041-05-2-09	UVCU01000005.1	77090	81344	5.27
Burkholderia pseudomallei 2604STDY5518900	NZ_UVDC02000026.1	31875	36982	7.32
Burkholderia pseudomallei 2604STDY5518900	UVDC02000026.1	32728	36982	5.27
Burkholderia pseudomallei A-055-05-1-06	NZ_UVDF01000026.1	31884	36751	7.28
Burkholderia pseudomallei A-055-05-1-06	UVDF01000026.1	32737	36751	5.23
Burkholderia pseudomallei A-055-05-1-02	NZ_UVDJ01000029.1	77120	82227	7.32
Burkholderia pseudomallei A-055-05-1-02	UVDJ01000029.1	77120	81374	5.27
Burkholderia pseudomallei 2604STDY5518951	NZ_UVFC02000022.1	77335	82421	7.32
Burkholderia pseudomallei 2604STDY5518951	UVFC02000022.1	77335	81589	5.27
Burkholderia pseudomallei A-175-05-2-05	NZ_UVFY01000026.1	77142	82249	7.32
Burkholderia pseudomallei A-175-05-2-05	UVFY01000026.1	77142	81396	5.27
Burkholderia pseudomallei A-175-05-2-08	NZ_UVGB01000027.1	77114	82221	7.32
Burkholderia pseudomallei A-175-05-2-08	UVGB01000027.1	77114	81368	5.27
Burkholderia pseudomallei A-175-05-2-10	NZ_UVGC01000028.1	77568	82675	7.32
Burkholderia pseudomallei A-175-05-2-10	UVGC01000028.1	77568	81822	5.27
Burkholderia pseudomallei A-202-02-1-07	NZ_UVGS01000026.1	71722	76547	7.28
Burkholderia pseudomallei A-202-02-1-07	UVGS01000026.1	71722	75736	5.23
Burkholderia pseudomallei A-202-02-1-04	NZ_UVGU01000024.1	71804	76911	7.32
Burkholderia pseudomallei A-202-02-1-04	UVGU01000024.1	71804	76058	5.27
Burkholderia pseudomallei A-202-02-1-10	NZ_UVGZ01000023.1	31800	36427	7.25
Burkholderia pseudomallei A-202-02-1-10	UVGZ01000023.1	32653	36427	5.2
Burkholderia pseudomallei A-266-02-1-03	NZ_UVHG01000026.1	31855	36887	7.32
Burkholderia pseudomallei A-266-02-1-03	UVHG01000026.1	32633	36887	5.27
Burkholderia pseudomallei A-266-02-1-02	NZ_UVHK01000048.1	31827	36649	7.28
Burkholderia pseudomallei A-266-02-1-02	UVHK01000048.1	32635	36649	5.23
Burkholderia pseudomallei A-266-02-1-06	NZ_UVHO01000025.1	31835	36657	7.28
Burkholderia pseudomallei A-266-02-1-06	UVHO01000025.1	32643	36657	5.23
Burkholderia pseudomallei A-266-02-1-09	NZ_UVHQ01000026.1	31858	36650	4.14
Burkholderia pseudomallei A-278-05-2-03	NZ_UVIA01000022.1	34651	39482	7.28
Burkholderia pseudomallei A-278-05-2-03	UVIA01000022.1	34651	38665	5.23
Burkholderia pseudomallei A-278-05-2-02	NZ_UVIB01000027.1	32078	36909	7.28
Burkholderia pseudomallei A-278-05-2-02	UVIB01000027.1	32895	36909	5.23
Burkholderia pseudomallei 2604STDY5519032	NZ_UVID02000025.1	74495	79326	7.28
Burkholderia pseudomallei 2604STDY5519032	UVID02000025.1	74495	78509	5.23
Burkholderia pseudomallei A-278-05-2-05	NZ_UVIG01000023.1	75515	80346	7.28
Burkholderia pseudomallei A-278-05-2-05	UVIG01000023.1	75515	79529	5.23
Burkholderia pseudomallei A-278-05-2-04	NZ_UVIH01000026.1	71995	76826	7.28
Burkholderia pseudomallei A-278-05-2-04	UVIH01000026.1	71995	76009	5.23
Burkholderia pseudomallei A-278-05-2-06	NZ_UVII01000028.1	32077	36908	7.28
Burkholderia pseudomallei A-278-05-2-06	UVII01000028.1	32894	36908	5.23
Burkholderia pseudomallei A-278-05-2-07	NZ_UVIJ01000025.1	71732	76563	7.28
Burkholderia pseudomallei A-278-05-2-07	UVIJ01000025.1	71732	75746	5.23
Burkholderia pseudomallei A-278-05-2-09	NZ_UVIK01000026.1	71726	76563	7.27
Burkholderia pseudomallei A-278-05-2-09	UVIK01000026.1	71726	75740	5.23
Burkholderia pseudomallei A-278-05-2-10	NZ_UVIM01000028.1	71732	76563	7.28
Burkholderia pseudomallei A-278-05-2-10	UVIM01000028.1	71732	75746	5.23
Burkholderia pseudomallei A-278-05-2-08	NZ_UVIP01000025.1	71982	76813	7.28
Burkholderia pseudomallei A-278-05-2-08	UVIP01000025.1	71982	75996	5.23
Burkholderia pseudomallei A-288-02-1-10	NZ_UVJG01000025.1	71754	76630	4.14
Burkholderia pseudomallei A-305-02-1-06	NZ_UVKI01000023.1	34987	39581	7.25
Burkholderia pseudomallei A-305-02-1-06	UVKI01000023.1	35807	39581	5.2
Burkholderia pseudomallei A-308-01-1-04	NZ_UVKN01000006.1	167808	172915	7.32
Burkholderia pseudomallei A-308-01-1-04	UVKN01000006.1	168661	172915	5.27
Burkholderia pseudomallei A-308-01-1-08	NZ_UVKQ01000024.1	31860	36973	7.32
Burkholderia pseudomallei A-308-01-1-08	UVKQ01000024.1	32719	36973	5.27
Burkholderia pseudomallei A-328-05-1-06	NZ_UVKY01000006.1	81321	86410	7.32
Burkholderia pseudomallei A-328-05-1-06	UVKY01000006.1	81321	85575	5.27
Burkholderia pseudomallei 2604STDY5519123	NZ_UVLC02000027.1	77099	82212	7.32
Burkholderia pseudomallei 2604STDY5519123	UVLC02000027.1	77099	81353	5.27
Burkholderia pseudomallei A-329-05-2-03	NZ_UVLE01000048.1	31860	36967	7.32
Burkholderia pseudomallei A-329-05-2-03	UVLE01000048.1	32713	36967	5.27
Burkholderia pseudomallei A-329-05-2-02	NZ_UVLF01000004.1	174658	179765	7.32
Burkholderia pseudomallei A-329-05-2-02	UVLF01000004.1	175511	179765	5.27
Burkholderia pseudomallei A-329-05-2-06	NZ_UVLG01000025.1	32845	37958	7.32
Burkholderia pseudomallei A-329-05-2-06	UVLG01000025.1	33704	37958	5.27
Burkholderia pseudomallei A-329-05-2-05	NZ_UVLH01000026.1	81383	86490	7.32
Burkholderia pseudomallei A-329-05-2-05	UVLH01000026.1	81383	85637	5.27
Burkholderia pseudomallei A-329-05-2-09	NZ_UVLI01000007.1	174684	179551	7.28
Burkholderia pseudomallei A-329-05-2-09	UVLI01000007.1	175537	179551	5.23
Burkholderia pseudomallei A-329-05-2-08	NZ_UVLJ01000031.1	77098	82211	7.32
Burkholderia pseudomallei A-329-05-2-08	UVLJ01000031.1	77098	81352	5.27
Burkholderia pseudomallei A-329-05-2-07	NZ_UVLK01000041.1	7205	12312	7.32
Burkholderia pseudomallei A-329-05-2-07	UVLK01000041.1	7205	11459	5.27
Burkholderia pseudomallei A-329-05-2-10	NZ_UVLL01000027.1	31855	36962	7.32
Burkholderia pseudomallei A-329-05-2-10	UVLL01000027.1	32708	36962	5.27
Burkholderia pseudomallei A-330-05-1-03	NZ_UVLM01000029.1	31871	36978	7.32
Burkholderia pseudomallei A-330-05-1-03	UVLM01000029.1	32724	36978	5.27
Burkholderia pseudomallei A-330-05-1-02	NZ_UVLO01000029.1	31878	36985	7.32
Burkholderia pseudomallei A-330-05-1-02	UVLO01000029.1	32731	36985	5.27
Burkholderia pseudomallei A-330-05-2-05	NZ_UVLP01000026.1	31871	36984	7.32
Burkholderia pseudomallei A-330-05-2-05	UVLP01000026.1	32730	36984	5.27
Burkholderia pseudomallei 2604STDY5519133	NZ_UVLQ02000005.1	174642	179749	7.32
Burkholderia pseudomallei 2604STDY5519133	UVLQ02000005.1	175495	179749	5.27
Burkholderia pseudomallei A-330-05-2-07	NZ_UVLS01000029.1	32093	37200	7.32
Burkholderia pseudomallei A-330-05-2-07	UVLS01000029.1	32946	37200	5.27
Burkholderia pseudomallei A-330-05-2-08	NZ_UVLU01000022.1	31867	36734	7.28
Burkholderia pseudomallei A-330-05-2-08	UVLU01000022.1	32720	36734	5.23
Burkholderia pseudomallei B-065-05-1-04	NZ_UVLY01000047.1	7298	11880	7.25
Burkholderia pseudomallei B-065-05-1-04	UVLY01000047.1	7298	11072	5.2
Burkholderia pseudomallei B-065-05-1-03	NZ_UVLZ01000047.1	31835	36417	7.25
Burkholderia pseudomallei B-065-05-1-03	UVLZ01000047.1	32643	36417	5.2
Burkholderia pseudomallei B-163-05-2-03	NZ_UVMA01000028.1	31898	36717	7.28
Burkholderia pseudomallei B-163-05-2-03	UVMA01000028.1	32703	36717	5.23
Burkholderia pseudomallei B-163-05-2-02	NZ_UVMC01000024.1	71694	76513	7.28
Burkholderia pseudomallei B-163-05-2-02	UVMC01000024.1	71694	75708	5.23
Burkholderia pseudomallei B-296-02-1-08	NZ_UVOD01000025.1	31883	36477	7.25
Burkholderia pseudomallei B-296-02-1-08	UVOD01000025.1	32703	36477	5.2
Burkholderia pseudomallei B-321-05-2-03	NZ_UVOO01000020.1	78377	83238	7.28
Burkholderia pseudomallei B-321-05-2-03	UVOO01000020.1	78377	82391	5.23
Burkholderia pseudomallei B-321-05-2-02	NZ_UVOP01000020.1	78388	83249	7.28
Burkholderia pseudomallei B-321-05-2-02	UVOP01000020.1	78388	82402	5.23
Burkholderia pseudomallei 2604STDY5519221	NZ_UVOS02000018.1	31827	36694	7.28
Burkholderia pseudomallei 2604STDY5519221	UVOS02000018.1	32680	36694	5.23
Burkholderia pseudomallei B-321-05-2-04	NZ_UVOT01000020.1	78391	83258	7.28
Burkholderia pseudomallei B-321-05-2-04	UVOT01000020.1	78391	82405	5.23
Burkholderia pseudomallei B-321-05-2-05	NZ_UVOU01000017.1	78376	83249	4.14
Burkholderia pseudomallei B-321-05-2-06	NZ_UVOV01000022.1	78381	83242	7.28
Burkholderia pseudomallei B-321-05-2-06	UVOV01000022.1	78381	82395	5.23
Burkholderia pseudomallei B-321-05-2-08	NZ_UVOW01000018.1	78386	83013	7.25
Burkholderia pseudomallei B-321-05-2-08	UVOW01000018.1	78386	82160	5.2
Burkholderia pseudomallei B-321-05-2-09	NZ_UVOX01000020.1	78389	83016	7.25
Burkholderia pseudomallei B-321-05-2-09	UVOX01000020.1	78389	82163	5.2
Burkholderia pseudomallei B-321-05-2-07	NZ_UVOY01000014.1	32072	36933	7.28
Burkholderia pseudomallei B-321-05-2-07	UVOY01000014.1	32919	36933	5.23
Burkholderia pseudomallei B-321-05-2-10	NZ_UVOZ01000022.1	79255	83882	7.25
Burkholderia pseudomallei B-321-05-2-10	UVOZ01000022.1	79255	83029	5.2
Burkholderia pseudomallei C-070-05-2-02	NZ_UVPK01000017.1	71787	76654	7.28
Burkholderia pseudomallei C-070-05-2-02	UVPK01000017.1	71787	75801	5.23
Burkholderia pseudomallei 2604STDY5519241	NZ_UVPL02000018.1	31831	36698	7.28
Burkholderia pseudomallei 2604STDY5519241	UVPL02000018.1	32684	36698	5.23
Burkholderia pseudomallei C-070-05-2-03	NZ_UVPM01000019.1	31819	36926	7.32
Burkholderia pseudomallei C-070-05-2-03	UVPM01000019.1	32672	36926	5.27
Burkholderia pseudomallei C-070-05-2-06	NZ_UVPN01000024.1	31819	36692	7.28
Burkholderia pseudomallei C-070-05-2-06	UVPN01000024.1	32678	36692	5.23
Burkholderia pseudomallei C-070-05-2-05	NZ_UVPO01000022.1	71935	77042	7.32
Burkholderia pseudomallei C-070-05-2-05	UVPO01000022.1	71935	76189	5.27
Burkholderia pseudomallei C-070-05-2-04	NZ_UVPP01000004.1	71734	76553	7.28
Burkholderia pseudomallei C-070-05-2-04	UVPP01000004.1	71734	75748	5.23
Burkholderia pseudomallei C-070-05-2-07	NZ_UVPQ01000024.1	31821	36928	7.32
Burkholderia pseudomallei C-070-05-2-07	UVPQ01000024.1	32674	36928	5.27
Burkholderia pseudomallei C-070-05-2-09	NZ_UVPS01000026.1	71718	76537	7.28
Burkholderia pseudomallei C-070-05-2-09	UVPS01000026.1	71718	75732	5.23
Burkholderia pseudomallei 2604STDY5519261	NZ_UVQH02000020.1	32799	37666	7.28
Burkholderia pseudomallei 2604STDY5519261	UVQH02000020.1	33652	37666	5.23
Burkholderia pseudomallei 2604STDY5519271	NZ_UVQO02000030.1	31876	36701	7.28
Burkholderia pseudomallei 2604STDY5519271	UVQO02000030.1	32687	36701	5.23
Burkholderia pseudomallei C-174-05-2-09	NZ_UVQT01000024.1	71697	76282	7.25
Burkholderia pseudomallei C-174-05-2-09	UVQT01000024.1	71697	75471	5.2
Burkholderia pseudomallei 2604STDY5519293	NZ_UVRM02000024.1	31872	36502	4.14
Burkholderia pseudomallei C-320-05-2-10	NZ_UVSJ01000024.1	79171	83987	7.28
Burkholderia pseudomallei C-320-05-2-10	UVSJ01000024.1	79171	83185	5.23
Burkholderia pseudomallei C-328-05-1-06	NZ_UVSR01000027.1	71708	76539	7.28
Burkholderia pseudomallei C-328-05-1-06	UVSR01000027.1	71708	75722	5.23
Burkholderia pseudomallei 5263STDY7401561	CAUWON010000004.1	182792	187046	5.27
Burkholderia pseudomallei 5263STDY7401994	CAUWRT010000005.1	77953	81967	5.23
Burkholderia pseudomallei 5263STDY7401870	CAUWRN010000004.1	72495	76509	5.23
Burkholderia pseudomallei 5263STDY7401971	CAUWST010000012.1	78100	82114	5.23
Burkholderia pseudomallei 5263STDY7401878	CAUWTA010000012.1	122335	127145	7.28
Burkholderia pseudomallei 5263STDY7401999	CAUWRL010000028.1	51167	55181	5.23
Burkholderia pseudomallei 5263STDY7401865	CAUWSW010000013.1	122674	127484	7.28
Burkholderia pseudomallei 5263STDY7401601	CAUWRC010000025.1	31780	36350	4.14
Burkholderia pseudomallei 5263STDY7401977	CAUWRI010000037.1	34237	39287	7.32
Burkholderia pseudomallei 5263STDY7402004	CAUWUL010000019.1	34578	39388	4.14
Burkholderia pseudomallei 5263STDY7401827	CAUWTQ010000015.1	122347	127157	4.14
Burkholderia pseudomallei 5263STDY7401929	CAUWUI010000035.1	32774	36788	5.23
Burkholderia pseudomallei 5263STDY7401954	CAUWUC010000022.1	81232	85246	5.23
Burkholderia pseudomallei 5263STDY7401941	CAUWUG010000038.1	33070	37324	5.27
Burkholderia pseudomallei 5263STDY7401972	CAUWVF010000004.1	279918	284728	4.14
Burkholderia pseudomallei 5263STDY7401970	CAUWVJ010000017.1	51175	55189	5.23
Burkholderia pseudomallei 5263STDY7401879	CAUWVS010000014.1	126464	131034	7.25
Burkholderia pseudomallei 5263STDY7401598	CAUWWM010000024.1	32772	36786	5.23
Burkholderia pseudomallei 5263STDY7401877	CAUWVU010000015.1	123114	128173	4.14
Burkholderia pseudomallei 5263STDY7401845	CAUWXC010000025.1	31789	36599	7.28
Burkholderia pseudomallei 5263STDY7401592	CAUWVY010000027.1	79218	82992	5.2
Burkholderia pseudomallei 5263STDY7401933	CAUWYD010000036.1	33120	36894	5.2
Burkholderia pseudomallei 5263STDY7401825	CAUWYC010000021.1	31792	36602	7.28
Burkholderia pseudomallei 5263STDY7401824	CAUWXP010000042.1	31780	36350	7.25
Burkholderia pseudomallei 5263STDY7401447	CAUWXR010000022.1	32661	36915	5.27
Burkholderia pseudomallei 5263STDY7401855	CAUWYY010000027.1	33594	37848	5.27
Burkholderia pseudomallei 5263STDY7402126	CAUWZM010000017.1	77987	82241	5.27
Burkholderia pseudomallei 5263STDY7401723	CAUXBE010000029.1	33159	37173	5.23
Burkholderia pseudomallei 5263STDY7401844	CAUWZF010000013.1	122314	127124	4.14
Burkholderia pseudomallei 5263STDY7401627	CAUXCJ010000004.1	222995	227565	7.25
Burkholderia pseudomallei 5263STDY7402015	CAUXBP010000032.1	32665	36679	5.23
Burkholderia pseudomallei 5263STDY7401625	CAUXAQ010000024.1	33132	37146	5.23
Burkholderia pseudomallei 5263STDY7402098	CAUXBQ010000039.1	32607	36621	5.23
Burkholderia pseudomallei 5263STDY7402119	CAUXDG010000027.1	37249	41503	5.27
Burkholderia pseudomallei 5263STDY7402053	CAUXBZ010000041.1	33114	37128	5.23
Burkholderia pseudomallei 5263STDY7402039	CAUXCM010000038.1	36052	41102	4.14
Burkholderia pseudomallei 5263STDY7402046	CAUXCG010000039.1	32908	37816	4.14
Burkholderia pseudomallei 5263STDY7402118	CAUXDI010000034.1	36882	40896	5.23
Burkholderia pseudomallei 5263STDY7402049	CAUXCD010000039.1	33025	37039	5.23
Burkholderia pseudomallei 5263STDY7402056	CAUXCH010000039.1	32644	36658	5.23
Burkholderia pseudomallei 5263STDY7401823	CAUXEM010000012.1	82446	86460	5.23
Burkholderia pseudomallei 5263STDY7402027	CAUXGM010000031.1	34602	38376	5.2
Burkholderia pseudomallei 5263STDY7401779	CAUXFE010000039.1	31780	36830	7.32
Burkholderia pseudomallei 5263STDY7402112	CAUXHH010000035.1	32810	36824	5.23
Burkholderia pseudomallei 5263STDY7401778	CAUXEU010000044.1	33126	37140	5.23
Burkholderia pseudomallei 5263STDY7401901	CAUXGF010000025.1	32641	36415	5.2
Burkholderia pseudomallei 5263STDY7401899	CAUXDZ010000026.1	32585	36599	5.23
Burkholderia pseudomallei 5263STDY7401786	CAUXHC010000037.1	36099	40669	7.25
Burkholderia pseudomallei 5263STDY7401623	CAUXHU010000025.1	31788	36838	4.14
Burkholderia pseudomallei 5263STDY7401631	CAUXHS010000024.1	33537	37551	5.23
Burkholderia pseudomallei 5263STDY7402064	CAUXHJ010000037.1	36073	41221	4.14
Burkholderia pseudomallei 5263STDY7401771	CAUXHB010000053.1	7356	11370	5.23
Burkholderia pseudomallei 5263STDY7402018	CAUXJF010000027.1	33029	36803	5.2
Burkholderia pseudomallei 5263STDY7402072	CAUXJK010000017.1	75690	80740	4.14
Burkholderia pseudomallei 6075STDY8712761	CAUXKP010000030.1	32585	36599	5.23
Burkholderia pseudomallei 5263STDY7401742	CAUXJX010000017.1	32774	36548	5.2
Burkholderia pseudomallei 5263STDY7401708	CAUXLI010000019.1	32658	36672	5.23
Burkholderia pseudomallei 5263STDY7401622	CAUXIA010000023.1	33537	37551	5.23
Burkholderia pseudomallei 5263STDY7402129	CAUXJT010000026.1	79975	83989	5.23
Burkholderia pseudomallei 6075STDY8712663	CAUXJY010000036.1	37007	41021	5.23
Burkholderia pseudomallei 5263STDY7402078	CAUXJS010000040.1	32739	36753	5.23
Burkholderia pseudomallei 6075STDY8712607	CAUXKH010000041.1	36080	41130	4.14
Burkholderia pseudomallei 6075STDY8712687	CAUXLR010000025.1	33241	37015	5.2
Burkholderia pseudomallei 6075STDY8712696	CAUXLA010000039.1	36111	40921	7.28
Burkholderia pseudomallei 6075STDY8712631	CAUXOP010000013.1	82507	86521	5.23
Burkholderia pseudomallei 6075STDY8712573	CAUXON010000036.1	36181	41231	7.32
Burkholderia pseudomallei 6075STDY8712758	CAUXOV010000022.1	33023	37037	5.23
Burkholderia pseudomallei 6075STDY8712650	CAUXMW010000035.1	36990	41004	5.23
Burkholderia pseudomallei 5263STDY7401698	CAUXPW010000012.1	122823	126837	5.23
Burkholderia pseudomallei 6075STDY8712647	CAUXOY010000025.1	77809	82063	5.27
Burkholderia pseudomallei 5263STDY7401693	CAUXNZ010000026.1	33594	37608	5.23
Burkholderia pseudomallei 6075STDY8712632	CAUXOK010000042.1	32305	37355	7.32
Burkholderia pseudomallei 6075STDY8712634	CAUXOQ010000040.1	36080	40890	7.28
Burkholderia pseudomallei 6075STDY8712730	CAUXPI010000019.1	50812	54586	5.2
Burkholderia pseudomallei 5263STDY7401679	CAUXMT010000034.1	33172	37186	5.23
Burkholderia pseudomallei 6075STDY8712615	CAUXPN010000039.1	33151	37165	5.23
Burkholderia pseudomallei 6075STDY8712597	CAUXPQ010000040.1	33089	36863	5.2
Burkholderia pseudomallei 6075STDY8712611	CAUXPV010000043.1	36114	41164	4.14
Burkholderia pseudomallei 6075STDY8712704	CAUXRD010000007.1	206000	210810	7.28
Burkholderia pseudomallei 6075STDY8712669	CAUXSX010000020.1	78015	82029	5.23
Burkholderia pseudomallei 6075STDY8712676	CAUXQV010000025.1	33025	36799	5.2
Burkholderia pseudomallei 6075STDY8712760	CAUXSR010000017.1	77072	82122	4.14
Burkholderia pseudomallei 6075STDY8712643	CAUXRG010000036.1	37134	41148	5.23
Burkholderia pseudomallei 6075STDY8712622	CAUXTC010000023.1	36096	40906	7.28
Burkholderia pseudomallei 6075STDY8712708	CAUXRQ010000023.1	73267	77041	5.2
Burkholderia pseudomallei 6075STDY8712589	CAUXSW010000039.1	31788	36598	7.28
Burkholderia pseudomallei 6075STDY8712587	CAUXTB010000038.1	36894	40908	5.23
Burkholderia pseudomallei 6075STDY8712671	CAUXTN010000023.1	77957	81971	5.23
Burkholderia pseudomallei 6075STDY8712582	CAUXTE010000038.1	36074	40884	4.14
Burkholderia pseudomallei 6075STDY8712649	CAUXTW010000034.1	36113	41163	4.14
Burkholderia pseudomallei 6075STDY8712614	CAUXRH010000038.1	36108	41346	4.14
Burkholderia pseudomallei 6075STDY8712718	CAUXQT010000023.1	33134	37148	5.23
Burkholderia pseudomallei 6075STDY8712715	CAUXQX010000025.1	33046	37060	5.23
Burkholderia pseudomallei 6075STDY8712639	CAUXRA010000039.1	36074	40884	4.14
Burkholderia pseudomallei 6075STDY8712706	CAUXTI010000037.1	33039	37053	5.23
Burkholderia pseudomallei 6075STDY8712511	CAUXVP010000005.1	167015	171029	5.23
Burkholderia pseudomallei 6075STDY8712384	CAUXWX010000016.1	37189	41203	5.23
Burkholderia pseudomallei 6075STDY8712333	CAUXXS010000005.1	154000	159006	4.14
Burkholderia pseudomallei 6075STDY8712534	CAUXUT010000012.1	122298	126868	4.14
Burkholderia pseudomallei 6075STDY8712219	CAUXVX010000029.1	51163	54937	5.2
Burkholderia pseudomallei 6075STDY8712257	CAUXUN010000037.1	32640	36654	5.23
Burkholderia pseudomallei 6075STDY8712403	CAUXWW010000037.1	32942	36956	5.23
Burkholderia pseudomallei 6075STDY8712341	CAUXYC010000016.1	77957	81971	5.23
Burkholderia pseudomallei 6075STDY8712546	CAUXVJ010000018.1	31788	36598	7.28
Burkholderia pseudomallei 6075STDY8712406	CAUXWG010000039.1	33019	37033	5.23
Burkholderia pseudomallei 6075STDY8712351	CAUXWP010000039.1	36085	41135	7.32
Burkholderia pseudomallei 6075STDY8712492	CAUXXN010000024.1	79987	84001	5.23
Burkholderia pseudomallei 6075STDY8712405	CAUXYR010000032.1	37215	41229	5.23
Burkholderia pseudomallei 6075STDY8712446	CAUYAN010000003.1	224185	228995	4.14
Burkholderia pseudomallei 6075STDY8712531	CAUXZF010000010.1	73223	77237	5.23
Burkholderia pseudomallei 6075STDY8712393	CAUYBC010000031.1	36852	40866	5.23
Burkholderia pseudomallei 6075STDY8712363	CAUXZD010000035.1	32909	36923	5.23
Burkholderia pseudomallei 6075STDY8712246	CAUYAT010000042.1	32667	36681	5.23
Burkholderia pseudomallei 6075STDY8712452	CAUYBW010000023.1	32889	36903	5.23
Burkholderia pseudomallei 6075STDY8712489	CAUYCP010000023.1	37050	41064	5.23
Burkholderia pseudomallei 6075STDY8712385	CAUYDT010000017.1	32798	36572	5.2
Burkholderia pseudomallei 6075STDY8712819	CAUYFS010000017.1	77159	82209	4.14
Burkholderia pseudomallei 6075STDY8712774	CAUYFP010000030.1	32921	36695	5.2
Burkholderia pseudomallei 6075STDY8712320	CAUYDX010000044.1	7342	11356	5.23
Burkholderia pseudomallei 5263STDY7401886	CAUYIH010000009.1	89747	94557	4.14
Burkholderia pseudomallei 6075STDY8712798	CAUYHH010000035.1	37058	40592	5.19
Burkholderia pseudomallei 5263STDY7401581	CAUYJO010000022.1	32716	36490	5.2
Burkholderia pseudomallei 6075STDY8712556	CAUYHL010000037.1	32807	37061	5.27
Burkholderia pseudomallei 6075STDY8712544	CAUYJX010000043.1	31780	36830	4.14
Burkholderia pseudomallei 5263STDY7401640	CAUYKP010000022.1	33017	37031	5.23
Burkholderia pseudomallei 6075STDY8712521	CAUYJN010000023.1	33165	36939	5.2
Burkholderia pseudomallei 5263STDY7401648	CAUYKE010000028.1	32689	36463	5.2
Burkholderia pseudomallei 6075STDY8712427	CAUYKT010000021.1	71918	75932	5.23
Burkholderia pseudomallei 5263STDY7401889	CAUYKL010000025.1	73424	78496	4.14
Burkholderia pseudomallei 5263STDY7401582	CAUYLK010000023.1	33202	36976	5.2
Burkholderia pseudomallei 3921	LK936443.1	1669606	1674446	7.28
Burkholderia pseudomallei DB30729/00	CGEZ01000025.1	32653	36907	5.27
Burkholderia pseudomallei S-301-17	JADGYS010000020.1	31566	36260	4.14
Burkholderia pseudomallei S-76	JADHAL010000024.1	75099	79745	4.14
Burkholderia pseudomallei S-75	JADHAM010000024.1	75099	79745	4.14
Burkholderia pseudomallei S-66	JADHAV010000022.1	74858	79644	7.28
Burkholderia pseudomallei S-59	JADHBC010000027.1	71738	76408	4.14
Burkholderia pseudomallei S-57	JADHBE010000026.1	71694	76400	4.14
Burkholderia pseudomallei S-17	JADHCR010000027.1	31515	36161	4.14
Burkholderia pseudomallei S-16	JADHCS010000027.1	75015	79661	4.14
Burkholderia pseudomallei BP169	CP145517.1	1965106	1970132	7.33
Burkholderia pseudomallei VB30019	NZ_JAGEUQ010000056.1	31826	36852	7.32
Burkholderia pseudomallei VB30019	JAGEUQ010000056.1	31826	36059	5.27
Burkholderia pseudomallei 1026b	NC_017832.1	1682658	1687732	7.32
Burkholderia pseudomallei 1026b	NZ_CP004380.1	1256701	1261775	7.32
Burkholderia pseudomallei 1026b	CP002834.1	1682658	1686912	5.27
Burkholderia pseudomallei Kanagawa	NZ_AP028080.1	1665432	1670512	7.31
Burkholderia pseudomallei Kanagawa	AP028080.1	1665432	1669686	5.27
Burkholderia pseudomallei PB08298010	NZ_ARZO01000089.1	229	4003	5.2
Burkholderia pseudomallei PB08298010	NZ_CP009550.1	1727029	1732259	7.31
Burkholderia pseudomallei PB08298010	CP009550.1	1727029	1731283	5.27
Burkholderia pseudomallei RF6BP15	NZ_ARZR01000162.1	40058	44634	7.25
Burkholderia pseudomallei Songkhla34W2	NZ_ARZW01000153.1	31721	36309	7.25
Burkholderia pseudomallei EM10266/01	NZ_CFKW01000020.1	31603	36677	7.32
Burkholderia pseudomallei EM10266/01	CFKW01000020.1	32423	36677	5.27
Burkholderia pseudomallei KAS	NZ_CFNN01000019.1	72851	77925	7.32
Burkholderia pseudomallei KAS	CFNN01000019.1	72851	77105	5.27
Burkholderia pseudomallei 619s084	NZ_CFNO02000022.1	31945	37025	7.31
Burkholderia pseudomallei 619s084	CFNO02000022.1	32771	37025	5.27
Burkholderia pseudomallei 20	NZ_CFVI01000022.1	81556	86624	7.32
Burkholderia pseudomallei 20	CFVI01000022.1	81556	85810	5.27
Burkholderia pseudomallei 54	NZ_CFVK01000003.1	85484	90558	7.32
Burkholderia pseudomallei 54	CFVK01000003.1	85484	89738	5.27
Burkholderia pseudomallei 33	NZ_CFVM01000026.1	78812	83886	7.32
Burkholderia pseudomallei 33	CFVM01000026.1	78812	83066	5.27
Burkholderia pseudomallei 10	NZ_CFVN01000022.1	31765	36839	7.32
Burkholderia pseudomallei 10	CFVN01000022.1	32585	36839	5.27
Burkholderia pseudomallei AH1	NZ_CFVO01000024.1	81035	86109	7.32
Burkholderia pseudomallei AH1	CFVO01000024.1	81035	85289	5.27
Burkholderia pseudomallei 4094-0081	NZ_CFVP01000003.1	353721	358795	7.32
Burkholderia pseudomallei 4094-0081	CFVP01000003.1	353721	357975	5.27
Burkholderia pseudomallei D10 7310-3154	NZ_CFVQ01000020.1	75321	80395	7.32
Burkholderia pseudomallei D10 7310-3154	CFVQ01000020.1	75321	79575	5.27
Burkholderia pseudomallei EB5661	NZ_CFVR01000021.1	31684	36746	7.32
Burkholderia pseudomallei EB5661	CFVR01000021.1	32492	36746	5.27
Burkholderia pseudomallei D6 8346-3058	NZ_CFVX01000022.1	31979	37047	7.32
Burkholderia pseudomallei D6 8346-3058	CFVX01000022.1	32793	37047	5.27
Burkholderia pseudomallei 619s078	NZ_CFWA02000003.1	350073	355153	7.31
Burkholderia pseudomallei 619s078	CFWA02000003.1	350899	355153	5.27
Burkholderia pseudomallei 619s105	NZ_CGFC02000020.1	31757	36825	7.32
Burkholderia pseudomallei 619s105	CGFC02000020.1	32571	36825	5.27
Burkholderia pseudomallei I6 4043-3096	NZ_CGFE01000003.1	78530	83604	7.32
Burkholderia pseudomallei I6 4043-3096	CGFE01000003.1	78530	82784	5.27
Burkholderia pseudomallei 4	NZ_CGHA01000019.1	76131	81205	7.32
Burkholderia pseudomallei 4	CGHA01000019.1	76131	80385	5.27
Burkholderia pseudomallei EM2107	NZ_CGHB01000021.1	31759	36827	7.32
Burkholderia pseudomallei EM2107	CGHB01000021.1	32573	36827	5.27
Burkholderia pseudomallei 11	NZ_CHKR01000020.1	81673	86741	7.32
Burkholderia pseudomallei 11	CHKR01000020.1	81673	85927	5.27
Burkholderia pseudomallei 619s010	NZ_CIAS02000018.1	31677	36757	7.32
Burkholderia pseudomallei 619s010	CIAS02000018.1	32503	36757	5.27
Burkholderia pseudomallei 48	NZ_CIAW01000023.1	78831	83905	7.32
Burkholderia pseudomallei 48	CIAW01000023.1	78831	83085	5.27
Burkholderia pseudomallei 619s008	NZ_CIGP02000025.1	80688	85762	7.32
Burkholderia pseudomallei 619s008	CIGP02000025.1	80688	84942	5.27
Burkholderia pseudomallei BGR	NZ_CP008835.1	548608	553682	7.32
Burkholderia pseudomallei vgh16R	NZ_CP012516.1	1716001	1721117	7.32
Burkholderia pseudomallei vgh16W	NZ_CP012518.1	1715976	1721092	7.32
[truncated: 11,855 more rows]

## Sheet: Supplementary Data 4
Zorya I
Dunnett's multiple comparisons test	Mean Diff.	95.00% CI of diff.	Below threshold?	Summary	Adjusted P Value
VC vs. Zorya I	0.7713	0.05296 to 1.490	Yes	*	0.0278
VC vs. ZorA_E267A	0.07835	-0.6400 to 0.7967	No	ns	0.9996
VC vs. ZorA_A280P	0.3178	-0.4006 to 1.036	No	ns	0.9042
VC vs. ZorA_S302A	0.7742	0.05590 to 1.493	Yes	*	0.0268
VC vs. ZorA_S319A	0.7623	0.04397 to 1.481	Yes	*	0.0307
VC vs. ZorA_L361A	0.08593	-0.6324 to 0.8043	No	ns	0.9995
VC vs. ZorA_Q392A	0.7376	0.01929 to 1.456	Yes	*	0.0405
VC vs. ZorA_L423A	0.02699	-0.6913 to 0.7453	No	ns	0.9999
VC vs. ZorA_K444A	0.01099	-0.7073 to 0.7293	No	ns	>0.9999
VC vs. ZorA_E481A	0.0242	-0.6941 to 0.7425	No	ns	0.9999
VC vs. ZorA_A520P	0.03449	-0.6838 to 0.7528	No	ns	0.9998
VC vs. ZorA_S598A	0.03583	-0.6825 to 0.7542	No	ns	0.9998
VC vs. ZorA_Y631A	0.3723	-0.3460 to 1.091	No	ns	0.76
VC vs. ZorA_V664A	-0.03588	-0.7542 to 0.6825	No	ns	0.9998
VC vs. ZorB_E184A	0.7755	0.05718 to 1.494	Yes	*	0.0265
VC vs. ZorB_H186A	0.1099	-0.6085 to 0.8282	No	ns	0.9994
VC vs. ZorB_L199A	0.003254	-0.7151 to 0.7216	No	ns	>0.9999
VC vs. ZorB_R203A	0.01353	-0.7048 to 0.7319	No	ns	>0.9999
VC vs. ZorB_R254A	-0.1974	-0.9158 to 0.5209	No	ns	0.9951
VC vs. ZorB_R259A	-0.03052	-0.7489 to 0.6878	No	ns	0.9999
Zorya II
Dunnett's multiple comparisons test	Mean Diff.	95.00% CI of diff.	Below threshold?	Summary	Adjusted P Value
VC vs. Zorya II	1.238	0.9681 to 1.507	Yes	****	<0.0001
VC vs. ZorA_A210P	1.236	0.9666 to 1.505	Yes	****	<0.0001
VC vs. ZorA_V237A	1.235	0.9657 to 1.504	Yes	****	<0.0001
VC vs. ZorA_Q244A	1.236	0.9669 to 1.506	Yes	****	<0.0001
VC vs. ZorA_I282A	1.234	0.9645 to 1.503	Yes	****	<0.0001
VC vs. ZorA_T309A	1.236	0.9664 to 1.505	Yes	****	<0.0001
VC vs. ZorA_L346A	0.103	-0.1664 to 0.3724	No	ns	0.9492
VC vs. ZorA_E366A	1.238	0.9685 to 1.507	Yes	****	<0.0001
VC vs. ZorA_E402A	1.235	0.9657 to 1.504	Yes	****	<0.0001
VC vs. ZorB_E139A	1.236	0.9664 to 1.505	Yes	****	<0.0001
VC vs. ZorB_H141A	-0.024	-0.2934 to 0.2454	No	ns	>0.9999
VC vs. ZorB_T142A	1.237	0.9675 to 1.506	Yes	****	<0.0001
VC vs. ZorB_S143A	0.02	-0.2494 to 0.2894	No	ns	>0.9999
VC vs. ZorB_D145A	1.236	0.9671 to 1.506	Yes	****	<0.0001
VC vs. ZorBK188A	1.236	0.9666 to 1.505	Yes	****	<0.0001
VC vs. ZorB_Y196A	1.235	0.9655 to 1.504	Yes	****	<0.0001
VC vs. ZorB_R215A	0.2453	-0.02404 to 0.5147	No	ns	0.094
VC vs. ZorB_I232A	1.238	0.9687 to 1.507	Yes	****	<0.0001
VC vs. ZorB_R230A	0.2173	-0.05204 to 0.4867	No	ns	0.1831
