# Supplementary material for: Modularity of Zorya defense systems during phage inhibition
Source: Nat Commun. 2025 Mar 8;16:2344. doi: 10.1038/s41467-025-57397-2 (PMC11890865; doi:10.1038/s41467-025-57397-2)
Supplement: Supplementary file 6 — Source Data [file 41467_2025_57397_MOESM6_ESM.xlsx]

## Sheet: Figure 2
Figure 2 a
Values
	VC			Zorya I			ZorBCD			ZorACD			ZorABD			ZorABC			ZorAB			ZorCD			ZorBΔaa 43-287			ZorAΔaa 237-696			ZorBD24N
Alma	1.01	0.692	0.889	0.0751	0.354	0.0444	0.901	0.967	1.02	0.809	0.916	0.998	1.1	1.12	0.867	0.99	1.12	1.109	1.19	1.17	0.789	0.9	0.983	0.879	0.919	1.12	1.16	0.99	0.897	1.18	1.123	1.21	1.05
Statistical test
Dunnet's multiple comparison test	P-value
VC vs Zorya I	0.0028
Figure 2b
	VC				Zorya II				ZorBE				ZorAE				ZorAB				ZorE				ZorBD24N				ZorAΔaa 106-550				ZorB Δaa 45-235
T7	3.33	2.42	2.71		0.000233	0.000108	0.000214		1.5	0.792	1.86		5.67	0.5	1		4	0.458	3.43		2.67	1.46	3		3.33	1.13	0.857		5	0.792	2.29		5.17	0.5	2.57
Statistical test
Dunnet's multiple comparison test	P-value
VC vs Zorya II	1.852e-05
Figure 2 i/Supplementary Figure 2c
VC	Zorya I	ZorA_E267A	ZorA_A280P	ZorA_S302A	ZorA_S319A	ZorA_L361A	ZorA_Q392A	ZorA_L423A	ZorA_K444A	ZorA_E481A	ZorA_A520P	ZorA_S598A	ZorA_Y631A	ZorA_V664A	ZorBΔ88-194	ZorB_E184A	ZorB_H186A	ZorB_T187A	ZorB_D188A	ZorB_N196A	ZorB_L199A	ZorB_R203A	ZorB_Y235A	ZorB_R254A	ZorB_D257A	ZorB_R259A
0.919643	0.0446429	0.901786	0.821429	0.0178571	0.0357143	1	0.107143	1	1	1.08036	1.10714	1.04464	0.633929	1.16964	0.883929	0.0178571	0.901786	1.61607	1.35714	1.47321	1.09821	1.25893	0.0178571	1.60714	0.0446429	1.17857
0.645161	0.00322581	0.63871	0.26129	0.00967742	0.016129	0.487097	0.0225806	0.606452	0.616129	0.622581	0.603226	0.577419	0.296774	0.587097	0.622581	0.00967742	0.570968	0.609677	0.535484	0.416129	0.587097	0.464516	0.0193548	0.641935	0.00967742	0.577419
0.808429	0.0114942	0.597701	0.337165	0.0229885	0.0344828	0.628352	0.0306513	0.685824	0.724138	0.597701	0.559387	0.643678	0.32567	0.724138	0.67433	0.0191571	0.570881	0.559387	0.712644	0.708812	0.678161	0.609195	0.0153257	0.716475	0.0229885	0.708812
Statistical test
Provided in Supplementary Data file 4
Figure 2j/Supplementary Figure 2 d
VC	Zorya II	ZorA_A210P	ZorA_V237A	ZorA_Q244A	ZorA_I282A	ZorA_T309A	ZorA_L346A	ZorA_E366A	ZorA_E402A	ZorB_E139A	ZorB_H141A	ZorB_T142A	ZorB_S143A	ZorB_D145A	ZorBK188A	ZorB_Y196A	ZorB_R215A	ZorB_I232A	ZorB_R230A	ZorB_R230A
1.44	0.0019	0.0013	0.0049	0.0016	0.0064	0.0046	1.19	0.0018	0.0021	0.017	1.23	0.0022	1.19	0.0033	0.0032	0.0023	1.087	0.0027	1.29	0.891
1.09	0.00256	0.0053	0.0052	0.0043	0.0067	0.0065	0.991	0.0012	0.0077	0.0058	1.65	0.0029	1.28	0.0017	0.0071	0.0062	0.887	0.0012	0.991	0.901
1.19	0.003	0.0054	0.0048	0.0053	0.0054	0.0016	1.23	0.0035	0.005	0.0051	0.912	0.0043	1.192	0.0056	0.0017	0.0068	1.01	0.0018	0.887	0.908
Statistical test
Provided in Supplementary Data file 4

## Sheet: Figure 4
Figure 4 a
T0
	VC	Zoryai
R1	14000000000	13000000000
R2	10400000000	12400000000
R3	6400000000	8000000000
T3
R1	10000000000	112000000
R2	14200000000	142000000
R3	5800000000	102000000
T6
R1	10200000000	60000000
R2	10800000000	72000000
R3	12000000000	142000000
T9
R1	5000000000	50000000
R2	7800000000	98000000
R3	13200000000	86000000
T12
R1	13600000000	42000000
R2	10200000000	60000000
R3	11400000000	88000000
Figure 4b
	T0
VC	7.8e+08	340000000	2.6e+08
Zoryai	3.8e+08	2.2e+08	4.6e+08
	T3
VC	4100	1032	1674
Zoryai	2300	2948	6704
	T6
VC	8549	9765	8433
Zoryai	5684	8547	10620
	T9
VC	36675	3400	6600
Zoryai	30810	3600	5000
	T12
VC	16280	5704	4750
Zoryai	12570	8960	6299
Figure 4c
T (hrs)	VC			ZoryaI
0	0.35717	0.2362	0.38348	0.37784	0.31066	0.33925
3	0.13111	0.14793	0.14705	0.12223	0.11662	0.12775
6	0.11643	0.10909	0.09619	0.09237	0.0738	0.10929
9	0.05594	0.07425	0.06129	0.1058	0.07767	0.07954
12	0.07793	0.0559	0.09315	0.06205	0.13748	0.1081
Figure 4d
T0
	VC	Zoryai
R1	78000000	82000000
R2	50000000	54000000
R3	40000000	40000000
T3
R1	6200000000	62000000
R2	10000000000	82000000
R3	6800000000	52000000
T6
R1	10200000000	102000000
R2	5400000000	96000000
R3	8800000000	90000000
T9
R1	9600000000	48000000
R2	9800000000	62000000
R3	10000000000	52000000
T12
R1	3400000000	56000000
R2	6000000000	36000000
R3	5000000000	118000000
Figure 4e
	T0
VC	680000000	8.2e+08	1e+09
Zoryai	8.4e+08	1120000000	1180000000
	T3
VC	5600	5400	3600
Zoryai	5.2e+08	4.4e+08	660000000
	T6
VC	3200	3800	2400
Zoryai	2.4e+08	4.4e+08	4e+08
VC	4200	3000	3000
Zoryai	340000000	4e+08	360000000
	T12
VC	5200	4200	5200
Zoryai	3.8e+08	360000000	4.8e+08
Figure 4f
Time	VC			ZoryaI
0	0.23352	0.27629	0.29039	0.28077	0.26517	0.23935
3	0.06252	0.04103	0.06112	0.89659	1.06688	1.03601
6	0.04391	0.05118	0.03486	1.28801	1.36903	1.17523
9	0.15028	0.19808	0.18634	1.33149	1.4034	1.18186
12	0.08103	0.14731	0.0738	1.28508	1.18568	1.44376
Figure 4g
T0
	VC	Zorya II
R1	3600000000	7200000000
R2	5400000000	4200000000
R3	4800000000	4600000000
T3
R1	58000000000	560000000
R2	70000000000	800000000
R3	88000000000	480000000
T6
R1	40000000000	560000000
R2	94000000000	780000000
R3	78000000000	520000000
T9
R1	82000000000	700000000
R2	30000000000	460000000
R3	88000000000	680000000
T12
R1	38000000000	740000000
R2	54000000000	380000000
R3	46000000000	360000000
Figure 4h
	T0
VC	1120000000	4.4e+08	720000000
Zorya II	1.04e+09	660000000	8.8e+08
	T3
VC	5600	800	400
Zorya II	5.2e+08	200	600
	T6
VC	400	1000	400
Zorya II	1000	400	400
	T9
VC	200	600	600
Zorya II	800	400	400
	T12
VC	200	1000	1000
Zorya II	800	200	600
Figure 4i
	VC			Zorya II
0	0.35343	0.47946	0.46585	0.45786	0.51128	0.3683
3	0.01669	0.02865	0.0228	0.01586	0.0313	0.01535
6	0.03132	0.02105	0.01521	0.02858	0.01636	0.01677
9	0.07332	0.1119	0.07172	0.09902	0.10631	0.08737
12	0.08691	0.06744	0.10507	0.0638	0.08045	0.06051
Figure 4j
T0
	VC	Zorya II
R1	44000000	26000000
R2	54000000	66000000
R3	52000000	52000000
T3
R1	400000000000	50000000
R2	300000000000	58000000
R3	660000000000	28000000
T6
R1	520000000000	44000000
R2	240000000000	48000000
R3	260000000000	28000000
T9
R1	420000000000	26000000
R2	240000000000	34000000
R3	500000000000	46000000
T12
R1	220000000000	36000000
R2	340000000000	58000000
R3	380000000000	60000000
Figure 4k
	T0
VC	4.2e+08	280000000	320000000
Zorya II	5.2e+08	180000000	4.4e+08
	T3
VC	200	200	200
Zorya II	2.2e+08	2.6e+08	300000000
	T6
VC	600	200	600
Zorya II	180000000	320000000	2.4e+08
	T9
VC	1000	1200	2400
Zorya II	2.4e+08	1e+08	140000000
	T12
VC	200	4400	3200
Zorya II	4.4e+08	4.4e+08	2.2e+08
Figure 4l
Time (hr)	VC			Zorya II
0	0.39884	0.38759	0.32917	0.27835	0.28263	0.40855
3	0.031	0.04713	0.04144	0.4574	0.0232	0.4009
6	0.04401	0.03676	0.03804	0.77697	0.71984	0.72703
9	0.0988	0.17502	0.08747	1.6984	1.42593	1.22409
12	0.233	0.08518	0.08669	1.9959	1.79467	1.89314

## Sheet: Figure 5
Figure 5a
	Donnie			phAvM			phGM01			Emrys			Lana			Alwar			Rex			Katherine of Aragon			KTFEZG			Schmolga			Esilda			Levi			Hange			T7			CS16F			Alma			Mav
Zorya I	28 days, 9:01:00	6 days, 4:48:00	44 days, 6:48:00	13 days, 9:19:00	7 days, 15:17:00	11 days, 11:15:00	65 days, 23:29:00	16:12:00	1 day, 8:53:00	62 days, 3:28:00	32 days, 17:09:00	5 days, 10:04:00	9 days, 6:27:00	9 days, 14:44:00	16 days, 18:59:00	25 days, 14:53:00	13 days, 9:09:00	3 days, 10:17:00	30 days, 8:08:00	35 days, 8:35:00	57 days, 10:07:00	65 days, 5:57:00	24 days, 6:12:00	60 days, 21:09:00	1 day, 2:49:00	8 days, 2:41:00	32 days, 3:44:00	69 days, 0:46:00	61 days, 12:03:00	17 days, 7:22:00	16 days, 5:44:00	25 days, 9:41:00	8 days, 13:52:00	25 days, 17:52:00	44 days, 7:07:00	12 days, 22:28:00	48 days, 1:56:00	56 days, 21:08:00	36 days, 21:33:00	10:35:00	3 days, 0:06:00	14 days, 19:18:00	6 days, 10:53:00	4 days, 0:42:00	2 days, 3:32:00	49 days, 11:36:00	11 days, 8:36:00	2 days, 0:11:00	17 days, 22:21:00
Zorya II	56 days, 15:01:00	41 days, 7:37:00	8 days, 21:45:00	13000000	2.51E+06	3.99E+06	4.10E+06	9.88E+05	1.32E+06	1 day, 13:31:00	5 days, 10:01:00	69 days, 7:19:00	2 days, 15:56:00	64 days, 13:43:00	35 days, 3:48:00	63 days, 11:56:00	21 days, 21:56:00	64 days, 2:02:00	1 day, 12:29:00	43 days, 18:01:00	35 days, 4:36:00	46 days, 0:35:00	23 days, 4:34:00	2 days, 14:03:00	59 days, 14:03:00	67 days, 14:38:00	47 days, 7:39:00	36 days, 9:59:00	64 days, 11:13:00	54 days, 18:33:00	1234	1121	2567	1 day, 4:02:00	51 days, 11:57:00	2 days, 4:05:00	9 days, 8:44:00	31 days, 0:25:00	99	231	113	12 days, 15:01:00	4.8	3.7	59 days, 7:24:00	49 days, 5:05:00	26 days, 1:28:00	3 days, 21:15:00	38 days, 23:35:00
Figure 5b
	VC	Zorya II	ZorBE	ZorAE	ZorAB	ZorE
Replicate 1	1,12	3.4e-06	0.987	2.1	0.889	2.11
Replicate 2	1.14	9.1e-06	2.33	1.17	1.54	1.77
Replicate 3	1.22	5.4e-06	1.65	1.06	2.01	1.32
Dunnet's multiple comparison test	P-value
VC vs Zorya II	1.4e-05
Figure 5c
T0
	VC	Zorya II
R1	2400000000	3600000000
R2	13000000000	4600000000
R3	11800000000	12200000000
T3
R1	58000000000	740000000
R2	106000000000	760000000
R3	116000000000	380000000
T6
R1	50000000000	920000000
R2	38000000000	1100000000
R3	112000000000	600000000
T9
R1	126000000000	1140000000
R2	100000000000	300000000
R3	26000000000	1340000000
T12
R1	38000000000	740000000
R2	54000000000	380000000
R3	46000000000	360000000
Figure 5d
	T0
VC	4.4e+08	4.8e+08	700000000
Zorya II	680000000	1e+09	8.4e+08
	T3
VC	16800	7600	7600
Zorya II	17600000	0.0002	5800000
	T6
VC	13600	12600	3600
Zorya II	1260000	1160000	1520000
	T9
VC	200	15600	16400
Zorya II	80000	1300000	1580000
	T12
VC	7600	12200	13000
Zorya II	700000	1260000	1500000
Figure 5e
Time (hr)	VC			Zorya II
0	0.61287	0.48935	0.57581	0.5812	0.58154	0.56759
3	0.08074	0.17447	0.18651	0.77853	0.71912	0.79855
6	0.17676	0.13093	0.10175	0.5712	0.56947	0.58727
9	0.0982	0.18075	0.05451	0.55188	0.50667	0.52453
12	0.17432	0.13084	0.18651	0.6015	0.54058	0.56271
Figure 5f
T0
	VC	Zorya II
R1	44000000	26000000
R2	54000000	66000000
R3	52000000	52000000
T3
R1	400000000000	50000000
R2	300000000000	58000000
R3	660000000000	28000000
T6
R1	520000000000	44000000
R2	240000000000	48000000
R3	260000000000	28000000
T9
R1	420000000000	26000000
R2	240000000000	34000000
R3	500000000000	46000000
T12
R1	220000000000	36000000
R2	340000000000	58000000
R3	380000000000	60000000
Figure 5g
	T0
VC	4.2e+08	8e+08	8e+08
Zorya II	5.2e+08	560000000	1.66e+09
	T3
VC	14200	16800	6400
Zorya II	1240000000	1160000000	1.74e+09
	T6
VC	16000	17200	5400
Zorya II	1360000000	1.62e+09	7.4e+08
	T9
VC	11200	17600	16000
Zorya II	1.76e+09	560000000	1.56e+09
	T12
VC	12400	17000	7600
Zorya II	1.76e+09	1420000000	580000000
Figure 5h
	VC			Zorya II
0	0.47052	0.48804	0.43775	0.48371	0.51818	0.54845
3	0.03494	0.06577	0.04016	0.889	0.981	0.799
6	0.09222	0.07249	0.06309	1.34	1.61	1.88
9	0.0421	0.03633	0.03513	1.99	2.09	2.18
12	0.09166	0.05889	0.07381	2.55	2.41	2.31
[truncated: 2 more columns]

## Sheet: Figure 6
Figure 6a-b										Figure 6c-d															All gels used for quantification can be found at the Figshare page provided with the manuscript
Replicate 1
											Replicate 1
		Supercoiled pSG483 DNA (substrate)
	[ZorE] nM	0	48	96	190	380	770	1540					Supercoiled pSG483 DNA (substrate), [ZorE] = 768 nM
Nicked	Measurement 1	341.042	1014.77	1072.53	2764.08	4836.2	7871.42	2262.79				Time (mins)	0	5	10	15	20	25	30	40	50	60	90	120
	Measurement 2	368.627	880.527	1113.53	2986.67	5029.62	8214.12	2532.4
	Measurement 3	334.506	927.234	1084.11	2664.01	4806.96	7837.47	2554.81			Nicked	Measurement 1	21.308	46.178	64.994	66.03	73.408	78.549	77.548	83.189	73.984	61.992	43.553	55.446
	Average	348.058	940.844	1090.06	2804.92	4890.93	7974.34	2450				Measurement 2	23.03	52.526	74.405	76.325	85.104	90.541	88.64	93.218	83.552	69.992	48.906	63.293
												Measurement 3	24.57	57.677	80.659	83.097	94.22	99.303	98.752	103.386	92.629	77.06	53.241	69.439
Linear	Measurement 1	0	0	0	0	0	985.477	1536.96				Average	22.9693	52.127	73.3527	75.1507	84.244	89.4643	88.3133	93.2643	83.3883	69.6813	48.5667	62.726
	Measurement 2	0	0	0	0	0	940.527	1633.5
	Measurement 3	0	0	0	0	0	1015.36	1844.05			Linear	Measurement 1	11.566	10.348	10.451	10.22	10.624	11.671	12.706	16.038	18.347	17.051	17.837	20.457
	Average	0	0	0	0	0	980.453	1671.5				Measurement 2	11.599	10.603	10.781	10.365	11.101	12.252	13.709	17.796	20.31	18.855	20.089	23.351
												Measurement 3	11.874	10.963	11.429	11.063	11.832	13.139	14.969	19.169	22.038	20.386	21.819	25.337
Supercoiled	Measurement 1	9659.15	7648.44	7665.97	5815.37	4147.33	0	0				Average	11.6797	10.638	10.887	10.5493	11.1857	12.354	13.7947	17.6677	20.2317	18.764	19.915	23.0483
	Measurement 2	10226.9	7848.66	8357.05	6679.29	4676	0	0
	Measurement 3	10445.7	7942.51	7538.32	5907.78	4317.69	0	0			Supercoiled	Measurement 1	44.781	25.261	15.303	7.77	4.712	3.02	1.368	0.364	0	0.427	0.514	2.22
	Average	10110.6	7813.2	7853.78	6134.15	4380.34	0	0				Measurement 2	50.657	27.871	17.005	8.504	5.105	3.241	1.711	0.336	0	0.261	0.443	1.692
												Measurement 3	56.18	30.916	18.498	9.079	5.052	3.105	0.919	0.182	0	0.148	0.323	1.744
Sum of Averages of Topologies		10458.6	8754.05	8943.83	8939.07	9271.27	8954.79	4121.5				Average	50.5393	28.016	16.9353	8.451	4.95633	3.122	1.33267	0.294	0	0.278667	0.426667	1.88533
Nicked %		3.32795	10.7475	12.1878	31.3782	52.7536	89.0511	59.4443
Linear %		0	0	0	0	0	10.9489	40.5557			Sum of Averages of Topologies		85.1883	90.781	101.175	94.151	100.386	104.94	103.441	111.226	103.62	88.724	68.9083	87.6597
Supercoiled %		96.672	89.2525	87.8122	68.6218	47.2464	0	0			Nicked %		26.963	57.4206	72.5008	79.8193	83.9201	85.2526	85.3758	83.8512	80.4751	78.5372	70.4801	71.5563
											Linear %		13.7104	11.7183	10.7606	11.2047	11.1427	11.7724	13.3358	15.8845	19.5249	21.1487	28.9007	26.293
Replicate 2											Supercoiled %		59.3266	30.8611	16.7387	8.97601	4.93728	2.97502	1.28834	0.264327	0	0.314083	0.61918	2.15074
		Supercoiled pSG483 DNA (substrate)									Replicate 2
	[ZorE] nM	0	48	96	190	380	770	1540
													Supercoiled pSG483 DNA (substrate), [ZorE] = 768 nM
Nicked	Measurement 1	0	632.042	1081.46	2744.48	5484.13	7404.59	7376.57
	Measurement 2	101.192	819.284	1390.82	3460.89	7104.15	8451.76	8093.98				Time (mins)	0	5	10	15	20	25	30	40	50	60	90	120
	Measurement 3	102.021	725.163	1200.58	3210.65	6505.38	7982.98	8376.93
	Average	67.7377	725.496	1224.28	3138.67	6364.55	7946.44	7949.16			Nicked	Measurement 1	14.53	35.659	48.902	54.249	58.425	64.697	59.615	59.826	58.907	50.219	43.328	34.625
												Measurement 2	13.86	32.637	44.325	49.033	53.312	58.465	55.059	54.096	53.33	45.776	39.231	31.606
Linear	Measurement 1	0	0	0	0	66.192	424.284	949.82				Measurement 3	15.074	37.827	51.126	56.411	60.895	66.842	62.262	61.825	60.809	50.786	44.647	35.555
	Measurement 2	0	0	0	0	130.556	516.82	1148.65				Average	14.488	35.3743	48.1177	53.231	57.544	63.3347	58.9787	58.5823	57.682	48.927	42.402	33.9287
	Measurement 3	0	0	0	0	125.728	485.234	1175.77
	Average	0	0	0	0	107.492	475.446	1091.41			Linear	Measurement 1	4.433	3.76	4.236	4.922	6.096	7.095	7.582	8.99	12.307	11.687	15.989	18.72
												Measurement 2	4.721	4.125	4.461	5.327	6.025	6.881	7.269	8.538	11.653	10.879	14.679	16.96
Supercoiled	Measurement 1	9045.71	8419.05	7514.42	6441.15	3258.79	793.113	190.849				Measurement 3	4.741	4.198	4.562	5.381	6.559	7.587	8.204	9.682	13.041	12.309	16.677	19.555
	Measurement 2	10248.5	10480.4	8476.37	7271.64	3362.5	1033.23	294.263				Average	4.63167	4.02767	4.41967	5.21	6.22667	7.18767	7.685	9.07	12.3337	11.625	15.7817	18.4117
	Measurement 3	11011	10126.8	9061.97	7582.12	3844.28	997.941	222.385
	Average	10101.7	9675.43	8350.92	7098.31	3488.52	941.429	235.832			Supercoiled	Measurement 1	49.061	25.434	13.292	6.59	3.589	2.074	1.138	0.949	1.056	0.171	0	0.225
												Measurement 2	45.256	23.604	12.481	6.382	3.526	2.003	1.206	1.08	1.006	0.228	0	0.455
Sum of Averages of Topologies		10169.5	10400.9	9575.2	10237	9960.57	9363.32	9276.41				Measurement 3	51.218	26.976	14.027	7.184	4.14	2.424	1.498	1.242	1.227	0.275	0	0.15
Nicked %		0.666089	6.97531	12.786	30.6601	63.8975	84.8678	85.6923				Average	48.5117	25.338	13.2667	6.71867	3.75167	2.167	1.28067	1.09033	1.09633	0.224667	0	0.276667
Linear %		0	0	0	0	1.07918	5.07775	11.7655
Supercoiled %		99.3339	93.0247	87.214	69.3399	35.0233	10.0544	2.54228			Sum of Averages of Topologies		67.6313	64.74	65.804	65.1597	67.5223	72.6893	67.9443	68.7427	71.112	60.7767	58.1837	52.617
											Nicked %		21.422	54.6406	73.1227	81.6932	85.2222	87.1306	86.8044	85.2198	81.1143	80.5029	72.8761	64.4823
Replicate 3											Linear %		6.8484	6.2213	6.71641	7.99574	9.22164	9.8882	11.3107	13.1941	17.344	19.1274	27.1239	34.9919
											Supercoiled %		71.7296	39.1381	20.1609	10.3111	5.55619	2.98118	1.88488	1.58611	1.5417	0.369659	0	0.525812
		Supercoiled pSG483 DNA (substrate)
	[ZorE] nM	0	48	96	190	380	770	1540			Replicate 3
Nicked	Measurement 1	136.607	603.406	1050.82	1557.06	8219.81	10185.2	9602.81					Supercoiled pSG483 DNA (substrate), [ZorE] = 768 nM
	Measurement 2	130.607	564.698	1048.06	1613.43	7834.69	9707.17	9568.76
	Measurement 3	160.021	548.698	1025.94	1535.31	7376.28	9238.64	9253.81				Time (mins)	0	5	10	15	20	25	30	40	50	60	90	120
	Average	142.412	572.267	1041.61	1568.6	7810.26	9710.33	9475.13
											Nicked	Measurement 1	22.458	88.727	109.803	113.651	122.466	117.529	126.359	119.612	122.6	115.94	98.699	67.626
Linear	Measurement 1	0	0	0	0	49.95	523.87	1950.26				Measurement 2	25.93	107.494	131.937	135.368	144.289	139.059	142.661	137.063	144.037	137.163	117.722	82.751
	Measurement 2	0	0	0	0	42.95	369.627	1960.84				Measurement 3	23.715	95.739	118.177	121.423	128.891	125.836	133.818	127.813	131.146	123.818	105.689	74.152
	Measurement 3	0	0	0	0	75.364	346.042	1874.84				Average	24.0343	97.32	119.972	123.481	131.882	127.475	134.279	128.163	132.594	125.64	107.37	74.843
	Average	0	0	0	0	56.088	413.18	1928.65
											Linear	Measurement 1	6.607	8.8	12.062	14.65	18.049	20.012	24.591	29.552	37.193	41.554	56.372	51.91
Supercoiled	Measurement 1	11015.1	9637.95	9948.2	9093.66	4218.74	2667.45	768.234				Measurement 2	6.57	9.321	13.081	16.415	20.261	22.956	29.197	33.985	44.537	49.226	68.005	62.325
	Measurement 2	11138	9698.08	9561.61	8544.42	4675.81	2570.33	769.648				Measurement 3	6.602	8.991	12.443	15.208	18.974	20.993	25.947	31.476	39.979	44.896	60.127	55.664
	Measurement 3	9638.25	9335.25	9064.25	8354	4592.1	2283.79	720.234				Average	6.593	9.03733	12.5287	15.4243	19.0947	21.3203	26.5783	31.671	40.5697	45.2253	61.5013	56.633
	Average	10597.1	9557.09	9524.68	8664.03	4495.55	2507.19	752.705
											Supercoiled	Measurement 1	94.478	69.931	33.982	14.375	6.795	2.465	0.711	0	0.333	0.878	1.9	3.355
Sum of Averages of Topologies		10739.5	10129.4	10566.3	10232.6	12361.9	12630.7	12156.5				Measurement 2	112.874	83.52	39.585	16.878	7.95	2.868	0.674	0	0.324	1.053	2.002	3.716
Nicked %		1.32605	5.64959	9.85784	15.3294	63.1801	76.8788	77.943				Measurement 3	102.145	75.032	36.618	15.587	7.149	2.558	0.567	0	0.269	0.981	1.959	3.433
Linear %		0	0	0	0	0.453717	3.27123	15.8652				Average	103.166	76.161	36.7283	15.6133	7.298	2.63033	0.650667	0	0.308667	0.970667	1.95367	3.50133
Supercoiled %		98.6739	94.3504	90.1422	84.6706	36.3662	19.85	6.1918
											Sum of Averages of Topologies		133.793	182.518	169.229	154.518	158.275	151.425	161.508	159.834	173.473	171.836	170.825	134.977
											Nicked %		17.9638	53.3207	70.8933	79.9133	83.3248	84.1832	83.1408	80.185	76.4353	73.1163	62.8538	55.4486
											Linear %		4.92776	4.95147	7.40337	9.9822	12.0643	14.0798	16.4563	19.815	23.3868	26.3188	36.0025	41.9574
											Supercoiled %		77.1084	41.7279	21.7033	10.1045	4.61097	1.73705	0.402869	0	0.177934	0.564879	1.14367	2.59402
Figure 6e-f
	Replicate 1, Measurement 1														Replicate 1, Measurement 2														Replicate 1, Measurement 3														Replicate 1, Averages
		Relaxed pSG483 DNA (substrate), [ZorE] = 768 nM														Relaxed pSG483 DNA (substrate), [ZorE] = 768 nM														Relaxed pSG483 DNA (substrate), [ZorE] = 768 nM														Relaxed pSG483 DNA (substrate), [ZorE] = 768 nM
	Time (mins)	0	5	10	15	20	25	30	40	50	60	90	120		Time (mins)	0	5	10	15	20	25	30	40	50	60	90	120		Time (mins)	0	5	10	15	20	25	30	40	50	60	90	120		Time (mins)	0	5	10	15	20	25
	Nicked topology	43.522	81.764	66.81	71.692	83.056	83.417	87.722	98.834	94.868	96.739	98.546	100.256		Nicked topology	43.422	89.387	72.292	77.539	89.575	90.065	94.892	106.76	102.752	104.449	106.996	109.37		Nicked topology	43.699	88.866	72.728	77.608	89.989	90.069	93.837	106.954	101.948	105.164	107.487	108.097		Nicked topology	43.5477	86.6723	70.61	75.613	87.54	87.8503
	Second topology	15.46	11.556	14.268	13.476	13.962	12.782	12.828	12.986	11.215	10.503	11.171	12.502		Second topology	15.36	12.381	15.02	13.655	14.395	13.127	13.096	13.224	11.643	10.927	11.6	13.198		Second topology	15.637	12.576	15.32	14.203	14.88	13.603	13.509	13.71	11.821	11.227	12.026	13.406		Second topology	15.4857	12.171	14.8693	13.778	14.4123	13.1707
	Third topology	11.116	6.817	9.348	8.253	7.947	7.08	6.559	6.225	4.267	3.671	2.858	2.351		Third topology	11.016	6.629	9.587	8.154	7.768	6.917	6.832	6.05	4.539	3.855	3.147	2.619		Third topology	11.293	7.087	9.632	8.855	8.481	7.533	7.43	6.684	4.871	4.162	3.138	2.518		Third topology	11.1417	6.84433	9.52233	8.42067	8.06533	7.17667
	Fourth topology	4.661	3.451	4.249	3.723	3.178	2.973	2.383	2.176	1.268	0.766	0.354	0		Fourth topology	4.561	3.489	4.445	3.88	3.529	2.99	2.344	2.049	1.18	0.512	0.25	0		Fourth topology	4.838	3.766	4.66	4.154	3.797	3.238	2.772	2.417	1.332	0.682	0.388	0		Fourth topology	4.68667	3.56867	4.45133	3.919	3.50133	3.067
																																											Sum of Topologies	74.8617	109.256	99.453	101.731	113.519	111.265
																																											Nicked %	58.1708	79.3293	70.9984	74.3267	77.1148	78.9562
	Replicate 2, Measurement 1														Replicate 2, Measurement 2														Replicate 2, Measurement 3														Replicate 2, Averages
		Relaxed pSG483 DNA (substrate), [ZorE] = 768 nM														Relaxed pSG483 DNA (substrate), [ZorE] = 768 nM														Relaxed pSG483 DNA (substrate), [ZorE] = 768 nM														Relaxed pSG483 DNA (substrate), [ZorE] = 768 nM
	Time (mins)	0	5	10	15	20	25	30	40	50	60	90	120		Time (mins)	0	5	10	15	20	25	30	40	50	60	90	120		Time (mins)	0	5	10	15	20	25	30	40	50	60	90	120		Time (mins)	0	5	10	15	20	25
	Nicked topology	55.297	92.769	113.318	118.436	123.54	124.257	118.577	119.864	124.366	123.57	124.336	122.311		Nicked topology	58.451	99.592	120.945	125.951	131.725	134.212	126.979	127.257	131.391	131.338	128.887	126.37		Nicked topology	56.465	97.262	119.312	124.093	129.822	131.527	125.338	125.596	130.247	129.284	130.012	127.937		Nicked topology	56.7377	96.541	117.858	122.827	128.362	129.999
	Second topology	41.671	34.326	30.239	26.221	23.159	21.755	20.597	18.965	20.915	21.835	24.442	26.858		Second topology	39.239	33.418	28.663	25.926	21.401	20.22	18.398	17.565	18.811	19.827	21.569	25.5		Second topology	41.068	36.597	32.708	28.504	23.819	22.26	19.659	19.176	21.244	23.427	24.101	26.496		Second topology	40.6593	34.7803	30.5367	26.8837	22.793	21.4117
	Third topology	41.299	33.353	27.87	23.928	20.02	19.287	18.153	19.306	20.648	23.794	33.383	41.257		Third topology	43.524	34.618	27.743	24.532	19.591	19.245	19.05	19.881	21.243	24.932	36.105	43.692		Third topology	43.413	34.749	29.235	24.73	20.931	20.48	19.429	20.212	21.448	24.409	35.44	43.702		Third topology	42.7453	34.24	28.2827	24.3967	20.1807	19.6707
	Fourth topology	31.842	25.008	19.312	14.703	9.382	7.895	6.99	5.558	4.179	3	2.667	3.343		Fourth topology	33.34	25.935	20.343	15.792	10.316	8.444	7.491	5.625	4.504	3.01	3.332	3.431		Fourth topology	33.645	26.418	20.402	15.703	10.423	8.791	7.51	5.844	4.436	3.01	3.014	2.264		Fourth topology	32.9423	25.787	20.019	15.3993	10.0403	8.37667
	Fifth topology	17.182	13.798	9.87	7.518	4.206	3.168	2.577	1.951	1.46	0.161	0	0.047		Fifth topology	18.065	14.296	10.479	7.86	4.395	3.435	3.076	2.255	1.672	0.32	0	0.04		Fifth topology	18.116	14.591	10.472	8.033	4.58	3.542	2.868	2.115	1.665	0.305	0	0.078		Fifth topology	17.7877	14.2283	10.2737	7.80367	4.39367	3.38167
	Sixth topology	6.997	4.281	3.115	2.436	0.687	0.262	0.931	1.147	1.234	0.204	0.056	0.263		Sixth topology	7.58	4.809	3.586	2.705	0.96	0.414	1.106	1.404	1.499	0.55	0.617	0.965		Sixth topology	8.033	5.067	3.583	2.781	1.018	0.618	1.236	1.504	1.494	0.417	0.272	0.447		Sixth topology	7.53667	4.719	3.428	2.64067	0.888333	0.431333
																																											Sum of Topologies	198.409	210.296	210.398	199.951	186.658	183.271
																																											Nicked %	28.5963	45.9073	56.0168	61.4285	68.7686	70.9326
	Replicate 3, Measurement 1														Replicate 3, Measurement 2														Replicate 3, Measurement 3														Replicate 3, Averages
		Relaxed pSG483 DNA (substrate), [ZorE] = 768 nM														Relaxed pSG483 DNA (substrate), [ZorE] = 768 nM														Relaxed pSG483 DNA (substrate), [ZorE] = 768 nM														Relaxed pSG483 DNA (substrate), [ZorE] = 768 nM
	Time (mins)	0	5	10	15	20	25	30	40	50	60	90	120		Time (mins)	0	5	10	15	20	25	30	40	50	60	90	120		Time (mins)	0	5	10	15	20	25	30	40	50	60	90	120		Time (mins)	0	5	10	15	20	25
	Nicked topology	53.672	87.218	101.304	83.998	83.039	82.75	113.464	120.863	104.404	114.804	133.459	126.889		Nicked topology	54.369	89.73	102.854	84.877	83.993	84.019	115.036	121.535	106.79	116.01	134.537	128.397		Nicked topology	57.373	95.47	109.686	91.34	90.584	90.568	119.027	130.037	112.678	124.284	143.497	136.977		Nicked topology	55.138	90.806	104.615	86.7383	85.872	85.779
	Second topology	39.912	37.021	30.407	18.35	12.154	11.059	18.534	22.347	15.99	16.125	24.727	23.616		Second topology	39.432	35.585	28.718	17.667	11.239	9.278	16.625	20.11	14.71	16.032	23.384	24.432		Second topology	41.209	37.593	31.079	18.085	12.041	10.32	18.992	21.758	16.47	16.323	23.772	23.191		Second topology	40.1843	36.733	30.068	18.034	11.8113	10.219
	Third topology	42.398	34.393	28.926	18.391	12.9	8.565	15.418	19.973	19.24	19.426	27.923	35.185		Third topology	42.317	34.775	28.654	17.942	12.882	8.199	15.204	19.638	18.729	19.276	28.269	35.717		Third topology	44.74	36.818	30.705	19.666	13.821	9.339	16.492	20.364	19.667	20.547	30.395	38.78		Third topology	43.1517	35.3287	29.4283	18.6663	13.201	8.701
	Fourth topology	37.24	28.782	22.703	13.42	10.969	4.333	6.447	7.607	7.832	6.779	5.949	5.935		Fourth topology	37.113	28.797	22.896	13.337	10.532	4.041	6.461	7.666	7.423	6.654	5.786	6.068		Fourth topology	39.376	30.607	24.393	14.485	11.832	4.797	6.707	7.905	7.472	6.307	5.617	5.842		Fourth topology	37.9097	29.3953	23.3307	13.7473	11.111	4.39033
	Fifth topology	24.933	18.324	14.081	7.966	7.09	2.961	3.356	3.194	2.172	2.78	2.907	3.616		Fifth topology	24.637	18.159	13.845	7.777	6.808	2.633	2.873	2.781	2.029	2.274	2.553	3.444		Fifth topology	25.962	19.093	14.651	8.545	7.381	3.174	3.596	3.372	2.71	2.777	3.042	3.737		Fifth topology	25.1773	18.5253	14.1923	8.096	7.093	2.92267
	Sixth topology	13.831	9.078	6.782	4.09	2.722	0.95	0.783	1.111	0	0.177	0.228	2.955		Sixth topology	13.424	9.163	6.168	3.755	2.246	0.551	0.365	0.734	0	0.145	0.87	2.683		Sixth topology	14.901	9.35	6.535	4.162	2.672	0.941	0.696	1.135	0	0.28	1.056	3.173		Sixth topology	14.052	9.197	6.495	4.00233	2.54667	0.814
																																											Sum of Topologies	215.613	219.985	208.129	149.284	131.635	112.826
																																											Nicked %	25.5727	41.2782	50.2643	58.1028	65.2349	76.0277
Figure 6h								Figure 6i								Figure 6j
Figure 6k
No Phage										With-phAvM
anti-His										Anti His
Anti-Strep
										Anti Strep
Anti-CsrA
										Anti OmpC
Anti-OmpC
										Anti-CsrA
[truncated: 6 more columns]

## Sheet: Supplementary Figure 2
Supplementary Figure 2 e
	ϕMak			ϕPau			ϕT7			ϕT4			ϕSip			ϕNR1			ϕTB37			ϕBaz			ϕTB36			ϕTB34			ϕAlma			ϕAL25			ϕMav			ϕCS16F			ϕEH2			ϕCP			ϕBGP
Zorya type I- Serratia marcescens ATCC274	1.57	1.81	1.32	1.29	1.34	1.06	1.34	1.51	1.07	1.35	1.13	1.19	1.92	2.04	2.07	2.34	2.51	2.14	1.2	1.63	1.39	1.12	1.19	1.03	0.897	0.769	0.745	1.02	1.05	7.19	8.11	7.58	7.12	0.574	0.562	12..3	16.1	14.8	15.1	21.3	20.5	21.49	1.36	0.998	1.36	0.896	0.914	0.821	0.936
Zorya type I- Shewanella sp. ANA-3	1.65	1.91	1.1	1.56	1.21	1.56	1.45	1.12	1.43	0.86	0.92	0.79	0.982	0.897	0.992	0.897	0.896	0.893	0.78	0.915	0.63	0.896	0.915	0.991	1.02	1.03	1.01	1.25	1.49	1.31	1.26	1.25	1.16	1.66	1.84	1.4	2.21	2.01	2.09	0.91	0.84	0.83	0.816	0.749	0.821	0.936	0.998	0.958	0.885
Zorya type II- Escherichia coli ATCC8739	31	29	26	14.1	12.9	13.9	30189	34377	36891	1.28	1.12	1.26	0.913	0.957	0.912	4.23	3.87	3.85	0.697	0.697	0.669	0.996	1.023	0.928	0.899	0.889	0.907	1.1	1.34	1.2	1.77	1.85	1.71	16.2	15.4	16.2	1.26	1.22	1.21	15.9	15.2	15.7	13.8	14.2	13.2	1.27	1.315	1.29	2.66
Zorya type II- Klebsiella oxytoca 571.3	28	22	26	6.21	5.41	6.47	8.7	9.5	8.4	0.717	0.584	0.579	5.1	6.01	4.01	1.14	1.21	1.09	1.01	1.06	1.03	2.69	1.89	1.95	1.16	1.15	1.03	1.39	1.27	1.38	1.12	1.09	1.13	28	36	29	7.63	7.6	7.78	1.99	1.71	1.29	22.3	20.6	21.1	1.33	1.17	1.06	1.03
Zorya type II- Legionella lansingensis NCTC12830	0.89	1.12	0.93	0.99	0.89	1.02	0.71	0.59	0.55	1.07	1.05	1.09	1.22	0.998	0.999	1.15	1.07	1.11	0.547	0.61	0.578	1.66	1.02	1.01	0.889	0.914	0.863	2.45	2.34	2.39	2.99	2.14	2.89	1.65	1.71	1.49	13.5	11.7	12.9	20.3	19.56	20.3	13.9	12.56	12.3	2.06	1.26	1.48	0.901
Zorya type II- Serratia marcescens UMH9	38	31	36	1.33	1.43	1.34	8.12	7.1	8.58	1.2	1.28	1.102	1.01	1.07	1.04	3.4	2.9	2.99	2.64	2.61	2.51	2.22	2.34	2.03	1.15	1.18	1.25	0.506	0.524	0.443	1.66	1.58	1.85	33.2	32.1	31.9	3.12	3.84	3.54	1.99	2.01	1.81	1.08	1.06	1.04	1.66	1.99	1.65	4.16
Zorya type II- Escherichia coli KTE66	2.23	2.24	2.03	20.3	19.2	18.6	3.4	2.52	2.98	6.69	6.61	6.62	9.1	8.31	8.37	25.9	25.4	25.9	4.58	4.69	4.64	1.94	2.03	1.81	1.12	1.05	1.09	1.69	1.36	1.45	1.26	1.36	1.09	11.4	12.1	11.1	1.59	1.74	1.75	22.3	21.2	20.6	5.19	5.1	5.11	3.1	4.37	4.03	2.66
Zorya type II- Pseudomonas jinjuensis NBRC 103047	6.47	7.01	5.95	3.27	2.6	3.04	3.34	2.87	3.25	0.63	0.71	0.691	3.29	3.78	3.09	1.26	1.28	1.26	1.12	1.19	1.15	1.65	1.77	1.75	1.07	1.13	1.12	3.77	3.69	3.56	1.45	1.36	1.28	6.69	6.7	6.52	1.16	1.19	1.09	13.9	14.5	12.6	3.99	3.33	3.99	1.07	1.21	1.06	1.98
Zorya type II- Serratia marcescens strain AS012322	6.01	5.77	5.7	5.6	4.7	5.4	2.71	2.68	2.67	0.787	0.723	0.612	1.32	1.41	1.21	0.887	0.712	0.819	1.23	1.31	1.29	0.99	0.905	0.945	11.1	9.8	10.69	1.16	1.05	0.998	1.29	1.31	1.18	11.4	12.1	11.3	1.59	1.75	1.44	3.51	4.16	3.33	2.15	1.97	2.16	0.69	0.889	0.598	0.99
Zorya type II- Shewanella bicestrii strain JAB-1	1.3	1.41	0.92	1.56	1.47	1.72	0.91	0.98	1.02	0.654	0.702	0.619	1.34	1.39	1.22	1.24	1.29	1.298	0.69	0.639	0.704	0.845	0.879	0.881	0.948	0.987	0.928	0.779	0.816	0.728	1.69	1.52	1.49	1.21	1.31	1.22	1.25	1.34	1.12	19.2	18.4	19.3	24	33.6	18.5	1.11	1.466	1.27	9.26
Zorya type II- Sulfuricurvum kujiensen DSM16994	0.96	1.11	0.88	0.99	0.81	1.07	0.67	0.522	0.66	1.12	1.01	1.09	1.09	1.02	1.12	1.13	1.1	1.17	0.589	0.582	0.628	1.39	1.47	1.44	0.99	1.03	0.97	2.559	2.61	2.63	2.69	2.97	2.67	1.91	1.74	1.91	2.11	2.23	1.71	2.56	2.66	2.11	0.879	0.66	0.523	1.366	1.58	1.03	0.816
[truncated: 23 more columns]

## Sheet: Supplementary Figure 3
Supplementary Figure 3 a
	VC			Zorya I			ZorBCD			ZorACD			ZorABD			ZorABC			ZorAB			ZorCD			ZorBΔaa 43-287			ZorAΔaa 237-696			ZorBD24N
Mav	1.42	0.92	1.14	0.091	0.0591	0.0571	0.923	1.12	0.89	1.04	0.899	0.945	1.05	0.895	0.913	1.16	1.23	0.978	1.18	1.18	0.921	0.981	0.887	0.799	1.109	1.08	0.97	1.11	1.03	1	0.912	0.89	1.03
Statistical test
Dunnet's multiple comparison test	P-value
VC vs Zorya II	0.0002
Supplementary Figure 3b
	VC			Zorya II			ZorBE			ZorAE			ZorAB			ZorE			ZorBD24N			ZorAΔaa 106-550			ZorB Δaa 45-235
CS16F	0,998	1,190	1,030	0.013	0.078	0.054	1,188	1,031	0,997	1,214	0,927	0,929	0,887	0,888	1,017	1,186	1,196	0,956	1,134	1,270	0,882	1,029	1,033	1,184	1,031	0,888	0,950
Figure 2 i/Supplementary Figure 3c
VC	Zorya I	ZorA_E267A	ZorA_A280P	ZorA_S302A	ZorA_S319A	ZorA_L361A	ZorA_Q392A	ZorA_L423A	ZorA_K444A	ZorA_E481A	ZorA_A520P	ZorA_S598A	ZorA_Y631A	ZorA_V664A	ZorBΔ88-194	ZorB_E184A	ZorB_H186A	ZorB_T187A	ZorB_D188A	ZorB_N196A	ZorB_L199A	ZorB_R203A	ZorB_Y235A	ZorB_R254A	ZorB_D257A	ZorB_R259A
0.919643	0.0446429	0.901786	0.821429	0.0178571	0.0357143	1	0.107143	1	1	1.08036	1.10714	1.04464	0.633929	1.16964	0.883929	0.0178571	0.901786	1.61607	1.35714	1.47321	1.09821	1.25893	0.0178571	1.60714	0.0446429	1.17857
0.645161	0.00322581	0.63871	0.26129	0.00967742	0.016129	0.487097	0.0225806	0.606452	0.616129	0.622581	0.603226	0.577419	0.296774	0.587097	0.622581	0.00967742	0.570968	0.609677	0.535484	0.416129	0.587097	0.464516	0.0193548	0.641935	0.00967742	0.577419
0.808429	0.0114942	0.597701	0.337165	0.0229885	0.0344828	0.628352	0.0306513	0.685824	0.724138	0.597701	0.559387	0.643678	0.32567	0.724138	0.67433	0.0191571	0.570881	0.559387	0.712644	0.708812	0.678161	0.609195	0.0153257	0.716475	0.0229885	0.708812
Statistical test
Provided in Supplementary Data file 4
Figure 2j/Supplementary Figure 3 d
VC	Zorya II	ZorA_A210P	ZorA_V237A	ZorA_Q244A	ZorA_I282A	ZorA_T309A	ZorA_L346A	ZorA_E366A	ZorA_E402A	ZorB_E139A	ZorB_H141A	ZorB_T142A	ZorB_S143A	ZorB_D145A	ZorBK188A	ZorB_Y196A	ZorB_R215A	ZorB_I232A	ZorB_R230A	ZorB_R230A
1.44	0.0019	0.0013	0.0049	0.0016	0.0064	0.0046	1.19	0.0018	0.0021	0.017	1.23	0.0022	1.19	0.0033	0.0032	0.0023	1.087	0.0027	1.29	0.891
1.09	0.00256	0.0053	0.0052	0.0043	0.0067	0.0065	0.991	0.0012	0.0077	0.0058	1.65	0.0029	1.28	0.0017	0.0071	0.0062	0.887	0.0012	0.991	0.901
1.19	0.003	0.0054	0.0048	0.0053	0.0054	0.0016	1.23	0.0035	0.005	0.0051	0.912	0.0043	1.192	0.0056	0.0017	0.0068	1.01	0.0018	0.887	0.908
Statistical test
Provided in Supplementary Data file 4

## Sheet: Supplementary Figure 4
Supplementary Figure 4 a
T0
	VC	Zoryai	ZorA	ZorB	ZorC	ZorD	ZorABC	ZorABD	ZorBCD	ZorAB	ZorCD
R1	14000000000	13000000000	12800000000	5200000000	4400000000	5200000000	6600000000	5600000000	4600000000	14000000000	9800000000
R2	10400000000	12400000000	9600000000	12200000000	12600000000	7200000000	4400000000	6000000000	7600000000	9600000000	8200000000
R3	6400000000	8000000000	9800000000	13200000000	9400000000	14200000000	12400000000	14000000000	13600000000	12400000000	9000000000
T3
R1	10000000000	112000000	12800000000	12600000000	13800000000	4800000000	7400000000	12400000000	10600000000	6800000000	5400000000
R2	14200000000	142000000	10400000000	9400000000	8000000000	4400000000	6000000000	13000000000	7400000000	10800000000	13800000000
R3	5800000000	102000000	8400000000	13200000000	11800000000	12400000000	7000000000	8000000000	8800000000	5400000000	7000000000
T6
R1	10200000000	60000000	9600000000	13200000000	8200000000	7800000000	4800000000	7000000000	8000000000	9600000000	13600000000
R2	10800000000	72000000	9800000000	14200000000	10600000000	8400000000	13600000000	13800000000	10400000000	9200000000	9000000000
R3	12000000000	142000000	13200000000	9200000000	5800000000	5200000000	13400000000	6000000000	13600000000	6000000000	7800000000
T9
R1	5000000000	50000000	7000000000	13000000000	4400000000	7800000000	13000000000	13600000000	11200000000	6000000000	4600000000
R2	7800000000	98000000	4200000000	13200000000	6400000000	5600000000	13800000000	6000000000	11200000000	7000000000	13600000000
R3	13200000000	86000000	13200000000	7200000000	8000000000	5400000000	7800000000	13400000000	13200000000	4200000000	7000000000
T12
R1	13600000000	42000000	11400000000	14200000000	12400000000	9000000000	8000000000	4000000000	13000000000	7800000000	10600000000
R2	10200000000	60000000	10600000000	8200000000	6800000000	10000000000	9800000000	13000000000	9400000000	5200000000	9600000000
R3	11400000000	88000000	9600000000	8800000000	7800000000	13600000000	7400000000	6800000000	7000000000	11000000000	7400000000
Supplementary Figure 4 b
	T0
VC	7.8e+08	340000000	2.6e+08
Zoryai	3.8e+08	2.2e+08	4.6e+08
ZorA	8.2e+08	4.2e+08	2e+08
ZorB	8.2e+08	560000000	640000000
ZorC	640000000	180000000	640000000
ZorD	4.8e+08	5e+08	7.4e+08
ZorABC	300000000	280000000	720000000
ZorABD	2e+08	4.8e+08	300000000
ZorBCD	8e+08	560000000	5e+08
ZorAB	4.2e+08	2.6e+08	300000000
ZorCD	620000000	700000000	600000000
	T3
VC	4100	1032	1674
Zoryai	2300	2948	6704
ZorA	1100	3172	1408
ZorB	910	3028	6698
ZorC	2100	3309	2485
ZorD	881	4642	4392
ZorABC	4100	2193	3700
ZorABD	4300	2285	2194
ZorBCD	920	5302	4954
ZorAB	1140	5882	2080
ZorCD	2230	5820	1737
	T6
VC	8549	9765	8433
Zoryai	5684	8547	10620
ZorA	2004	7944	10221
ZorB	4446	8553	8430
ZorC	8010	7922	10337
ZorD	5313	9337	8625
ZorABC	2506	8238	8694
ZorABD	2757	9470	10029
ZorBCD	7464	9727	8471
ZorAB	5124	8524	9369
ZorCD	8548	8160	8841
	T9
VC	36675	3400	6600
Zoryai	30810	3600	5000
ZorA	44578	7600	7600
ZorB	43424	2200	6400
ZorC	28192	5600	2800
ZorD	28209	7600	7400
ZorABC	37406	6400	7200
ZorABD	35394	4400	8600
ZorBCD	40234	1800	7000
ZorAB	26470	4800	2400
ZorCD	11230	6600	5000
	T12
VC	16280	5704	4750
Zoryai	12570	8960	6299
ZorA	20529	6392	9195
ZorB	21436	5091	5817
ZorC	14555	8484	6473
ZorD	10755	8850	9689
ZorABC	22432	9031	9338
ZorABD	22953	5687	7430
ZorBCD	12558	5786	8199
ZorAB	12231	9311	7149
ZorCD	15330	6095	5318
Supplementary Figure 4 c
T (hrs)	VC			ZoryaI			ZorA			ZorB			ZorC			ZorD			ZorABC			ZorABD			ZorAB			ZorCD
0	0.35717	0.2362	0.38348	0.37784	0.31066	0.33925	0.2743	0.24745	0.33092	0.31867	0.29714	0.3341	0.38232	0.24709	0.40696	0.31007	0.37928	0.33656	0.25212	0.44807	0.2726	0.37243	0.44327	0.39974	0.3003	0.25377	0.40486	0.41481	0.38401	0.24976
3	0.13111	0.14793	0.14705	0.12223	0.11662	0.12775	0.14437	0.11277	0.1235	0.13727	0.13001	0.11389	0.14284	0.14895	0.11688	0.13498	0.14842	0.11936	0.12555	0.11533	0.11535	0.11938	0.14807	0.11739	0.13188	0.14446	0.11581	0.14838	0.12905	0.13684
6	0.11643	0.10909	0.09619	0.09237	0.0738	0.10929	0.10852	0.14988	0.1058	0.1034	0.09217	0.10553	0.0679	0.05114	0.08395	0.10265	0.11314	0.13695	0.0907	0.0583	0.1092	0.09649	0.06878	0.0763	0.05226	0.12295	0.07683	0.09606	0.13217	0.12792
9	0.05594	0.07425	0.06129	0.1058	0.07767	0.07954	0.05542	0.05053	0.12745	0.13706	0.13831	0.13594	0.12248	0.08288	0.14261	0.09951	0.06289	0.14199	0.09972	0.12334	0.13423	0.1028	0.06472	0.05929	0.07196	0.11005	0.12911	0.13299	0.11623	0.09596
12	0.07793	0.0559	0.09315	0.06205	0.13748	0.1081	0.10392	0.05924	0.14577	0.07577	0.14126	0.06117	0.07407	0.05533	0.09418	0.12702	0.10924	0.09663	0.09455	0.13831	0.07235	0.06063	0.09385	0.11694	0.1177	0.12153	0.05665	0.05177	0.1008	0.07178
Supplementary Figure 4 d
T0
	VC	Zoryai	ZorA	ZorB	ZorC	ZorD	ZorABC	ZorABD	ZorBCD	ZorAB	ZorCD
R1	78000000	82000000	72000000	72000000	72000000	102000000	94000000	78000000	92000000	42000000	66000000
R2	50000000	54000000	84000000	96000000	90000000	74000000	68000000	48000000	60000000	88000000	76000000
R3	40000000	40000000	44000000	66000000	90000000	54000000	66000000	82000000	82000000	94000000	56000000
T3
R1	6200000000	62000000	4400000000	6800000000	4200000000	7800000000	4600000000	5000000000	4800000000	7800000000	9000000000
R2	10000000000	82000000	7000000000	4800000000	6200000000	4400000000	4400000000	9600000000	5000000000	7400000000	4400000000
R3	6800000000	52000000	8800000000	8800000000	7200000000	6200000000	4800000000	8200000000	9400000000	4600000000	5800000000
T6
R1	10200000000	102000000	5800000000	5200000000	6400000000	7800000000	8000000000	8000000000	9400000000	5600000000	4200000000
R2	5400000000	96000000	5200000000	10200000000	6600000000	8800000000	5000000000	7800000000	8400000000	7800000000	6000000000
R3	8800000000	90000000	10200000000	4800000000	4400000000	8000000000	8600000000	5200000000	7200000000	10200000000	6000000000
T9
R1	9600000000	48000000	4200000000	4000000000	8600000000	5200000000	7800000000	6200000000	4000000000	4200000000	9200000000
R2	9800000000	62000000	7600000000	7000000000	4800000000	10200000000	6400000000	10000000000	6000000000	4400000000	5400000000
R3	10000000000	52000000	6200000000	9600000000	7800000000	5600000000	5600000000	7200000000	4000000000	4600000000	8800000000
T12
R1	3400000000	56000000	5800000000	4000000000	5000000000	9400000000	4600000000	9200000000	4400000000	8200000000	10600000000
R2	6000000000	36000000	6600000000	11200000000	11400000000	9800000000	9400000000	4000000000	11200000000	9600000000	5400000000
R3	5000000000	118000000	3200000000	3800000000	4000000000	4800000000	6000000000	5000000000	6200000000	8000000000	7200000000
Supplementary Figure 4 e
	T0
VC	680000000	8.2e+08	1e+09
Zoryai	8.4e+08	1120000000	1180000000
ZorA	1320000000	1180000000	9.6e+08
ZorB	1260000000	1100000000	7.4e+08
ZorC	1.06e+09	8.2e+08	7.4e+08
ZorD	1340000000	1420000000	1240000000
ZorABC	8.6e+08	1100000000	1240000000
ZorABD	1220000000	1.06e+09	1340000000
ZorBCD	720000000	1120000000	1180000000
ZorAB	1340000000	8.2e+08	1320000000
ZorCD	1340000000	1300000000	7.4e+08
	T3
VC	5600	5400	3600
Zoryai	5.2e+08	4.4e+08	660000000
ZorA	5600	6800	3400
ZorB	6000	5800	3000
ZorC	3800	2200	3200
ZorD	4200	3800	4800
ZorABC	4600	2800	3400
ZorABD	4800	4800	5000
ZorBCD	2400	4800	3200
ZorAB	2800	7000	4000
ZorCD	2800	2800	5800
	T6
VC	3200	3800	2400
Zoryai	2.4e+08	4.4e+08	4e+08
ZorA	2800	3600	3000
ZorB	2800	4200	2200
ZorC	4200	3000	3200
ZorD	2200	3000	4200
ZorABC	4200	3200	3400
ZorABD	4000	2800	2200
ZorBCD	3800	3400	2600
ZorAB	3800	2200	4400
ZorCD	2200	3800	2400
	T9
VC	4200	3000	3000
Zoryai	340000000	4e+08	360000000
ZorA	3800	2400	3800
ZorB	2400	3800	3000
ZorC	4400	2600	3400
ZorD	2400	4000	4400
ZorABC	2200	2200	3400
ZorABD	2600	4200	3600
ZorBCD	4200	2200	2800
ZorAB	3200	4200	2400
ZorCD	3000	3600	4200
	T12
VC	5200	4200	5200
Zoryai	3.8e+08	360000000	4.8e+08
ZorA	2600	4600	4200
ZorB	3600	4800	4000
ZorC	3400	4800	5200
ZorD	2400	2600	3600
ZorABC	2400	1800	4600
ZorABD	3800	5000	2600
ZorBCD	4800	4200	4000
ZorAB	2200	4000	3800
ZorCD	4400	3800	1800
Supplementary Figure 4 f
Time	VC			ZoryaI			ZorA			ZorB			ZorC			ZorD			ZorABC			ZorABD			ZorAB			ZorCD
0	0.23352	0.27629	0.29039	0.28077	0.26517	0.23935	0.21955	0.28114	0.28674	0.33521	0.29355	0.26759	0.31733	0.29778	0.30812	0.31174	0.3355	0.27756	0.29868	0.33901	0.3291	0.26875	0.31385	0.32026	0.22429	0.31488	0.30712	0.24768	0.30873	0.23405
3	0.06252	0.04103	0.06112	0.89659	1.06688	1.03601	0.06311	0.06183	0.06615	0.06498	0.04106	0.0379	0.05532	0.06062	0.05086	0.04577	0.05244	0.04397	0.05508	0.06705	0.06426	0.03825	0.04257	0.04489	0.06523	0.05331	0.03596	0.04372	0.06055	0.03715
6	0.04391	0.05118	0.03486	1.28801	1.36903	1.17523	0.06595	0.04121	0.04853	0.04227	0.04857	0.05571	0.03554	0.04171	0.06747	0.05429	0.06891	0.05389	0.06304	0.04866	0.05964	0.04217	0.04091	0.06773	0.06415	0.03966	0.04679	0.05006	0.06154	0.04455
9	0.15028	0.19808	0.18634	1.33149	1.4034	1.18186	0.11963	0.14729	0.1872	0.12761	0.14606	0.17159	0.14854	0.1187	0.13417	0.09347	0.1803	0.09139	0.07983	0.16328	0.11444	0.10064	0.18053	0.19063	0.12951	0.11493	0.16207	0.15833	0.20095	0.11731
12	0.08103	0.14731	0.0738	1.28508	1.18568	1.44376	0.13652	0.13522	0.20443	0.07902	0.09116	0.11039	0.13849	0.10177	0.18346	0.12235	0.09946	0.08804	0.08949	0.20412	0.20657	0.13224	0.12123	0.137	0.19909	0.1125	0.19849	0.08015	0.09243	0.18175
Supplementary Figure 4 g
T0
	VC	Zorya II	ZorA	ZorB	ZorE	ZorAB
R1	3600000000	7200000000	5800000000	9400000000	7400000000	8800000000
R2	5400000000	4200000000	6200000000	7600000000	3000000000	5200000000
R3	4800000000	4600000000	3000000000	8800000000	7400000000	9400000000
T3
R1	58000000000	560000000	78000000000	62000000000	34000000000	80000000000
R2	70000000000	800000000	58000000000	92000000000	54000000000	56000000000
R3	88000000000	480000000	74000000000	60000000000	64000000000	76000000000
T6
R1	40000000000	560000000	36000000000	28000000000	34000000000	62000000000
R2	94000000000	780000000	82000000000	76000000000	70000000000	34000000000
R3	78000000000	520000000	28000000000	30000000000	30000000000	36000000000
T9
R1	82000000000	700000000	50000000000	58000000000	56000000000	42000000000
R2	30000000000	460000000	44000000000	50000000000	54000000000	54000000000
R3	88000000000	680000000	70000000000	50000000000	50000000000	88000000000
T12
R1	38000000000	740000000	42000000000	72000000000	56000000000	46000000000
R2	54000000000	380000000	94000000000	48000000000	90000000000	60000000000
R3	46000000000	360000000	88000000000	94000000000	72000000000	58000000000
Supplementary Figure 4 h
	T0
VC	1120000000	4.4e+08	720000000
Zorya II	1.04e+09	660000000	8.8e+08
ZorA	5e+08	4.6e+08	4.6e+08
ZorB	8.2e+08	4.6e+08	1.06e+09
ZorE	3.8e+08	700000000	8.4e+08
ZorAB	560000000	1e+09	640000000
	T3
VC	5600	800	400
Zorya II	5.2e+08	200	600
ZorA	5600	600	600
ZorB	6000	1000	400
ZorE	3800	1000	8600
ZorAB	4200	600	600
	T6
VC	400	1000	400
Zorya II	1000	400	400
ZorA	1000	1000	200
ZorB	2200	800	400
ZorE	1000	1000	200
ZorAB	1000	200	600
	T9
VC	200	600	600
Zorya II	800	400	400
ZorA	800	0	3200
ZorB	600	1000	1000
ZorE	400	400	400
ZorAB	800	1000	1000
	T12
VC	200	1000	1000
Zorya II	800	200	600
ZorA	1000	600	1000
ZorB	400	3600	2200
ZorE	800	600	200
ZorAB	200	2400	6600
Supplementary Figure 4 i
	VC			Zorya II			ZorA			ZorB			ZorE			ZorAB
0	0.35343	0.47946	0.46585	0.45786	0.51128	0.3683	0.37836	0.49075	0.5163	0.46494	0.46075	0.50315	0.32123	0.39303	0.50907	0.34091	0.41949	0.4383
3	0.01669	0.02865	0.0228	0.01586	0.0313	0.01535	0.01795	0.01426	0.01504	0.0213	0.0319	0.01893	0.01441	0.01618	0.01512	0.01691	0.01139	0.0244
6	0.03132	0.02105	0.01521	0.02858	0.01636	0.01677	0.02938	0.03045	0.02788	0.02634	0.01568	0.0267	0.02687	0.01568	0.02232	0.01698	0.01056	0.0118
9	0.07332	0.1119	0.07172	0.09902	0.10631	0.08737	0.09402	0.0795	0.08432	0.09965	0.09745	0.07984	0.08874	0.08813	0.09092	0.06368	0.10522	0.1087
12	0.08691	0.06744	0.10507	0.0638	0.08045	0.06051	0.10357	0.10652	0.08552	0.07522	0.09499	0.11013	0.08147	0.10383	0.05931	0.08968	0.10398	0.07194
Supplementary Figure 4 j
T0
	VC	Zorya II	ZorA	ZorB	ZorE	ZorAB
R1	44000000	26000000	28000000	32000000	42000000	32000000
R2	54000000	66000000	48000000	50000000	58000000	60000000
R3	52000000	52000000	22000000	60000000	20000000	64000000
T3
R1	400000000000	50000000	600000000000	560000000000	560000000000	38000000000
R2	300000000000	58000000	380000000000	420000000000	560000000000	58000000000
R3	660000000000	28000000	580000000000	560000000000	620000000000	20000000000
T6
R1	520000000000	44000000	400000000000	600000000000	340000000000	62000000000
R2	240000000000	48000000	520000000000	340000000000	260000000000	36000000000
R3	260000000000	28000000	520000000000	500000000000	560000000000	52000000000
T9
R1	420000000000	26000000	300000000000	380000000000	280000000000	48000000000
R2	240000000000	34000000	560000000000	640000000000	620000000000	64000000000
R3	500000000000	46000000	300000000000	460000000000	300000000000	42000000000
T12
R1	220000000000	36000000	440000000000	200000000000	320000000000	50000000000
R2	340000000000	58000000	280000000000	300000000000	320000000000	32000000000
R3	380000000000	60000000	280000000000	220000000000	260000000000	60000000000
Supplementary Figure 4 k
	T0
VC	4.2e+08	280000000	320000000
Zorya II	5.2e+08	180000000	4.4e+08
ZorA	540000000	160000000	640000000
ZorB	4.6e+08	220000000	3.8e+08
ZorE	4.4e+08	200000000	4.4e+08
ZorAB	5e+08	180000000	4.2e+08
	T3
VC	200	200	200
Zorya II	2.2e+08	2.6e+08	300000000
ZorA	1000	200	2200
ZorB	600	200	2600
ZorE	3000	400	1400
ZorAB	2200	800	800
	T6
VC	600	200	600
Zorya II	180000000	320000000	2.4e+08
ZorA	1400	600	2200
ZorB	1400	4600	4200
ZorE	1800	1400	1200
ZorAB	800	800	1200
	T9
VC	1000	1200	2400
Zorya II	2.4e+08	1e+08	140000000
ZorA	1200	2000	2400
ZorB	3600	1400	2800
ZorE	3000	200	3200
ZorAB	1800	200	3600
	T12
VC	200	4400	3200
Zorya II	4.4e+08	4.4e+08	2.2e+08
ZorA	200	1600	2200
ZorB	2800	3000	200
ZorE	2200	3600	800
ZorAB	600	1400	3600
Supplementary Figure 4 l
Time (hr)	VC			Zorya II			ZorA			ZorB			ZorE			ZorAB
0	0.39884	0.38759	0.32917	0.27835	0.28263	0.40855	0.35956	0.44208	0.36352	0.40636	0.2802	0.33809	0.37488	0.30472	0.35662	0.42406	0.39413	0.43159
3	0.031	0.04713	0.04144	0.4574	0.0232	0.4009	0.04452	0.05278	0.047	0.05274	0.04311	0.04272	0.03206	0.03738	0.05536	0.05579	0.04019	0.04237
6	0.04401	0.03676	0.03804	0.77697	0.71984	0.72703	0.04279	0.03294	0.03103	0.03882	0.04499	0.03372	0.03001	0.03307	0.0303	0.04854	0.03041	0.0323
9	0.0988	0.17502	0.08747	1.6984	1.42593	1.22409	0.21955	0.20897	0.2187	0.1385	0.18559	0.24291	0.13754	0.1904	0.16505	0.14797	0.09383	0.19609
12	0.233	0.08518	0.08669	1.9959	1.79467	1.89314	0.085	0.14349	0.23635	0.21755	0.13231	0.08159	0.1639	0.16418	0.20666	0.17906	0.0985	0.08331

## Sheet: Supplementary Figure 5
Supplementary Figure 5a
T0
	VC	Zorya II	ZorA	ZorB	ZorE	ZorAB
R1	2400000000	3600000000	14200000000	6200000000	8400000000	4400000000
R2	13000000000	4600000000	5600000000	14200000000	10000000000	7600000000
R3	11800000000	12200000000	10600000000	4400000000	10000000000	7600000000
T3
R1	58000000000	740000000	118000000000	70000000000	68000000000	116000000000
R2	106000000000	760000000	38000000000	138000000000	110000000000	60000000000
R3	116000000000	380000000	74000000000	106000000000	58000000000	76000000000
T6
R1	50000000000	920000000	90000000000	104000000000	40000000000	44000000000
R2	38000000000	1100000000	84000000000	134000000000	116000000000	142000000000
R3	112000000000	600000000	134000000000	140000000000	90000000000	34000000000
T9
R1	126000000000	1140000000	32000000000	34000000000	64000000000	62000000000
R2	100000000000	300000000	76000000000	124000000000	24000000000	94000000000
R3	26000000000	1340000000	98000000000	104000000000	32000000000	132000000000
T12
R1	38000000000	740000000	42000000000	72000000000	56000000000	46000000000
R2	54000000000	380000000	94000000000	48000000000	90000000000	60000000000
R3	46000000000	360000000	88000000000	94000000000	72000000000	58000000000
Supplementary Figure 5 b
	T0
VC	4.4e+08	4.8e+08	700000000
Zorya II	680000000	1e+09	8.4e+08
ZorA	1.74e+09	1e+09	360000000
ZorB	4420000000	1.64e+09	9.2e+08
ZorE	340000000	1.54e+09	1120000000
ZorAB	7.6e+08	1300000000	1360000000
	T3
VC	16800	7600	7600
Zorya II	17600000	0.0002	5800000
ZorA	15800	15000	12200
ZorB	4200	5800	16600
ZorE	8800	13800	10000
ZorAB	11800	9600	16200
	T6
VC	13600	12600	3600
Zorya II	1260000	1160000	1520000
ZorA	9600	8200	14400
ZorB	16000	4200	14600
ZorE	5800	5200	4400
ZorAB	7600	16400	17400
	T9
VC	200	15600	16400
Zorya II	80000	1300000	1580000
ZorA	800	3400	7200
ZorB	600	13600	14400
ZorE	400	13000	17600
ZorAB	800	7400	12000
	T12
VC	7600	12200	13000
Zorya II	700000	1260000	1500000
ZorA	6600	13200	12000
ZorB	14800	17400	4000
ZorE	8200	8400	9400
ZorAB	17000	16200	8800
Supplementary Figure 5 c
Time (hr)	VC			Zorya II			ZorA			ZorB			ZorE			ZorAB
0	0.61287	0.48935	0.57581	0.5812	0.58154	0.56759	0.58034	0.50105	0.55625	0.55686	0.61609	0.53404	0.59957	0.59268	0.51667	0.58021	0.55608	0.48326
3	0.08074	0.17447	0.18651	0.77853	0.71912	0.79855	0.02411	0.07127	0.13996	0.06294	0.03392	0.12914	0.13229	0.10491	0.17968	0.07122	0.12048	0.07663
6	0.17676	0.13093	0.10175	0.5712	0.56947	0.58727	0.1284	0.14136	0.0273	0.16361	0.02062	0.14011	0.12404	0.09716	0.1434	0.14299	0.1308	0.11287
9	0.0982	0.18075	0.05451	0.55188	0.50667	0.52453	0.05481	0.11578	0.18069	0.11396	0.16556	0.07883	0.0708	0.08637	0.06097	0.03469	0.02859	0.10683
12	0.17432	0.13084	0.18651	0.6015	0.54058	0.56271	0.1807	0.18276	0.02651	0.13983	0.16761	0.18346	0.0449	0.17338	0.03356	0.0726	0.06608	0.07466
Supplementary Figure 5d
T0
	VC	Zorya II	ZorA	ZorB	ZorE	ZorAB
R1	44000000	26000000	28000000	32000000	42000000	32000000
R2	54000000	66000000	48000000	50000000	58000000	60000000
R3	52000000	52000000	22000000	60000000	20000000	64000000
T3
R1	400000000000	50000000	600000000000	560000000000	560000000000	38000000000
R2	300000000000	58000000	380000000000	420000000000	560000000000	58000000000
R3	660000000000	28000000	580000000000	560000000000	620000000000	20000000000
T6
R1	520000000000	44000000	400000000000	600000000000	340000000000	62000000000
R2	240000000000	48000000	520000000000	340000000000	260000000000	36000000000
R3	260000000000	28000000	520000000000	500000000000	560000000000	52000000000
T9
R1	420000000000	26000000	300000000000	380000000000	280000000000	48000000000
R2	240000000000	34000000	560000000000	640000000000	620000000000	64000000000
R3	500000000000	46000000	300000000000	460000000000	300000000000	42000000000
T12
R1	220000000000	36000000	440000000000	200000000000	320000000000	50000000000
R2	340000000000	58000000	280000000000	300000000000	320000000000	32000000000
R3	380000000000	60000000	280000000000	220000000000	260000000000	60000000000
Supplementary Figure 5e
	T0
VC	4.2e+08	8e+08	8e+08
Zorya II	5.2e+08	560000000	1.66e+09
ZorA	540000000	1420000000	7.4e+08
ZorB	4.6e+08	1220000000	1.8e+09
ZorE	4.4e+08	1260000000	1340000000
ZorAB	5e+08	1.66e+09	5.2e+08
	T3
VC	14200	16800	6400
Zorya II	1240000000	1160000000	1.74e+09
ZorA	16800	9800	11200
ZorB	17000	12200	12400
ZorE	11400	16600	11600
ZorAB	15000	10400	18200
	T6
VC	16000	17200	5400
Zorya II	1360000000	1.62e+09	7.4e+08
ZorA	7200	9000	7000
ZorB	7600	5600	6400
ZorE	11600	18200	10400
ZorAB	6400	7000	16800
	T9
VC	11200	17600	16000
Zorya II	1.76e+09	560000000	1.56e+09
ZorA	13800	9000	12800
ZorB	10400	8400	6400
ZorE	8200	15800	6800
ZorAB	1800	17400	10600
	T12
VC	12400	17000	7600
Zorya II	1.76e+09	1420000000	580000000
ZorA	10000	8200	12400
ZorB	18200	17200	12600
ZorE	13400	7800	16400
ZorAB	10000	6600	12000
Supplementary Figure 5 f
	VC			Zorya II			ZorA			ZorB			ZorE			ZorAB
0	0.47052	0.48804	0.43775	0.48371	0.51818	0.54845	0.4375	0.50722	0.44447	0.40733	0.36502	0.35227	0.39737	0.34925	0.55717	0.40218	0.46343	0.41162
3	0.03494	0.06577	0.04016	0.889	0.981	0.799	0.04527	0.06727	0.08999	0.04778	0.06293	0.06988	0.0627	0.04533	0.03764	0.07742	0.08925	0.06405
6	0.09222	0.07249	0.06309	1.34	1.61	1.88	0.08481	0.05454	0.09654	0.04188	0.04329	0.07663	0.09695	0.03461	0.08397	0.07832	0.05021	0.03884
9	0.0421	0.03633	0.03513	1.99	2.09	2.18	0.09225	0.07264	0.08625	0.07899	0.08893	0.03527	0.07909	0.04518	0.0379	0.07214	0.09454	0.04742
12	0.09166	0.05889	0.07381	2.55	2.41	2.31	0.06536	0.06869	0.06428	0.06029	0.06337	0.05517	0.09751	0.07581	0.07228	0.06562	0.04291	0.07105

## Sheet: Supplementary Figure 6
Supplementary Figure 6 a
	VC				Zorya II				ZorBE				ZorAE				ZorAB				ZorE				ZoryaII(ZorE-Strep)
T7	0.684	0.808	1.53		8.95e-05	9.23e-05	0.0001		1	1.08	1.11		1.26	1.081	1123		0.423	1	0.947		1.16	1.04	0.895		0.000121	7.31e-05	7.89e-05
Statistical test
Dunnet's multiple comparison test	P-value
VC vs Zorya I	0.0195
All gels used for quantification Supplementary Figure 6en can be found at the Figshare page provided with the manuscript
Supplementary Figure 6e-f										Supplementary Figure 6 g-h
Replicate 1										Replicate 1
	E. coli MG1655 gDNA (Substrate)										ΦT7 gDNA (substrate)							ΦMak gDNA (substrate)
[ZorE] nM	0	48	96	190	380	770	1540			[ZorE] nM	0	48	96	190	380	770	1540	0	48	96	190	380	770	1540
Measurement 1	5343.86	6692.18	6049.62	5363.33	5570.57	5685.05	4236.1			Measurement 1	10291	9174.23	9984.83	9462.23	11944.7	12017.3	3262.13	14951.9	13007.6	13687	13667.3	12009.2	11076.9	0
Measurement 2	5867.42	6799.66	6431.95	5508.23	5618.05	5188.76	3891.98			Measurement 2	10743.6	11737.1	12263	12486.9	13561.5	13731	4457.52	14497	14249.3	14087.9	13875.4	14208.7	12184.3	0
Measurement 3	5783.18	5955.86	5552.55	4773.01	5057.79	4455.5	3349.33			Measurement 3	10897.9	11237.2	11393.5	11344.1	14141.2	12488.9	3260.3	14657.2	13221.2	13805.4	13450.1	14019.3	10694.8	0
Average	5664.82	6482.57	6011.37	5214.85	5415.47	5109.77	3825.8			Average	10644.2	10716.2	11213.8	11097.7	13215.8	12745.7	3659.99	14702	13492.7	13860.1	13664.3	13412.4	11318.6	0
Relative Intensity vs 0 nM	#DIV/0!	#DIV/0!	#DIV/0!	#DIV/0!	#DIV/0!	#DIV/0!	#DIV/0!			Relative Intensity vs 0 nM	22175.3	22325.4	23362	23120.3	27532.9	26553.6	7624.97	#DIV/0!	#DIV/0!	#DIV/0!	#DIV/0!	#DIV/0!	#DIV/0!	#DIV/0!
Replicate 2										Replicate 2
	E. coli MG1655 gDNA (Substrate)										ΦT7 gDNA (substrate)							ΦMak gDNA (substrate)
[ZorE] nM	0	48	96	190	380	770	1540			[ZorE] nM	0	48	96	190	380	770	1540	0	48	96	190	380	770	1540
Measurement 1	12396.1	13275.8	14089.1	12686	12415.5	8535.09	6498.49			Measurement 1	8371.12	7423.64	8014.66	7405.23	8963.59	7632.4	2943.3	6094.33	4896.2	4793.33	5280.38	2828.6	1350.87	0
Measurement 2	14242.9	15679.9	15058	13432.8	13424.8	9382.75	7210.8			Measurement 2	9208.3	8566.81	8528.81	8115.33	9728.03	9018.45	3715.08	6742.15	5528.2	4641.26	5129.13	2040.94	1140.34	0
Measurement 3	14731.2	12696.8	13158.5	12571.3	11809.5	9146.05	7345.83			Measurement 3	9202.83	8649.52	8040.15	8257.28	10241	9580.98	3506.55	6807.57	5400.62	4959.91	5905.79	2512.89	1450.77	0
Average	13790.1	13884.2	14101.9	12896.7	12549.9	9021.3	7018.37			Average	8927.42	8213.32	8194.54	7925.94	9644.2	8743.94	3388.31	6548.02	5275.01	4798.16	5438.43	2460.81	1313.99	0
Relative Intensity vs 0 nM	#DIV/0!	#DIV/0!	#DIV/0!	#DIV/0!	#DIV/0!	#DIV/0!	#DIV/0!			Relative Intensity vs 0 nM	18598.8	17111.1	17072	16512.4	20092.1	18216.5	7058.98	#DIV/0!	#DIV/0!	#DIV/0!	#DIV/0!	#DIV/0!	#DIV/0!	#DIV/0!
Replicate 3										Replicate 3
	E. coli MG1655 gDNA (Substrate)										ΦT7 gDNA (substrate)							ΦMak gDNA (substrate)
[ZorE] nM	0	48	96	190	380	770	1540			[ZorE] nM	0	48	96	190	380	770	1540	0	48	96	190	380	770	1540
Measurement 1	20110.1	10668.6	12576.4	12982	15677.5	20179.9	11802.7			Measurement 1	6989.76	8319.52	7374.47	5996.52	4156.07	3523.25	1607.26	5077.05	5008.52	5082.4	2004.08	3829.76	2617.81	189.402
Measurement 2	20281.1	16765.7	17863.1	18099.7	17530.5	15784.3	12954.8			Measurement 2	6288.86	7310.45	6640.15	6029.93	3537.3	3463.78	1135.31	4276.74	4280.2	4747.98	1863.96	3430.52	2292.4	283.506
Measurement 3	20364.9	15911.1	17699.4	18072.4	16253	14582	12715.4			Measurement 3	7659.66	8138.03	7224.69	6826.59	3687.57	2601.45	1172.23	4927.69	4928.57	5157.86	2022.38	3576.28	2308.26	302.092
Average	20252	14448.4	16046.3	16384.7	16487	16848.7	12491			Average	6979.43	7922.67	7079.77	6284.35	3793.65	3196.16	1304.93	4760.49	4739.1	4996.08	1963.47	3612.18	2406.15	258.333
Relative Intensity vs 0 nM	#DIV/0!	#DIV/0!	#DIV/0!	#DIV/0!	#DIV/0!	#DIV/0!	#DIV/0!			Relative Intensity vs 0 nM	14540.5	16505.6	14749.5	13092.4	7903.43	6658.66	2718.61	#DIV/0!	#DIV/0!	#DIV/0!	#DIV/0!	#DIV/0!	#DIV/0!	#DIV/0!
Supplementary Figure 6i,j and k
Replicate 1
		Supercoiled pSG483 DNA (substrate), [ZorE] = 768 nM
			Mg2+			Mn2+			Ca2+			Zn2+			Li+
	[cation] mM	0	5	25	50	5	25	50	5	25	50	5	25	50	5	25	50
Nicked	Measurement 1	22.539	71.478	60.226	14.957	84.572	59.429	16.924	22.964	23.868	40.635	83.45	36.587	59.985	19.091	15.808	4.735
	Measurement 2	12.761	42.961	35.486	10.42	51.093	35.351	13.344	13.774	15.196	25.126	50.491	27.005	43.161	10.446	6.545	0
	Measurement 3	21.584	71.028	59.548	14.897	83.976	58.207	18.078	22.711	24.085	39.777	82.979	40.068	64.431	18.299	15.103	3.545
	Average	18.9613	61.8223	51.7533	13.4247	73.2137	50.9957	16.1153	19.8163	21.0497	35.1793	72.3067	34.5533	55.859	15.9453	12.4853	2.76
Linear	Measurement 1	0	25.72	2.796	2.637	25.746	5.003	7.703	2.284	3.153	4.609	20.478	6.354	8.183	0	0	0
	Measurement 2	0	16.325	2.951	2.649	16.684	4.836	7.813	2.284	3.264	4.764	14.635	6.384	8.602	0	0	0
	Measurement 3	0	25.762	3.66	2.843	25.937	5.337	7.832	2.15	3.393	5.329	20.737	6.443	9.181	0	0	0
	Average	0	22.6023	3.13567	2.70967	22.789	5.05867	7.78267	2.23933	3.27	4.90067	18.6167	6.39367	8.65533	0	0	0
Supercoiled	Measurement 1	73.748	0.982	44.268	67.128	0.4	39.462	56.092	77.072	71.28	69.358	12.458	48.729	28.776	62.701	63.369	68.215
	Measurement 2	47.09	0.541	27.037	41.904	0	23.24	43.037	51.091	47.844	43.251	9.161	38.079	22.983	38.732	38.766	39.547
	Measurement 3	76.579	1.193	44.77	69.693	0	38.973	59.918	79.431	74.808	70.943	13.039	51.706	30.768	64.72	64.458	65.581
	Average	65.8057	0.905333	38.6917	59.575	0.133333	33.8917	53.0157	69.198	64.644	61.184	11.5527	46.1713	27.509	55.3843	55.531	57.781
Sum of Averages of Topologies		84.767	85.33	93.5807	75.7093	96.136	89.946	76.9137	91.2537	88.9637	101.264	102.476	87.1183	92.0233	71.3297	68.0163	60.541
Nicked %		22.3688	72.4509	55.3034	17.7319	76.1563	56.6959	20.9525	21.7157	23.661	34.7402	70.5596	39.6625	60.7009	22.3544	18.3564	4.55889
Linear %		0	26.4881	3.35076	3.57904	23.705	5.62412	10.1187	2.45397	3.67566	4.8395	18.1669	7.33906	9.40559	0	0	0
Supercoiled %		77.6312	1.06098	41.3458	78.6891	0.138692	37.68	68.9288	75.8304	72.6634	60.4203	11.2735	52.9984	29.8935	77.6456	81.6436	95.4411
Replicate 2
		Supercoiled pSG483 DNA (substrate), [ZorE] = 768 nM
			Mg2+			Mn2+			Ca2+			Zn2+			Li+
	[cation] mM	0	5	25	50	5	25	50	5	25	50	5	25	50	5	25	50
Nicked	Measurement 1	29.548	106.293	78.426	72.787	65.363	19.31	14.388	30.794	48.844	49.421	96.944	44.394	46.114	21.343	13.829	15.516
	Measurement 2	28.893	100.784	81.965	73.087	62.98	23.785	16.972	29.761	50.075	47.873	99.712	42.331	46.087	22.873	15.129	14.656
	Measurement 3	0	109.547	77.092	72.011	67.632	16.873	11.983	30.871	46.912	51.962	92.241	44.671	43.138	24.982	18.881	19.782
	Average	19.4803	105.541	79.161	72.6283	65.325	19.9893	14.4477	30.4753	48.6103	49.752	96.299	43.7987	45.113	23.066	15.9463	16.6513
Linear	Measurement 1	0	4.351	0	0	15.57	0	0.156	0	0	0	22.567	7.882	6.832	0	0	0
	Measurement 2	0	8.063	0.026	0	26.017	0	0.634	0	0	0	36.595	6.374	6.485	0	0	0
	Measurement 3	0	2.38	0	0	14.813	0	0	0	0	0	26.435	2.795	2.209	0	0	0
	Average	0	4.93133	0.00866667	0	18.8	0	0.263333	0	0	0	28.5323	5.68367	5.17533	0	0	0
Supercoiled	Measurement 1	46.633	0	4.946	5.172	0	0	0	29.375	35.952	31.607	2.399	0	0	22.244	32.763	51.605
	Measurement 2	51.982	0	6.914	5.815	0	0	0	27.943	33.982	30.091	0	0	0	22.871	31.193	47.814
	Measurement 3	41.9577	0	3.148	4.189	0	0	0	33.473	38.851	34.991	1.681	0	0	18.903	33.379	55.901
	Average	46.8576	0	5.00267	5.05867	0	0	0	30.2637	36.2617	32.2297	1.36	0	0	21.3393	32.445	51.7733
Sum of Averages of Topologies		66.3379	110.473	84.1723	77.687	84.125	19.9893	14.711	60.739	84.872	81.9817	126.191	49.4823	50.2883	44.4053	48.3913	68.4247
Nicked %		29.3653	95.5362	94.0463	93.4884	77.6523	100	98.21	50.1742	57.2749	60.6867	76.3119	88.5137	89.7087	51.9442	32.9529	24.3353
Linear %		0	4.46385	0.0102963	0	22.3477	0	1.79004	0	0	0	22.6104	11.4863	10.2913	0	0	0
Supercoiled %		70.6347	0	5.94336	6.5116	0	0	0	49.8258	42.7251	39.3133	1.07773	0	0	48.0558	67.0471	75.6647
Replicate 3
		Supercoiled pSG483 DNA (substrate), [ZorE] = 768 nM
			Mg2+			Mn2+			Ca2+			Zn2+			Li+
	[cation] mM	0	5	25	50	5	25	50	5	25	50	5	25	50	5	25	50
Nicked	Measurement 1	23.47	96.056	73.644	19.186	19.238	52.11	28.837	11.317	18.988	34.003	79.109	55.06	28.737	7.854	0	0
	Measurement 2	32.523	134.612	114.648	27.516	29.545	82.513	44.554	18.183	28.99	49.981	114.282	73.392	38.93	13.147	0	0
	Measurement 3	23.292	104.262	84.627	20.078	19.167	58.842	31.121	10.827	19.334	35.405	83.819	54.281	26.516	6.51	0	0
	Average	26.4283	111.643	90.973	22.26	22.65	64.4883	34.8373	13.4423	22.4373	39.7963	92.4033	60.911	31.3943	9.17033	0	0
Linear	Measurement 1	0	25.72	2.796	2.637	25.746	5.003	7.703	2.284	3.153	4.609	20.478	6.354	8.183	0	0	0
	Measurement 2	0	16.325	2.951	2.649	16.684	4.836	7.813	2.284	3.264	4.764	14.635	6.384	8.602	0	0	0
	Measurement 3	0	25.762	3.66	2.843	25.937	5.337	7.832	2.15	3.393	5.329	20.737	6.443	9.181	0	0	0
	Average	0	22.6023	3.13567	2.70967	22.789	5.05867	7.78267	2.23933	3.27	4.90067	18.6167	6.39367	8.65533	0	0	0
Supercoiled	Measurement 1	107.676	10.233	39.514	59.191	8.069	-0.651	35.517	71.253	81.744	66.59	-0.08	52.581	71.733	81.544	50.361	87.743
	Measurement 2	145.364	13.165	59.045	87.72	9.834	-0.15	54.905	106.868	114.582	93.605	1.112	72.79	90.436	115.303	70.844	114.019
	Measurement 3	125.656	8.805	43.879	66.86	4.453	-2.41	40.935	82.149	88.761	72.957	-2.278	55.339	72.93	89.82	56.839	103.578
	Average	126.232	10.7343	47.4793	71.257	7.452	-1.07033	43.7857	86.7567	95.029	77.7173	-0.415333	60.2367	78.3663	95.5557	59.348	101.78
Sum of Averages of Topologies		152.66	144.98	141.588	96.2267	52.891	68.4767	86.4057	102.438	120.736	122.414	110.605	127.541	118.416	104.726	59.348	101.78
Nicked %		17.3119	77.006	64.2519	23.1329	42.8239	94.1756	40.3183	13.1224	18.5837	32.5095	83.5438	47.7579	26.5119	8.7565	0	0
Linear %		0	15.59	2.21464	2.81592	43.0867	7.38743	9.00713	2.18603	2.70838	4.00334	16.8317	5.01302	7.30926	0	0	0
Supercoiled %		82.6881	7.40401	33.5334	74.0512	14.0894	-1.56306	50.6745	84.6916	78.7079	63.4871	-0.375512	47.2291	66.1788	91.2435	100	100
Supplementary Figure l and m
Replicate 1
		Linearised pSG483 DNA (substrate), [ZorE] = 768 nM
	Time (mins)	0	5	10	15	20	25	30	40	50	60	90	120
Linearised	Measurement 1	93.973	98.665	99.806	98.89	88.182	75.669	75.549	80.001	84.694	87.412	84.077	74.056
	Measurement 2	94.193	97.376	98.066	97.042	86.431	73.871	73.091	77.847	82.817	86.153	82.956	72.592
	Measurement 3	88.311	91.471	91.199	91.491	82.224	70.35	69.601	74.207	78.173	81.405	78.278	68.784
	Average	92.159	95.8373	96.357	95.8077	85.6123	73.2967	72.747	77.3517	81.8947	84.99	81.7703	71.8107
Replicate 2
		Linearised pSG483 DNA (substrate), [ZorE] = 768 nM
	Time (mins)	0	5	10	15	20	25	30	40	50	60	90	120
Linearised	Measurement 1	101.166	89.855	90.748	81.583	79.227	75.78	68.29	66.351	68.279	65.982	61.446	52.532
	Measurement 2	102.313	91.003	91.634	82.273	80.072	76.722	69.497	67.573	69.442	66.912	62.327	53.203
	Measurement 3	118.265	103.847	106.337	94.907	93.338	89.524	81.156	79.723	81.416	78.565	72.92	62.105
	Average	107.248	94.9017	96.2397	86.2543	84.2123	80.6753	72.981	71.2157	73.0457	70.4863	65.5643	55.9467
Replicate 3
		Linearised pSG483 DNA (substrate), [ZorE] = 768 nM
	Time (mins)	0	5	10	15	20	25	30	40	50	60	90	120
Linearised	Measurement 1	86.83	89.783	85.188	88.455	88.442	92.709	95.092	88.559	90.637	87.107	83.71	77.528
	Measurement 2	90.117	93.145	88.308	91.914	91.808	96.385	98.785	91.44	93.867	90.407	86.773	80.357
	Measurement 3	77.625	79.935	75.814	78.934	78.783	82.642	84.997	79.493	80.958	77.931	74.719	69.414
	Average	84.8573	87.621	83.1033	86.4343	86.3443	90.5787	92.958	86.4973	88.4873	85.1483	81.734	75.7663
Supplementary Figure 6 n and o
Replicate 1
		Nicked pSG483 DNA (substrate), [ZorE] = 768 nM
	Time (mins)	0	5	10	15	20	25	30	40	50	60	90	120
Nicked	Measurement 1	81.501	82.407	76.269	83.69	87.125	74.921	81.536	78.661	79.577	75.979	78.456	63.392
	Measurement 2	108.14	109.01	100.833	110.17	114.36	98.908	107.418	103.298	104.89	100.015	103.852	83.952
	Measurement 3	110.871	110.14	103.381	112.483	116.445	101.855	110.204	105.974	107.523	102.547	106.55	86.349
	Average	100.171	100.519	93.4943	102.114	105.977	91.8947	99.7193	95.9777	97.33	92.847	96.286	77.8977
Linear	Measurement 1	0	0.592	0.622	1.064	1.352	1.513	2.446	3.156	4.529	5.737	11.248	11.744
	Measurement 2	0	0.141	0.076	0.942	1.953	2.231	3.243	4.381	6.142	7.701	15.688	16.202
	Measurement 3	0	0	0.564	1.11	2.247	2.139	3.713	4.498	6.577	7.988	16.179	17.346
	Average	0	0.244333	0.420667	1.03867	1.85067	1.961	3.134	4.01167	5.74933	7.142	14.3717	15.0973
Sum of Averages of Topologies		100.171	100.763	93.915	103.153	107.827	93.8557	102.853	99.9893	103.079	99.989	110.658	92.995
Nicked %		100	99.7575	99.5521	98.9931	98.2837	97.9106	96.9529	95.9879	94.4224	92.8572	87.0125	83.7654
Linear %		0	0.242482	0.447923	1.00692	1.71632	2.08938	3.04706	4.01209	5.57758	7.14279	12.9875	16.2346
Replicate 2
		Nicked pSG483 DNA (substrate), [ZorE] = 768 nM
	Time (mins)	0	5	10	15	20	25	30	40	50	60	90	120
Nicked	Measurement 1	102.236	102.56	96.374	104.616	107.521	94.756	102.379	99.26	99.869	95.082	99.475	80.663
	Measurement 2	105.887	106.502	99.334	107.064	110.511	97.655	106.406	102.425	103.988	98.521	103.04	83.183
	Measurement 3	111.053	112.734	106.013	113.972	116.663	104.374	111.855	108.389	110.091	104.306	108.064	88.376
	Average	106.392	107.265	100.574	108.551	111.565	98.9283	106.88	103.358	104.649	99.303	103.526	84.074
Linear	Measurement 1	0	0.848	0.985	1.786	2.37	3.06	4.277	5.041	6.594	7.088	14.138	15.147
	Measurement 2	0	0.196	0.648	1.925	2.871	3.115	4.115	5.213	6.863	7.822	15.31	16.354
	Measurement 3	0	0.586	0.699	1.789	2.701	3.164	4.771	5.478	7.023	8.061	15.364	16.498
	Average	0	0.543333	0.777333	1.83333	2.64733	3.113	4.38767	5.244	6.82667	7.657	14.9373	15.9997
Sum of Averages of Topologies		106.392	107.809	101.351	110.384	114.212	102.041	111.268	108.602	111.476	106.96	118.464	100.074
Nicked %		100	99.496	99.233	98.3391	97.6821	96.9493	96.0567	95.1714	93.8761	92.8412	87.3908	84.0121
Linear %		0	0.503979	0.766972	1.66087	2.3179	3.05072	3.94334	4.82864	6.12389	7.15875	12.6092	15.9879
Replicate 3
		Nicked pSG483 DNA (substrate), [ZorE] = 768 nM
	Time (mins)	0	5	10	15	20	25	30	40	50	60	90	120
Nicked	Measurement 1	98.299	93.646	93.644	91.532	89.258	82.875	87.842	93.279	85.981	79.803	77.987	56.328
	Measurement 2	103.697	99.726	99.198	96.824	94.309	88.107	93.137	98.796	91.952	84.649	82.572	59.062
	Measurement 3	131.922	134.459	133.75	129.49	128.407	118.662	125.338	132.4	125.984	115.326	111.962	84.278
	Average	111.306	109.277	108.864	105.949	103.991	96.548	102.106	108.158	101.306	93.2593	90.8403	66.556
Linear	Measurement 1	0	0.12	0.947	0.869	1.006	0.705	1.129	2.399	3.097	3.53	9.456	14.631
	Measurement 2	0	0	0.582	0.082	0.347	0.049	0.648	1.913	2.509	2.734	9.035	14.922
	Measurement 3	0	0.735	1.816	1.773	1.775	1.474	2.501	4.262	5.315	5.586	13.536	20.335
	Average	0	0.285	1.115	0.908	1.04267	0.742667	1.426	2.858	3.64033	3.95	10.6757	16.6293
Sum of Averages of Topologies		111.306	109.562	109.979	106.857	105.034	97.2907	103.532	111.016	104.946	97.2093	101.516	83.1853
Nicked %		100	99.7399	98.9862	99.1503	99.0073	99.2367	98.6226	97.4256	96.5312	95.9366	89.4838	80.0093
Linear %		0	0.260127	1.01383	0.849736	0.992694	0.763348	1.37736	2.5744	3.46877	4.0634	10.5162	19.9907

## Sheet: Supplementary Figure 7
Supplementary Figure 7b
Time [Hr]	VC-Alma	VC-Alma	VC-Alma	Zorya I-Alma	Zorya I-Alma	Zorya I-Alma	VC-Mak	VC-Mak	VC-Mak	Zorya II-Mak	Zorya II-Mak	Zorya II-Mak	Polymixin B	Polymixin B	Polymixin B
0	1260	508	823	1137	-544	426	1100	1313	411	2344	858	1902	-1593	4751	-801
0.299306	1567	408	832	682	-819	660	878	1354	251	1435	-19	1368	5319	1672	-200
0.598667	2224	1075	1190	277	-1045	1031	1220	1784	455	717	-277	1593	1461	4766	2010
0.898028	2146	1057	1040	665	-606	947	481	1107	-155	703	85	1478	-229	2444	5153
1.19739	1852	469	535	464	-1050	532	847	1523	210	541	-274	1075	-1336	1675	4014
1.49669	2202	720	913	844	-752	848	395	1057	1368	1070	50	1455	-1085	1277	3256
1.79606	1895	508	856	595	-958	664	10534	9492	8864	673	-306	1277	4181	6393	4863
2.09542	1683	70	411	130	-1474	423	8160	9192	9977	274	-539	877	3924	6372	4494
2.39478	2133	567	977	530	-987	980	10296	8683	9470	920	-7	1483	4159	6400	4313
2.69408	2209	481	1018	376	-1237	785	9101	9014	9601	678	-235	1306	3845	5840	3101
2.99342	2458	52	1558	-39	-1520	555	8225	9334	9087	207	-626	1056	3715	5905	2682
3.29278	3531	345	3218	228	-1334	1084	9081	9195	9567	654	-256	1572	4189	6354	11700
3.59208	4791	532	4724	330	-1328	1513	9038	8990	9081	634	-242	1777	3950	5949	10648
3.89142	5335	-41	6335	-199	-1771	1157	8567	8898	8329	154	-765	1284	3821	6279	10217
4.19078	6438	331	8687	-47	-1597	1774	9123	9256	9001	559	-444	1720	4726	7737	10326
4.49011	8265	900	11451	412	-1189	2356	8791	8203	9260	729	-151	2124	4810	8285	9705
4.78947	8255	626	12408	-147	-1662	2167	9102	8212	8973	330	-448	1692	4623	9180	9005
5.08889	8304	531	13719	-162	-1732	2204	9442	9012	9210	359	-493	1714	5215	11380	9285
5.38825	10086	1291	15402	408	-1368	3079	8971	8134	8891	950	41	2335	5845	13042	9004
5.68761	10433	1265	16095	70	-1501	2755	9108	8568	9587	634	-252	2260	5688	13998	8360
5.98703	10403	1261	15916	-84	-1708	2551	8791	8499	8794	412	-547	2054	5910	15804	8552
6.28633	11452	1931	16250	355	-1291	3007	9123	8091	8614	805	7	2696	6414	17138	8799
6.58569	11457	1970	16037	36	-1532	2954	8902	9230	9001	751	-154	2491	5887	17072	8053
6.88506	10704	1386	14919	-258	-1978	2493	8420	8302	8522	359	-583	2170	6060	17335	8056
7.18442	10916	1645	15139	66	-1626	2778	8716	8599	8711	781	-150	2530	6666	18283	8359
7.48378	11465	1903	15794	291	-1386	2983	9170	8195	8661	806	-129	2844	6374	17405	7823
7.78311	10745	1392	13945	-369	-1989	2292	8069	8691	7903	312	-452	2266	6084	17571	7537
8.08242	10777	1389	12970	-271	-1960	2372	8401	8617	8235	545	-390	2473	6588	18343	8099
8.38178	11853	1830	14629	282	-1570	2884	8022	7901	7804	987	-36	2955	6225	17805	7682
8.68108	11013	1160	13028	-194	-2129	2238	7129	7891	7713	454	-531	2561	6021	17493	7196
8.98044	11142	1222	12730	-371	-2218	2209	8102	7649	7805	431	-567	2501	6292	18414	7698
9.27981	11684	1815	13410	104	-1735	2613	7224	7114	7071	927	-98	3027	6347	17442	7509
9.57911	11273	1326	12818	-252	-2110	2365	7209	7026	6899	599	-404	2744	5864	16936	7027
9.87844	10627	968	12934	-587	-2378	1875	6678	6883	6791	356	-728	2389	6028	17286	7076
10.1777	11315	1231	13202	-229	-2010	2303	6143	6203	5967	819	-294	2888	6482	16489	7366
Supplementary Figure 7c
Time [Hr]	VC-Alma	VC-Alma	VC-Alma	Zorya I-Alma	Zorya I-Alma	Zorya I-Alma	VC-Mak	VC-Mak	VC-Mak	Zorya II-Mak	Zorya II-Mak	Zorya II-Mak	Polymixin B	Polymixin B	Polymixin B
0	1941	1208	2724	2202	2289	2111	3209	2257	966	2364	2145	2401	2922	3114	2476
0.299306	4052	3303	4955	2110	2319	2039	2129	2523	2369	2598	2036	2405	3485	3128	3620
0.598667	3830	3089	4716	2118	2097	2080	2789	2256	2566	2156	2136	2081	8465	8635	9164
0.898028	13977	13021	14862	1712	1705	2660	4956	4102	4029	5840	882	-1018	13812	12658	13965
1.19739	13273	12306	14228	2073	1931	2853	6958	6012	6766	5753	1131	-320	18528	18417	16692
1.49669	13659	12653	14536	2385	2100	2988	9126	9012	8792	3016	2018	2027	18707	19293	18860
1.79606	13139	12144	14159	1634	1304	2193	12593	12389	12214	4546	913	-266	18230	18664	18438
2.09542	13178	12302	14341	2315	1993	2823	17519	17496	17469	5221	1884	590	17203	17788	17493
2.39478	13366	12247	14370	2807	2462	3169	17395	17394	17569	3261	2945	3098	17175	17676	17503
2.69408	12862	11869	13941	2060	1690	2255	18101	18106	18211	5892	3061	1636	17317	17707	17537
2.99342	13231	12175	14165	1838	1353	1988	18196	18206	18211	5705	2864	1496	16723	17106	16891
3.29278	13064	11983	14007	1394	888	1461	18915	18530	18726	5054	2466	1031	16915	17359	17238
3.59208	12695	11661	13652	3459	2977	3510	18181	18870	18628	4684	2144	814	16796	17209	17033
3.89142	13143	12001	13972	3491	2913	3412	18683	18304	19202	4753	2323	872	16354	16807	16783
4.19078	12899	11765	13843	3101	2475	2846	17717	17328	18211	4275	1885	531	16665	17129	17133
4.49011	12571	11450	13466	3082	2442	2806	17287	16647	17756	4388	2038	647	16228	16616	16613
4.78947	13016	11933	13821	2804	2222	2541	17341	16739	17907	4199	1867	437	16479	17019	17057
5.08889	12605	11576	13592	2719	2133	2403	17082	16052	17558	4080	1820	432	16319	16541	16747
5.38825	12696	11617	13569	2813	2222	2425	17093	15790	17560	4255	2034	517	16211	16477	16587
5.68761	13061	11949	13920	2443	1818	2055	17278	15794	17583	3774	1720	266	16356	16720	16852
5.98703	12559	11573	13416	2533	1918	2174	16739	15328	17071	3918	1835	401	16012	16231	16539
6.28633	13029	11899	13799	2595	1948	2150	16979	15488	17256	3895	1851	422	16034	16291	16586
6.58569	12634	11606	13400	2314	1641	1844	16599	15100	16868	3526	1618	209	16151	16554	16762
6.88506	12648	11614	13429	2409	1793	1978	16636	15187	16769	3673	1717	380	15921	16036	16356
7.18442	13060	12028	13826	2493	1810	1977	16761	15184	16840	3570	1649	337	15737	15998	16479
7.48378	12536	11496	13277	2260	1610	1761	16329	14849	16369	3283	1474	128	16081	16345	16714
7.78311	12878	11816	13519	2435	1785	1906	16475	14992	16584	3368	1609	271	15624	15847	16283
8.08242	12946	11877	13661	2470	1784	1946	16436	14847	16334	3231	1464	191	15876	16121	16435
8.38178	12502	11507	13220	2396	1732	1883	16149	14660	16086	3041	1308	88	15820	16032	16465
8.68108	12880	11878	13535	2698	2086	2211	16308	14756	16198	4795	3114	1853	15661	15838	16378
8.98044	12693	11558	13245	2540	1853	1984	16233	14686	16153	4383	2747	1618	15978	16168	16754
9.27981	12564	11541	13283	2742	2091	2272	15836	14451	15807	4538	2930	1706	15582	15748	16213
9.57911	13078	11958	13627	2818	2125	2335	16171	14756	16050	4388	2818	1715	15825	15873	16583
9.87844	12568	11542	13104	2676	2067	2210	15887	14461	15746	4278	2671	1620	15728	15849	16600
10.1777	12725	11721	13344	2955	2333	2537	15891	14460	15722	4475	2937	1809	15482	15506	16182
10.4771	12817	11850	13422	2784	2175	2363	16059	14751	15979	4089	2628	1589	16129	15465	15910
10.7764	12519	11517	13140	2967	2368	2490	15771	14406	15517	4195	2720	1719	15891	15729	15652
11.0758	12893	11962	13526	3210	2556	2707	16050	14633	15856	4254	2795	1829	16152	15936	15978
11.3751	12407	11409	13000	2972	2389	2519	15786	14431	15605	3958	2541	1655	15963	15029	15969
11.6745	12596	11635	13260	3213	2573	2751	15729	14427	15504	4123	2720	1785	16023	15698	15252
11.9739	12660	11589	13173	3348	2660	2759	15999	14681	15808	4035	2659	1782	15997	15874	15276
Supplementary Figure 7d
Dead control	VC	Zorya I	Zorya II
11319	66645	36853	61390
-4023	57962	50255	42758
4678	72573	64780	56712
Dunnet's multiple comparison test	P-value
VC vs Zorya I	0.0002
Supplementary Figure 7e
VC	Zorya II	ZorAB II	ZorE	Zorya I	ZorAB I	ZorCD
12753.2	870.818	3835.26	1104.12	1549.11	1653.93	3092.76
12186.8	743.381	1752.13	1430.79	11526.6	3398.44	8128.18
11415	456.648	888.018	1067.4	302.975	2492.26	8410.53
11352.2	584.085	4717.62	1489.26	365.694	2289.95	15563
10145.2	711.522	1349.5	183.159	2414.89	1649.35	6073.86
9347.78	1890.31	8.121	1370.69	515.453	808.432	3384.9
8993.95	1380.57	3913.85	852.41	4373.75	3347.38	5884.91
7643.71	520.367	4071.31	488.008	2850.54	7235.45	9503.62
7561.12	626.564	3610.54	343.246	1969.44	3587.14	6120.75
7424.23	509.747	1471.02	1949.78	2552.78	3395.36	6185.72
1066.51	1008.87	2694.95	296.603	954.984	3124.03	5307.66
1202.49	785.86	2353.58	129.019	23.53	1731.52	8085.86
1228.56	403.55	2778.91	826.881	3498.31	3814.9	1501.55
1237.59	488.508	1681.37	658.673	3100.34	2190.75	1360.24
1273.79	541.606	3006.3	6.788	195.278	2750.09	5675.39
1280.57	339.831	880.688	459.772	5574.15	159.004	4607.42
1360.45	530.987	6176.89	71.756	4886.78	4794.58	1511.96
1384.06	562.846	3721.07	1016.04	5508.48	5693.88	1640.1
1443.95	477.888	3009.09	1055.52	6328.44	7539.01	8042.47
1465.4	690.282	7089.69	1632.57	5264.85	3195.62	5217.54
1472.94	233.634	2047.23	771.367	5457.83	3226.4	2382.98
1473.93	276.113	3640.78	482.522	3382.57	13558.6	370.025
1507.84	201.775	4253.51	265.077	7611.06	4830.1	1155.59
1578.47	499.127	6465.83	838.834	1186.83	5564.11	3529.71
1606.2	541.606	8597.07	55.764	527.988	3990.06	1353.16
1661.84	233.634	8271.65	820.551	2794.61	3370.12	4988.94
1697.91	955.776	3809.49	1844.34	2157.85	4370.08	3618.33
1728.93	403.55	4452.37	115.333	2050.98	9249.58	4037.91
1842.88	605.325	4432.93	504.375	11270.5	1629.65	1501.46
1872.9	307.972	7057.96	375.064	15752	4883.28	4011.51
2008.96	350.451	3783.04	724.103	1405.34	571.425	3952.62
2049.23	477.888	4667.73	681.828	21409.8	5904.53	1852.91
2073.43	669.043	7799.51	835.377	5129.16	3241.14	4825.98
2127.61	371.691	5522.96	979.472	6635.54	9065.54	4553.74
2157.47	350.451	6171.19	730.054	1081.17	17662.9	11388.8
2187.37	2145.19	5911.45	1262.62	985.053	5330.31	4746.65
2207.86	1476.14	7972.38	794.443	7283.93	8098.19	19406.7
2208.2	775.24	7088.69	865.154	5408.27	7940.69	3380.24
2305.61	2718.65	7586.86	402.758	6560.79	3592.59	3188.17
2317.22	1253.13	7459.26	1043.19	5229.7	7552.84	3289.83
2447.2	477.888	6204.8	364.569	11155.6	14252.8	9230.46
2496.05	329.212	68.341	410.38	4925.22	16722.8	24532.5
2525.33	850.25	6265.68	442.114	10303	6644.41	4259.72
2551.94	918.01	2271.79	245.087	6977.95	27513.8	155.465
2633.44	1349.75	682.578	578.796	20025.1	4234.48	10052.6
2777.87	1168.25	9150.5	412.67	9004.45	9429.61	4789.33
2808.32	935.642	8387.25	226.471	20094.8	8226.96	2522.71
2850.67	672.166	6782.63	640.391	2603.75	9114.1	9678.61
2924.47	667.343	2639.69	318.009	2451.07	13284.6	1394.89
2956.24	776.23	8382.16	140.347	15708.1	10759.3	4522.09
3072.35	969.735	5482.07	180.827	8073.24	13471.7	6419.44
3118.62	683.464	4979.45	396.095	3375.16	16160.6	854.451
3166.43	1336.14	9297.68	390.931	9244.75	6776.47	3298.2
3260.72	1212.52	4385.41	308.93	2300.36	7060.16	7738.28
3540.24	564.951	8536.51	136.432	6229.08	12824.8	1849.91
3589.14	561.884	12405.4	336.167	8966.72	4128.12	4401.82
3600.05	1272.37	13200.9	107.905	6885.67	9117.06	6110.18
3740.48	891.418	6213.08	436.117	9233.88	6502.36	2577.39
3848.01	142.471	10575.5	1428.12	9522.65	11149.9	2485.81
3885.24	812.941	10380.8	523.449	7444.18	9455.85	4059.07
3885.7	437.291	9723.55	499.169	5310.7	7979.37	1903.76
3900	893.076	13118.2	904.51	5279.05	6560.33	5408.65
3938.17	677.156	1785.24	540.565	18008.1	7022.85	7487.74
3950.16	342.122	5384.2	773.949	11222.8	9077.12	603.117
4154.06	598.873	6169.77	561.68	5202.34	6394.16	398.511
4212.37	446.801	9739.96	871.984	20845.4	5738.99	4524.51
4428.05	556.391	8017.9	1006.38	7291.38	7573.16	9293.51
4455.71	6320.44	7559.91	1584.55	23394.8	3905.94	5752.15
4498.27	794.375	8313.29	1102.37	7790.72	6560.33	6164.15
4684.05	1005.39	12496.8	822.509	30866.5	5486.44	4819.77
4688.47	1206.36	4591.14	1263.96	8283.68	4019.76	6287.46
4717.2	440.105	10729	1621.49	12034.1	2343.25	3752.8
4917.69	725.909	1661.22	1079.38	13979.3	3472.36	10948.1
4973.95	341.395	11129.4	1153.01	15377.3	2979.81	12650.3
5005.27	563.206	1456.07	804.476	9427.07	5950.34	4544.74
5056.78	982.868	10027.4	1132.11	5469.37	4481.19	3416.39
5125.04	493.255	5628.21	819.885	18005.8	3836.22	2079.68
5180.72	674.921	13740.2	1049.69	12556.1	5351.39	4060.32
5356.3	649.575	7406.87	1218.85	9631.55	5455.96	7993.45
5509.77	768.517	1164.34	102.699	10960.2	2815.48	6619.34
5574.19	513.363	2074.84	1345.12	1369.32	5624.54	22.072
6029.34	255.71	7763.9	804.476	1201.53	7848.56	4327.23
6134	69.299	7680.48	333.388	1963.98	6141.62	4704.29
6197.22	15.867	10116.1	277.166	2572.14	8524.56	3116.7
6408.36	737.604	7138.12	884.152	1142.02	6487.49	4210.41
6466.46	402.528	5806.91	423.801	176.163	5553.83	9141.63
6980.33	1131.56	7175.44	432.005	4.664	18863.7	4085.47
7477.91	1697.66	8593.74	228.769	1171.88	9368.52	595.954
9190.27	142.778	8998.58	704.117	633.519	9156.71	5591.18
9494.83	1064.48	11378.7	675.506	1349.12	21053.1	4974.74
10556.5	377.949	6480.41	947	1049.4	10214.9	5205.58
10650.9	752.176	12031.6	418.633	1620.65	8998.12	7877.3
11153.5	550.734	7721.29	1202.24	571.591	12476.9	2077.93
12804.6	479.698	11955.5	920.596	1875.49	23030.2	5371.71
14884	854.213	8342.32	1038.62	1405.59	8396.62	7203.05
16137.2	743.93	14109.3	906.512	856.95	9491.5	189.239
18666.8	148.741	6801.29	1074.64	3760.01	5773.09	991.758
18956.1	467.768	6409.19	565.023	2757.3	14492	6024.05
22157.2	819.979	8883.43	463.018	1609.62	6765.81	102.866
22157.2	1299.9	8233.21	415.885	1881.65	8218.8	2378.03
Kruskal Wallis test	P-value
VC vs Zorya II	<0.0001
VC vs ZorE	<0.0001
Supplementary Figure 7 f						Supplementary Figure 6 g
